# Supplementary material for: The DEAD-Box RNA Helicase Ded1 Is Associated with Translating Ribosomes
Source: Genes (Basel). 2023 Jul 31;14(8):1566. doi: 10.3390/genes14081566 (PMC10454743; doi:10.3390/genes14081566)
Supplement: Supplementary file 1 [file genes-14-01566-s001.zip]

Archive with 6 entries (5 files):
- genes-2500344-supplementary/
- genes-2500344-supplementary/Film Ded1-DQAD-mCh+gag-GFP.mp4
- genes-2500344-supplementary/Film Ded1-DQAD-mCh+gag-GFP∆Glu.mp4
- genes-2500344-supplementary/genes-2500344--Yeter-Alat_Supplementary Data.pdf
- genes-2500344-supplementary/Supplementary File S1.xlsx
- genes-2500344-supplementary/Supplementary File S2.xlsx
