# Supplementary material for: The DEAD-Box RNA Helicase Ded1 Is Associated with Translating Ribosomes
Source: Genes (Basel). 2023 Jul 31;14(8):1566. doi: 10.3390/genes14081566 (PMC10454743; doi:10.3390/genes14081566)
Supplement: Supplementary file 1 [file genes-14-01566-s001.zip › genes-2500344-supplementary/Supplementary File S1.xlsx]

## Sheet: mRNA
Saccharomyces Genome Database (a)						Khong et al (2017)(b)			X-linked WT growth with glucose							X-linked WT growth + ∆Glucose (15 min)							Transcriptome
Symbol	secondary identifier	primary identifier	class	ORF length		5' UTR length	3' UTR length		A1	A2	A3	Mean (A1/A2)	RPKM-A (mean)(c)	log2-RPKM-A (mean)(c)		E1	E2	E3	Mean (E1/E2)	RPKM-E (mean)(c)	log2-RPKM-E (mean)(c)		Mean WT (A1/A2/A3)	RPKM-A	log2-RPKM-A
YLR154C-G	YLR154C-G	S000028561	ORF	149		990	437		10	19	3	14.5	20244.5	14.3052		116	40	15	78	146554	17.1611		5528.67	997.054	9.96153
RPL41B	YDL133C-A	S000002293	ORF	77		23	179		6	6	4	6	16210.1	13.9846		1	0	0	0.5	1817.89	10.828		23987	8370.86	13.0312
RRT15	YLR162W-A	S000028567	ORF	188		Potential_AUG_annotation_error	1		9	7	0	8	8852.34	13.1118		4	0	0	2	2978.25	11.5402		400.333	57.2201	5.83845
RPS20	YHL015W	S000001007	ORF	365		25	295		7	20	4	13.5	7694.26	12.9096		3	1	1	2	1534	10.5831		67068	4937.5	12.2696
RPS5	YJR123W	S000003884	ORF	677		37	129		13	33	16	23	7067.49	12.787		11	7	1	9	3721.71	11.8617		119285	4734.58	12.209
RPS31	YLR167W	S000004157	ORF	458		59	50		13	12	5	12.5	5677.67	12.4711		10	9	4	9.5	5806.93	12.5036		125347	7354.16	12.8443
RPL41A	YDL184C	S000002343	ORF	77		23	189		1	3	3	2	5403.38	12.3996		1	1	0	1	3635.78	11.828		30709.7	10716.9	13.3876
TDH3	YGR192C	S000003424	ORF	998		41	89		18	33	13	25.5	5315.39	12.376		29	8	5	18.5	5189.55	12.3414		545345	14683.4	13.8419
TEF2	YBR118W	S000000322	ORF	1376		14	88		26	43	18	34.5	5215.87	12.3487		19	6	0	12.5	2543.2	11.3124		420273	8207.25	13.0027
RPL10	YLR075W	S000004065	ORF	665		28	120		11	18	7	14.5	4535.99	12.1472		2	3	2	2.5	1052.46	10.0396		105271	4253.76	12.0545
CCW12	YLR110C	S000004100	ORF	401		45	60		4	12	2	8	4150.22	12.019		29	4	2	16.5	11519.4	13.4918		160946	10785	13.3967
RPL31A	YDL075W	S000002233	ORF	762		21	70		14	14	14	14	3822.07	11.9001		0	1	1	0.5	183.698	7.52119		50761	1790.03	10.8058
RPS26A	YGL189C	S000003157	ORF	359		397	46		7	6	1	6.5	3766.56	11.879		2	3	0	2.5	1949.55	10.9289		52509.3	3930.31	11.9404
RPS3	YNL178W	S000005122	ORF	722		20	65		14	12	10	13	3745.69	11.871		4	7	0	5.5	2132.62	11.0584		90400.3	3364.48	11.7162
CWP2	YKL096W-A	S000001956	ORF	278		49	172		4	6	1	5	3741.55	11.8694		5	7	2	6	6042.2	12.5609		83753.7	8095.5	12.9829
YDR524C-B	YDR524C-B	S000028739	ORF	200		24	136		7	0	1	3.5	3640.52	11.8299		1	4	0	2.5	3499.44	11.7729		64461.3	8660.72	13.0803
MF(ALPHA)1	YPL187W	S000006108	ORF	497					8	9	7	8.5	3557.86	11.7968		6	2	0	4	2253.16	11.1377		96471.7	5215.89	12.3487
FBA1	YKL060C	S000001543	ORF	1079		11	28		14	20	5	17	3277.58	11.6784		21	5	1	13	3372.95	11.7198		358793	8935.25	13.1253
RPP0	YLR340W	S000004332	ORF	938		62	86		8	19	6	13.5	2994.03	11.5479		7	10	0	8.5	2536.91	11.3089		94677	2712.23	11.4053
RPP1A	YDL081C	S000002239	ORF	320		47	84		3	6	4	4.5	2925.42	11.5144		1	0	0	0.5	437.43	8.77291		33635.7	2824.46	11.4638
CDC19	YAL038W	S000000036	ORF	1502		29	166		22	20	11	21	2908.54	11.5061		11	7	2	9	1677.49	10.7121		260792	4665.62	12.1879
SRP40	YKR092C	S000001800	ORF	1220		30	118		14	16	8	15	2557.75	11.3207		3	5	1	4	917.886	9.84217		11550.3	254.401	7.99096
SOD1	YJR104C	S000003865	ORF	464		29	48		4	7	2	5.5	2465.87	11.2679		10	2	1	6	3620.11	11.8218		34624.3	2005.16	10.9695
RPS29B	YDL061C	S000002219	ORF	170		445	144		2	2	2	2	2447.41	11.257		1	0	0	0.5	823.398	9.68545		17956.3	2838.27	11.4708
OPI3	YJR073C	S000003834	ORF	620		31	59		4	10	0	7	2348.73	11.1977		1	3	1	2	903.081	9.81871		32896	1425.73	10.4775
SBH2	YER019C-A	S000002127	ORF	266		61	19		4	2	3	3	2346.2	11.1961		1	1	0	1	1052.46	10.0396		4994	504.489	8.97868
YLR162W	YLR162W	S000004152	ORF	356		14	10		2	6	1	4	2337.42	11.1907		25	2	0	13.5	10616.3	13.374		222.333	16.7818	4.06883
YDR524W-A	YDR524W-C	S000028740	ORF	89		126	46		0	2	0	1	2337.42	11.1907		0	1	0	0.5	1572.78	10.6191		29269.3	8837.05	13.1093
RPL12B	YDR418W	S000002826	ORF	497			102		6	5	1	5.5	2302.14	11.1688		2	1	0	1.5	844.935	9.7227		47154	2549.45	11.316
GPM1	YKL152C	S000001635	ORF	743		11	117		4	12	3	8	2239.89	11.1292		4	4	1	4	1507.16	10.5576		214153	7744.96	12.919
GCN4	YEL009C	S000000735	ORF	845		571	72		7	11	3	9	2215.7	11.1135		4	5	0	4.5	1490.89	10.542		51058.3	1623.66	10.665
RPL38	YLR325C	S000004317	ORF	236		23	218		4	1	1	2.5	2203.71	11.1057		0	0	0	0	0	0		40586	4621.14	12.174
YEF3	YLR249W	S000004239	ORF	3134		42	86		22	44	10	33	2190.49	11.097		11	7	1	9	803.956	9.65097		273777	2347.38	11.1968
RPS2	YGL123W	S000003091	ORF	764		99	88		6	10	2	8	2178.32	11.089		1	4	0	2.5	916.084	9.83934		109248	3842.42	11.9078
ENO1	YGR254W	S000003486	ORF	1313		39	152		7	20	6	13.5	2138.92	11.0627		12	2	1	7	1492.53	10.5435		92837.3	1899.95	10.8917
ZRT1	YGL255W	S000003224	ORF	1130		38	96		8	15	5	11.5	2117.12	11.0479		4	8	2	6	1486.49	10.5377		192683	4581.95	12.1617
YKL096C-B	YKL096C-B	S000028667	ORF	149			10		1	2	0	1.5	2094.26	11.0322		0	0	0	0	0	0		2894.67	522.032	9.02799
RPS8B	YER102W	S000000904	ORF	602		368	65		3	9	2	6	2073.39	11.0178		3	6	0	4.5	2092.69	11.0311		59756.3	2667.3	11.3812
SMT3	YDR510W	S000002918	ORF	305		69	133		3	3	0	3	2046.2	10.9987		0	2	1	1	917.886	9.84217		6252.33	550.842	9.10549
RDL1	YOR285W	S000005811	ORF	419		13	69		2	6	3	4	1985.97	10.9556		5	1	0	3	2004.45	10.969		4950.67	317.493	8.31058
SED1	YDR077W	S000002484	ORF	1016		73	327		8	11	1	9.5	1945.16	10.9257		12	3	1	7.5	2066.6	11.013		156503	4139.17	12.0151
PMA1	YGL008C	S000002976	ORF	2756		237	492		28	23	11	25.5	1924.81	10.9105		14	12	0	13	1320.54	10.3669		284769	2776.5	11.4391
RPS1B	YML063W	S000004528	ORF	767		27	66		6	8	2	7	1898.58	10.8907		6	2	0	4	1460	10.5118		86730.3	3038.51	11.5691
RPS4A	YJR145C	S000003906	ORF	1041		21	69		9	10	3	9.5	1898.45	10.8906		1	5	1	3	806.787	9.65604		78343.7	2022.26	10.9818
ITR1	YDR497C	S000002905	ORF	1754		76	85		15	16	2	15.5	1838.35	10.8442		7	2	0	4.5	718.243	9.48833		111120	1702.35	10.7333
RFS1	YBR052C	S000000256	ORF	632		45	31		1	10	10	5.5	1810.39	10.8221		16	3	0	9.5	4208.19	12.039		3671	156.082	7.28616
RPL31B	YLR406C	S000004398	ORF	690		27	165		8	4	1	6	1808.96	10.8209		0	2	1	1	405.732	8.66438		20570.3	801.082	9.64581
TDH2	YJR009C	S000003769	ORF	998		33	97		8	9	1	8.5	1771.8	10.791		7	2	0	4.5	1262.32	10.3019		85456.3	2300.9	11.168
PDC1	YLR044C	S000004034	ORF	1691		32	54		3	25	4	14	1722.31	10.7501		21	15	0	18	2980.01	11.5411		356761	5669.15	12.4689
SSS1	YDR086C	S000002493	ORF	242		107	172		3	1	1	2	1719.26	10.7476		0	0	0	0	0	0		8652.67	960.77	9.90805
RPL30	YGL030W	S000002998	ORF	547		46	100		5	4	1	4.5	1711.4	10.741		2	3	2	2.5	1279.5	10.3214		59914.7	2943.27	11.5232
PGK1	YCR012W	S000000605	ORF	1250		42	167		5	15	9	10	1664.24	10.7006		22	7	2	14.5	3247.48	11.6651		199425	4287	12.0658
QCR6	YFR033C	S000001929	ORF	443		109	122		5	2	1	3.5	1643.58	10.6826		9	4	1	6.5	4107.69	12.0041		7341.33	445.303	8.79864
SNU13	YEL026W	S000000752	ORF	380		105	72		2	4	0	3	1642.34	10.6815		0	0	0	0	0	0		13197.3	933.227	9.86608
STF2	YGR008C	S000003240	ORF	254		72	137		2	2	0	2	1638.03	10.6777		3	0	0	1.5	1653.28	10.6911		2806	296.851	8.2136
PIL1	YGR086C	S000003318	ORF	1019		109	242		5	11	5	8	1633.21	10.6735		23	12	1	17.5	4807.87	12.2312		29229.7	770.787	9.59019
QCR7	YDR529C	S000002937	ORF	383		46	170		3	3	0	3	1629.48	10.6702		0	2	2	1	730.954	9.51364		6731.33	472.266	8.88346
EFT2	YDR385W	S000002793	ORF	2528		28	153		13	26	7	19.5	1604.66	10.6481		8	4	1	6	664.451	9.37602		111846	1188.85	10.2153
RPS25B	YLR333C	S000004325	ORF	326		474	86		3	2	0	2.5	1595.32	10.6396		1	0	0	0.5	429.379	8.74611		18870	1555.39	10.6031
SUI1	YNL244C	S000005188	ORF	326		25	121		1	4	0	2.5	1595.32	10.6396		0	0	0	0	0	0		15381.7	1267.86	10.3082
RPS14A	YCR031C	S000000627	ORF	720		22	78		4	7	1	5.5	1589.12	10.634		0	0	0	0	0	0		49109.3	1832.8	10.8398
RPL11A	YPR102C	S000006306	ORF	524		26	65		3	5	0	4	1588.01	10.633		2	0	0	1	534.266	9.06141		41002.7	2102.64	11.038
YSY6	YBR162W-A	S000002158	ORF	197		76	89		1	2	2	1.5	1583.98	10.6293		1	2	0	1.5	2131.64	11.0577		3352	457.217	8.83674
HTB1	YDR224C	S000002632	ORF	395		35	105		3	3	0	3	1579.97	10.6257		0	1	0	0.5	354.374	8.46913		27572.3	1875.69	10.8732
NCB2	YDR397C	S000002805	ORF	532		51	81		5	3	3	4	1564.14	10.6111		1	1	0	1	526.232	9.03955		3695	186.633	7.54406
RPL24B	YGR148C	S000003380	ORF	467		420	135		3	4	1	3.5	1559.11	10.6065		2	2	0	2	1198.95	10.2276		30105.3	1732.25	10.7584
RPS24A	YER074W	S000000876	ORF	873		28	104		3	10	2	6.5	1548.91	10.597		3	4	0	3.5	1122.39	10.1324		46779.7	1439.88	10.4917
RPS28A	YOR167C	S000005693	ORF	203		13	101		2	1	0	1.5	1537.17	10.5861		1	1	0	1	1379.09	10.4295		26728.3	3538.02	11.7887
RPL3	YOR063W	S000005589	ORF	1163		24	120		12	5	9	8.5	1520.43	10.5703		9	3	1	6	1444.31	10.4962		181897	4202.73	12.0371
STM1	YLR150W	S000004140	ORF	821			230		4	8	4	6	1520.32	10.5702		1	1	0	1	340.993	8.4136		51923.3	1699.43	10.7308
RPL28	YGL103W	S000003071	ORF	960		18	86		9	5	2	7	1516.89	10.5669		7	8	0	7.5	2187.15	11.0948		70933.7	1985.48	10.9553
RPL5	YPL131W	S000006052	ORF	893		20	100		6	7	2	6.5	1514.22	10.5644		2	3	1	2.5	783.749	9.61425		99729.7	3000.94	11.5512
YLR257W	YLR257W	S000004247	ORF	965		181	98		8	6	3	7	1509.03	10.5594		9	1	0	5	1450.55	10.5024		8281.33	230.599	7.84924
ENO2	YHR174W	S000001217	ORF	1313		122	119		8	11	8	9.5	1505.17	10.5557		5	6	1	5.5	1172.7	10.1956		254348	5205.32	12.3458
CHO1	YER026C	S000000828	ORF	830		67	105		5	7	2	6	1503.83	10.5544		0	3	0	1.5	505.943	8.98283		23877.3	773.023	9.59437
DED1	YOR204W	S000005730	ORF	1814		21	722		13	13	12	13	1490.84	10.5419		18	5	0	11.5	1774.8	10.7934		44368.7	657.24	9.36028
NHP6A	YPR052C	S000006256	ORF	281			166		1	3	1	2	1480.64	10.532		0	1	1	0.5	498.141	8.96041		6642.67	635.215	9.3111
SAH1	YER043C	S000000845	ORF	1349		17	193		9	10	2	9.5	1465	10.5167		2	0	3	1	207.528	7.69716		75385.3	1501.62	10.5523
RPS15	YOL040C	S000005400	ORF	428		33	67		2	4	2	3	1458.15	10.5099		2	3	0	2.5	1635.25	10.6753		51123	3209.65	11.6482
CCT7	YJL111W	S000003647	ORF	1652		166	130		12	11	6	11.5	1448.15	10.5		0	0	0	0	0	0		13978.3	227.368	7.82889
ILV5	YLR355C	S000004347	ORF	1187		62	195		6	10	2	8	1402.06	10.4533		3	5	3	4	943.404	9.88173		83813.3	1897.35	10.8898
NOP1	YDL014W	S000002172	ORF	983		128	216		3	10	2	6.5	1375.58	10.4258		0	1	2	0.5	142.398	7.15379		30632	837.349	9.70969
AHP1	YLR109W	S000004099	ORF	530		29	70		2	5	1	3.5	1373.78	10.4239		0	1	0	0.5	264.109	8.04499		56542.7	2866.72	11.4852
PGA2	YNL149C	S000005093	ORF	389		39	103		2	3	0	2.5	1336.95	10.3847		0	0	0	0	0	0		4395.67	303.641	8.24622
HYP2	YEL034W	S000000760	ORF	473			219		3	3	2	3	1319.43	10.3657		2	0	0	1	591.871	9.20914		54197	3078.92	11.5882
HTB2	YBL002W	S000000098	ORF	395		49	190		4	1	0	2.5	1316.65	10.3627		4	1	0	2.5	1771.87	10.7911		16639	1131.92	10.1446
RPL21A	YBR191W	S000000395	ORF	870			27		6	5	1	5.5	1315.13	10.361		2	2	0	2	643.575	9.32996		49283	1522.17	10.5719
CPR1	YDR155C	S000002562	ORF	488		36	85		0	6	4	3	1278.87	10.3207		6	1	1	3.5	2007.88	10.9715		66809	3678.75	11.845
FRQ1	YDR373W	S000002781	ORF	572		61	94		4	3	4	3.5	1272.91	10.3139		0	0	0	0	0	0		3593.67	168.821	7.39935
RPL9A	YGL147C	S000003115	ORF	575		18	98		5	2	1	3.5	1266.27	10.3064		0	3	2	1.5	730.318	9.51238		51906.7	2425.72	11.2442
EFB1	YAL003W	S000000003	ORF	986		13	210		7	5	1	6	1265.9	10.306		1	7	0	4	1135.72	10.1494		56447.3	1538.34	10.5872
HSP12	YFL014W	S000001880	ORF	329		39	174		1	3	1	2	1264.62	10.3045		13	1	0	7	5956.49	12.5402		59760.7	4880.95	12.2529
ERG1	YGR175C	S000003407	ORF	1490		64	159		9	9	7	9	1256.56	10.2953		8	0	2	4	751.558	9.55374		28287	510.135	8.99474
RPL12A	YEL054C	S000000780	ORF	497			216		1	5	0	3	1255.71	10.2943		1	1	0	1	563.29	9.13773		29571	1598.8	10.6428
TPI1	YDR050C	S000002457	ORF	746		31	56		1	8	0	4.5	1254.87	10.2933		4	0	1	2	750.55	9.5518		159310	5738.39	12.4864
PGI1	YBR196C	S000000400	ORF	1664		43	138		8	12	4	10	1250.18	10.2879		1	4	0	2.5	420.606	8.71632		64542.7	1042.27	10.0255
SSA2	YLL024C	S000003947	ORF	1919		24	113		14	9	3	11.5	1246.66	10.2839		7	1	1	4	583.544	9.1887		49939.3	699.282	9.44973
RPS29A	YLR388W	S000004380	ORF	170		494	75		2	0	0	1	1223.71	10.257		0	0	0	0	0	0		16435.3	2597.85	11.3431
YDL124W	YDL124W	S000002282	ORF	938		56	73		6	5	3	5.5	1219.79	10.2524		2	3	1	2.5	746.149	9.54332		14267.7	408.728	8.675
LOC1	YFR001W	S000001897	ORF	614		43	76		1	6	1	3.5	1185.84	10.2117		5	0	0	2.5	1139.88	10.1547		4992.67	218.499	7.77148
ASC1	YMR116C	S000004722	ORF	1232		30	132		5	9	1	7	1181.99	10.207		4	4	0	4	908.945	9.82805		91766.3	2001.51	10.9669
RPB8	YOR224C	S000005750	ORF	440		23	69		1	4	0	2.5	1181.99	10.207		1	0	0	0.5	318.131	8.31348		5656.67	345.456	8.43236
NOP10	YHR072W-A	S000007455	ORF	176		59	160		0	2	0	1	1181.99	10.207		0	0	0	0	0	0		8959.33	1367.88	10.4177
GAR1	YHR089C	S000001131	ORF	617		54	169		4	3	0	3.5	1180.07	10.2047		1	0	0	0.5	226.868	7.82571		10244	446.138	8.80135
SBP1	YHL034C	S000001026	ORF	884		112	129		8	2	0	5	1176.64	10.2005		12	0	0	6	1900.15	10.8919		16563.7	503.488	8.97581
RPL37A	YLR185W	S000004175	ORF	625		19	99		3	4	3	3.5	1164.97	10.1861		2	1	1	1.5	671.892	9.39209		26276	1129.7	10.1417
ARC18	YLR370C	S000004362	ORF	536		31	138		1	5	1	3	1164.35	10.1853		2	1	0	1.5	783.457	9.61371		3844.67	192.743	7.59053
RPS26B	YER131W	S000000933	ORF	359		362	145		1	3	2	2	1158.94	10.1786		0	2	0	1	779.82	9.607		28552	2137.11	11.0614
RHO1	YPR165W	S000006369	ORF	629		216	185		0	7	0	3.5	1157.56	10.1769		0	1	0	0.5	222.54	7.79792		13262	566.556	9.14608
SRL1	YOR247W	S000005773	ORF	632					3	4	0	3.5	1152.06	10.17		1	6	0	3.5	1550.38	10.5984		18750.7	797.231	9.63885
TUB2	YFL037W	S000001857	ORF	1373		66	226		6	9	6	7.5	1136.36	10.1502		1	0	1	0.5	101.95	6.67172		16851	329.792	8.36541
SEC62	YPL094C	S000006015	ORF	824		12	44		5	4	2	4.5	1136.09	10.1499		0	0	0	0	0	0		7370	240.339	7.90893
ATP4	YPL078C	S000005999	ORF	734		55	231		4	4	0	4	1133.68	10.1468		1	0	0	0.5	190.705	7.5752		12754.7	466.936	8.86708
COX5A	YNL052W	S000004997	ORF	461		36	256		3	2	1	2.5	1128.15	10.1397		0	9	0	4.5	2732.75	11.4161		4419	257.577	8.00886
CUP1-2	YHR055C	S000001097	ORF	185		52	129		0	2	0	1	1124.49	10.1351		0	6	0	3	4539.81	12.1484		5926.33	860.793	9.74952
GUK1	YDR454C	S000002862	ORF	563		38	78		1	5	1	3	1108.51	10.1144		5	0	0	2.5	1243.14	10.2798		9823.67	468.867	8.87304
RPL22A	YLR061W	S000004051	ORF	754		20	87		3	5	1	4	1103.61	10.108		2	2	0	2	742.587	9.53642		35949	1281.15	10.3232
EGD1	YPL037C	S000005958	ORF	473		30	31		2	3	0	2.5	1099.52	10.1027		0	0	0	0	0	0		21661	1230.56	10.2651
RPL8B	YLL045C	S000003968	ORF	770		25	53		5	3	3	4	1080.68	10.0777		5	0	0	2.5	908.945	9.82805		65723.3	2293.58	11.1634
EFM4	YIL064W	S000001326	ORF	773		1	80		2	6	2	4	1076.48	10.0721		0	0	0	0	0	0		2861.33	99.4658	6.63613
RPL19A	YBR084C-A	S000002156	ORF	1075		131	95		7	4	2	5.5	1064.34	10.0557		7	5	0	6	1562.54	10.6097		45345	1133.46	10.1465
HNT1	YDL125C	S000002283	ORF	587		211	113		4	2	0	3	1063.19	10.0542		0	0	0	0	0	0		6631.67	303.577	8.24592
RPL32	YBL092W	S000000188	ORF	392		334	70		3	1	1	2	1061.38	10.0517		0	1	0	0.5	357.086	8.48013		62083	4255.7	12.0552
RPS22A	YJL190C	S000003726	ORF	392		12	129		0	4	3	2	1061.38	10.0517		0	2	0	1	714.171	9.48013		45003	3084.89	11.591
TIF4631	YGR162W	S000003394	ORF	2858		50	152		9	20	3	14.5	1055.44	10.0436		3	4	0	3.5	342.842	8.4214		24053.7	226.154	7.82116
PAR32	YDL173W	S000002332	ORF	887		29	143		4	5	0	4.5	1055.39	10.0436		1	2	0	1.5	473.43	8.88701		3601.33	109.1	6.76951
TPM1	YNL079C	S000005023	ORF	599		31	157		2	4	2	3	1041.89	10.025		4	7	0	5.5	2570.54	11.3279		19400.7	870.311	9.76539
YNL208W	YNL208W	S000005152	ORF	599		34	94		3	3	0	3	1041.89	10.025		5	1	0	3	1402.11	10.4534		16393.7	735.417	9.52242
FMP46	YKR049C	S000001757	ORF	401		9	41		4	0	0	2	1037.56	10.019		0	0	0	0	0	0		860	57.6287	5.84872
RRP14	YKL082C	S000001565	ORF	1304		74	91		3	10	1	6.5	1036.96	10.0181		0	0	0	0	0	0		10232.3	210.854	7.7201
BMH1	YER177W	S000000979	ORF	803		40	177		1	7	1	4	1036.26	10.0172		4	1	0	2.5	871.592	9.76751		42142.3	1410.22	10.4617
PRE5	YMR314W	S000004931	ORF	704		56	160		4	3	0	3.5	1034.24	10.0144		0	1	0	0.5	198.832	7.6354		8180	312.223	8.28643
BFR1	YOR198C	S000005724	ORF	1412			200		11	3	1	7	1031.31	10.0103		0	0	0	0	0	0		14531.3	276.538	8.11134
CAB4	YGR277C	S000003509	ORF	917		19	53		6	3	4	4.5	1020.87	9.99558		0	0	0	0	0	0		1919.67	56.2524	5.81384
SSB1	YDL229W	S000002388	ORF	1841		32	108		9	9	10	9	1016.99	9.99008		5	8	0	6.5	988.435	9.949		113922	1662.8	10.6994
RPL15A	YLR029C	S000004019	ORF	614		26	68		1	5	1	3	1016.43	9.9893		1	1	1	1	455.953	8.83274		80257.7	3512.39	11.7782
RPL40A	YIL148W	S000001410	ORF	820		14	66		4	4	1	4	1014.78	9.98695		1	1	0	1	341.409	8.41536		49831.3	1632.95	10.6733
RPS19A	YOL121C	S000005481	ORF	824		48	54		3	5	2	4	1009.85	9.97993		0	2	0	1	339.751	8.40834		29517	962.564	9.91074
CMK2	YOL016C	S000005376	ORF	1343		35	99		7	6	4	6.5	1006.85	9.97563		22	3	0	12.5	2605.69	11.3474		2711.67	54.2556	5.7617
VMA2	YBR127C	S000000331	ORF	1553		46	148		2	13	1	7.5	1004.65	9.97248		0	0	0	0	0	0		28678.3	496.212	8.95481
SAM1	YLR180W	S000004170	ORF	1148		57	247		4	7	1	5.5	996.659	9.96096		5	1	0	3	731.59	9.51489		30742.3	719.581	9.49101
GDH1	YOR375C	S000005902	ORF	1364		57	81		3	10	2	6.5	991.345	9.95324		0	0	1	0	0	0		32571	641.655	9.32565
YJL055W	YJL055W	S000003591	ORF	737		21	63		3	4	2	3.5	987.931	9.94827		0	0	0	0	0	0		8550.67	311.758	8.28428
DAT1	YML113W	S000004581	ORF	746		72	127		5	2	0	3.5	976.012	9.93075		1	2	0	1.5	562.913	9.13677		1935.67	69.723	6.12356
MRH1	YDR033W	S000002440	ORF	962		239	441		5	4	0	4.5	973.113	9.92646		3	0	0	1.5	436.521	8.76991		64297	1795.97	10.8106
PRO3	YER023W	S000000825	ORF	860		27	70		3	5	0	4	967.581	9.91824		0	2	0	1	325.529	8.34664		10105.3	315.745	8.30262
RPL26B	YGR034W	S000003266	ORF	860		29	131		1	7	2	4	967.581	9.91824		0	0	0	0	0	0		47272.3	1477.04	10.5285
HAC1	YFL031W	S000001863	ORF	968		68	416		5	4	0	4.5	967.081	9.91749		13	2	0	7.5	2169.07	11.0829		15218	422.442	8.72261
LDB18	YLL049W	S000003972	ORF	539		30	87		2	3	0	2.5	964.888	9.91422		0	0	0	0	0	0		1228.33	61.2367	5.93633
RPS23A	YGR118W	S000003350	ORF	756		24	174		6	1	0	3.5	963.102	9.91154		1	0	0	0.5	185.156	7.53259		40716.7	1447.22	10.4991
SBA1	YKL117W	S000001600	ORF	650		25	151		1	5	1	3	960.138	9.9071		1	0	0	0.5	215.35	7.75054		12953.3	535.492	9.06472
VID24	YBR105C	S000000309	ORF	1088		31	98		9	1	1	5	956.02	9.9009		9	3	0	6	1543.87	10.5923		6086.67	150.326	7.23195
RPL1B	YGL135W	S000003103	ORF	653		65	94		4	2	1	3	955.727	9.90046		1	1	0	1	428.722	8.7439		69304	2851.87	11.4777
TIF3	YPR163C	S000006367	ORF	1310		92	133		3	9	3	6	952.809	9.89604		2	0	0	1	213.706	7.73949		23619.3	484.486	8.92031
ATP2	YJR121W	S000003882	ORF	1535			71		6	8	3	7	948.671	9.88976		9	1	0	5	911.906	9.83274		47441.7	830.493	9.69782
OST4	YDL232W	S000002391	ORF	110		18	290		1	0	0	0.5	945.591	9.88507		2	0	0	1	2545.05	11.3135		1367.33	334.015	8.38377
RPS13	YDR064W	S000002471	ORF	994		21	84		4	5	5	4.5	941.786	9.87925		3	4	1	3.5	985.758	9.94509		61371.3	1659.07	10.6962
HHO1	YPL127C	S000006048	ORF	776		34	312		2	5	2	3.5	938.279	9.87387		4	1	1	2.5	901.918	9.81685		4768.67	165.128	7.36744
RRP7	YCL031C	S000000536	ORF	893		33	88		3	5	0	4	931.825	9.86392		2	2	0	2	626.999	9.29232		6561	197.425	7.62516
URA5	YML106W	S000004574	ORF	680		219	150		3	3	2	3	917.779	9.842		0	0	1	0	0	0		10912.7	431.228	8.75231
TKL1	YPR074C	S000006278	ORF	2042		100	103		5	13	5	9	916.88	9.84059		0	4	0	2	274.197	8.09907		40734.3	536.03	9.06617
YPR053C	YPR053C	S000006257	ORF	455		70	0		1	3	1	2	914.417	9.83671		0	1	1	0.5	307.643	8.26511		5057	298.653	8.22232
STP3	YLR375W	S000004367	ORF	1031			92		2	7	0	4.5	907.987	9.82653		0	1	0	0.5	135.769	7.08501		5497.67	143.286	7.16276
VAM10	YOR068C	S000005594	ORF	344					2	1	0	1.5	907.107	9.82513		0	1	0	0.5	406.912	8.66857		519	40.5409	5.34131
PAB1	YER165W	S000000967	ORF	1733		133	152		7	8	2	7.5	900.303	9.81427		2	1	0	1.5	242.316	7.92074		36331.3	563.336	9.13785
RPL14A	YKL006W	S000001489	ORF	814		28	111		2	5	0	3.5	894.478	9.8049		1	3	0	2	687.851	9.42595		40790	1346.52	10.395
RPL2B	YIL018W	S000001280	ORF	1164		26	89		1	9	1	5	893.599	9.80348		0	4	0	2	481.023	8.90996		81018.7	1870.32	10.8691
RPL24A	YGL031C	S000002999	ORF	467		490	106		1	3	0	2	890.921	9.79915		1	1	0	1	599.476	9.22756		42017.7	2417.68	11.2394
IZH4	YOL101C	S000005461	ORF	938		40	54		4	4	0	4	887.121	9.79299		5	1	0	3	895.379	9.80635		1340.33	38.3968	5.26291
TSA1	YML028W	S000004490	ORF	590		31	108		4	1	1	2.5	881.483	9.78379		1	2	0	1.5	711.751	9.47523		46047	2097.17	11.0342
OM45	YIL136W	S000001398	ORF	1181		113	85		5	5	4	5	880.736	9.78257		21	2	0	11.5	2726.07	11.4126		4178.33	95.0688	6.5709
DED81	YHR019C	S000001061	ORF	1664		43	58		9	5	3	7	875.126	9.77335		3	1	1	2	336.485	8.3944		28229.3	455.86	8.83245
TIM17	YJL143W	S000003679	ORF	476		43	314		0	4	0	2	874.075	9.77161		1	0	0	0.5	294.071	8.20002		3936.33	222.213	7.7958
FCY1	YPR062W	S000006266	ORF	476		20	104		1	3	0	2	874.075	9.77161		8	0	0	4	2352.56	11.2		6471	365.299	8.51294
YBL101W-C	YBL100W-C	S000028598	ORF	119					1	0	0	0.5	874.075	9.77161		0	0	0	0	0	0		33.3333	7.5269	2.91206
RLP24	YLR009W	S000003999	ORF	599		179	133		3	2	1	2.5	868.239	9.76195		0	1	0	0.5	233.685	7.86842		12344.7	553.78	9.11317
MRPL17	YNL252C	S000005196	ORF	845		11	116		1	6	3	3.5	861.663	9.75098		0	1	0	0.5	165.654	7.37203		2348	74.6665	6.22239
RPL4A	YBR031W	S000000235	ORF	1088		169	95		3	6	7	4.5	860.418	9.74889		2	2	1	2	514.624	9.00737		71505.7	1766.02	10.7863
YLR179C	YLR179C	S000004169	ORF	605		35	64		3	2	3	2.5	859.628	9.74757		2	1	0	1.5	694.104	9.43901		10947	486.211	8.92544
PMP1	YCR024C-A	S000000619	ORF	122					0	1	0	0.5	852.582	9.73569		0	0	0	0	0	0		19083	4203.12	12.0372
RSM10	YDR041W	S000002448	ORF	611		10	156		1	4	0	2.5	851.186	9.73333		3	1	0	2	916.384	9.83981		2132	93.7628	6.55094
HMO1	YDR174W	S000002581	ORF	740		18	173		4	2	1	3	843.365	9.72001		0	3	0	1.5	567.477	9.14842		9354.33	339.677	8.40802
RIB3	YDR487C	S000002895	ORF	626		57	80		2	3	0	2.5	830.791	9.69834		5	0	0	2.5	1118.03	10.1267		6578	282.361	8.1414
RPL40B	YKR094C	S000001802	ORF	754		18	152		4	2	3	3	827.705	9.69297		1	2	0	1.5	556.94	9.12138		41101.7	1464.78	10.5165
TMA19	YKL056C	S000001539	ORF	503		109	152		1	3	0	2	827.157	9.69202		0	0	0	0	0	0		62017.7	3313.08	11.694
SCL1	YGL011C	S000002979	ORF	758		17	103		2	4	0	3	823.338	9.68534		1	0	0	0.5	184.667	7.52878		8620	305.578	8.2554
YMR122W-A	YMR122W-A	S000007524	ORF	254		45	247		1	1	2	1	819.016	9.67775		0	0	0	0	0	0		18853.3	1994.52	10.9618
YJR115W	YJR115W	S000003876	ORF	509		4	351		4	0	0	2	817.407	9.67491		0	0	0	0	0	0		89.6667	4.73367	2.24296
DIC1	YLR348C	S000004340	ORF	896			38		4	3	1	3.5	812.617	9.66643		0	0	0	0	0	0		6402.33	192.006	7.58501
PRY1	YJL079C	S000003615	ORF	899		184	165		3	4	0	3.5	809.905	9.66161		0	1	0	0.5	155.704	7.28266		11325	338.503	8.40303
NOP4	YPL043W	S000005964	ORF	2057			86		5	11	5	8	809.062	9.66011		2	3	1	2.5	340.247	8.41044		12696.3	165.855	7.37378
RPB7	YDR404C	S000002812	ORF	515		194	125		1	3	0	2	807.883	9.658		0	1	0	0.5	271.801	8.08641		2729	142.39	7.15371
RAD6	YGL058W	S000003026	ORF	518		59	222		2	2	0	2	803.204	9.64962		0	1	0	0.5	270.227	8.07803		2618.33	135.825	7.08561
MPC2	YHR162W	S000001205	ORF	389		169	115		3	0	0	1.5	802.172	9.64777		5	1	0	3	2159.04	11.0762		13506.7	933.003	9.86574
YLR297W	YLR297W	S000004288	ORF	389		128	291		1	2	0	1.5	802.172	9.64777		0	0	0	0	0	0		691.333	47.7554	5.57759
SIM1	YIL123W	S000001385	ORF	1430		490	332		3	8	2	5.5	800.115	9.64406		2	0	0	1	195.773	7.61304		14702	276.264	8.10991
VHS2	YIL135C	S000001397	ORF	1310		88	118		5	5	1	5	794.007	9.63301		3	1	0	2	427.413	8.73949		2343	48.0602	5.58677
TIM9	YEL020W-A	S000007256	ORF	263			117		0	2	0	1	790.988	9.62751		0	0	0	0	0	0		1301.67	132.993	7.05521
HSC82	YMR186W	S000004798	ORF	2117		23	93		10	6	4	8	786.131	9.61863		13	1	1	7	925.69	9.85439		58857.3	747.075	9.54511
ENP2	YGR145W	S000003377	ORF	2123		48	35		10	6	5	8	783.909	9.61454		1	0	2	0.5	65.9339	6.04295		9384.33	118.779	6.89213
ILV6	YCL009C	S000000515	ORF	929		11	62		5	2	3	3.5	783.751	9.61425		2	1	0	1.5	452.027	8.82026		11211.3	324.284	8.34112
CTF8	YHR191C	S000001234	ORF	401		42	180		0	3	0	1.5	778.167	9.60394		0	0	0	0	0	0		900.333	60.3314	5.91484
SIF2	YBR103W	S000000307	ORF	1607					9	3	3	6	776.714	9.60124		6	1	0	3.5	609.734	9.25204		2044.33	34.1838	5.09524
YER134C	YER134C	S000000936	ORF	536		37	220		2	2	0	2	776.231	9.60034		0	0	0	0	0	0		2184	109.489	6.77465
RPN10	YHR200W	S000001243	ORF	806		32	67		4	2	1	3	774.305	9.59676		1	2	0	1.5	521.008	9.02516		5553	185.13	7.5324
SEM1	YDR363W-A	S000007235	ORF	269		23	76		1	1	0	1	773.346	9.59497		0	0	0	0	0	0		3689	368.503	8.52553
RPS0A	YGR214W	S000003446	ORF	1213		21	60		3	6	2	4.5	771.752	9.59199		3	2	0	2.5	576.989	9.1724		46387.7	1027.61	10.0051
TRP1	YDR007W	S000002414	ORF	674		109	118		4	1	0	2.5	771.624	9.59176		4	0	0	2	830.728	9.69823		3418.33	136.282	7.09045
NOP6	YDL213C	S000002372	ORF	677		17	50		4	1	0	2.5	768.205	9.58535		0	0	0	0	0	0		4620	183.374	7.51865
SAM3	YPL274W	S000006195	ORF	1763		61	46		8	5	3	6.5	766.985	9.58305		5	2	0	3.5	555.782	9.11837		10494.3	159.951	7.32149
RNA1	YMR235C	S000004848	ORF	1223		25	137		3	6	2	4.5	765.441	9.58015		0	3	1	1.5	343.363	8.42359		12420.7	272.9	8.09223
MHF1	YOL086W-A	S000007626	ORF	272		37	34		0	2	0	1	764.816	9.57897		0	0	0	0	0	0		1354	133.763	7.06353
RPL19B	YBL027W	S000000123	ORF	953		23	91		4	3	6	3.5	764.013	9.57745		1	2	0	1.5	440.643	8.78347		61685	1739.29	10.7643
TSR4	YOL022C	S000005382	ORF	1226		18	85		3	6	0	4.5	763.568	9.57661		0	1	0	0.5	114.174	6.83509		4774.33	104.642	6.70932
TIF35	YDR429C	S000002837	ORF	824		18	78		2	4	2	3	757.391	9.56489		0	0	0	0	0	0		13886.7	452.851	8.82289
QCR9	YGR183C	S000003415	ORF	413		79	338		0	3	0	1.5	755.557	9.5614		0	0	0	0	0	0		3170.33	206.272	7.6884
PCL5	YHR071W	S000001113	ORF	689		60	58		2	3	1	2.5	754.826	9.56		2	0	0	1	406.321	8.66648		4680	182.52	7.51191
RPL42A	YNL162W	S000005106	ORF	832		22	90		1	5	0	3	750.108	9.55095		1	0	0	0.5	168.242	7.3944		31694.7	1023.64	9.99949
OLE1	YGL055W	S000003023	ORF	1532		94	225		4	7	0	5.5	746.844	9.54466		6	3	0	4.5	822.323	9.68356		61294	1075.09	10.0702
GAS1	YMR307W	S000004924	ORF	1679		70	181		6	6	1	6	743.407	9.53801		2	4	0	3	500.218	8.96641		99773.3	1596.79	10.641
CLC1	YGR167W	S000003399	ORF	701		52	137		2	3	0	2.5	741.904	9.53509		0	0	0	0	0	0		6333.67	242.785	7.92354
VMA4	YOR332W	S000005859	ORF	701		32	70		1	4	1	2.5	741.904	9.53509		1	0	0	0.5	199.683	7.64157		18801	720.688	9.49323
SDT1	YGL224C	S000003192	ORF	842		160	55		3	3	0	3	741.199	9.53372		0	0	0	0	0	0		2287.67	73.0071	6.18997
RTC6	YPL183W-A	S000007224	ORF	281		63	128		1	1	0	1	740.32	9.53201		0	0	0	0	0	0		1206.33	115.357	6.84997
MRPL51	YPR100W	S000006304	ORF	422		22	38		1	2	0	1.5	739.443	9.5303		0	0	0	0	0	0		2517	160.271	7.32437
MIG2	YGL209W	S000003177	ORF	1148		117	107		4	4	5	4	724.843	9.50152		2	0	0	1	243.863	7.92993		6379	149.312	7.22219
RPS12	YOR369C	S000005896	ORF	431		69	85		3	0	0	1.5	724.002	9.49985		0	3	1	1.5	974.322	9.92825		91297	5691.99	12.4747
CDC42	YLR229C	S000004219	ORF	575			66		1	3	0	2	723.582	9.49901		0	0	0	0	0	0		6278.33	293.401	8.19673
RPL18A	YOL120C	S000005480	ORF	1007		19	71		4	3	1	3.5	723.044	9.49794		1	2	0	1.5	417.014	8.70395		67169.3	1792.36	10.8076
PRE10	YOR362C	S000005889	ORF	866		44	113		4	2	1	3	720.658	9.49317		2	1	0	1.5	484.911	8.92158		8097.67	251.262	7.97305
ESF1	YDR365C	S000002773	ORF	1886		134	66		4	9	3	6.5	716.964	9.48576		0	1	0	0.5	74.2193	6.21372		15317.3	218.236	7.76974
GLY1	YEL046C	S000000772	ORF	1163			564		4	4	0	4	715.494	9.4828		1	3	0	2	481.436	8.9112		23819	550.337	9.10417
ELF1	YKL160W	S000001643	ORF	437		19	70		0	3	1	1.5	714.062	9.4799		0	1	0	0.5	320.315	8.32335		4359	268.034	8.06627
SRP14	YDL092W	S000002250	ORF	440		9	138		1	2	0	1.5	709.193	9.47003		0	0	0	0	0	0		3439	210.022	7.71439
YPL225W	YPL225W	S000006146	ORF	440		24	136		0	3	0	1.5	709.193	9.47003		0	0	0	0	0	0		8631.67	527.141	9.04204
ERV2	YPR037C	S000006241	ORF	590			182		0	4	0	2	705.186	9.46186		0	1	0	0.5	237.25	7.89027		2464.67	112.251	6.81059
SUB2	YDL084W	S000002242	ORF	1340		156	111		6	3	3	4.5	698.608	9.44834		0	0	0	0	0	0		26133.3	524.052	9.03357
NHP6B	YBR089C-A	S000002157	ORF	299		439	134		0	2	0	1	695.752	9.44243		2	0	0	1	936.305	9.87083		3583.67	322.063	8.3312
MLC1	YGL106W	S000003074	ORF	449		19	249		0	3	0	1.5	694.978	9.44082		1	0	0	0.5	311.754	8.28426		6281.67	375.935	8.55434
ZPS1	YOL154W	S000005514	ORF	749		275	70		2	3	0	2.5	694.359	9.43954		0	0	0	0	0	0		59771	2144.34	11.0663
SUR2	YDR297W	S000002705	ORF	1049		59	165		4	3	0	3.5	694.094	9.43899		2	3	1	2.5	667.195	9.38197		10578	270.965	8.08196
RPL21B	YPL079W	S000006000	ORF	903		27	106		2	4	1	3	691.129	9.43281		2	1	0	1.5	465.042	8.86122		41761.3	1242.71	10.2793
TMC1	YOR052C	S000005578	ORF	452		105	256		2	1	0	1.5	690.365	9.43122		2	0	0	1	619.37	9.27466		3233	192.199	7.58646
YGR025W	YGR025W	S000003257	ORF	302			677		2	0	0	1	688.841	9.42803		0	0	0	0	0	0		587	52.2295	5.70679
FYV7	YLR068W	S000004058	ORF	455		52	111		3	0	0	1.5	685.813	9.42167		0	1	0	0.5	307.643	8.26511		2764.33	163.254	7.35097
MBF1	YOR298C-A	S000007253	ORF	455		50	203		2	1	0	1.5	685.813	9.42167		0	0	1	0	0	0		8058.33	475.903	8.89452
RPL34A	YER056C-A	S000002135	ORF	762		19	58		2	3	0	2.5	682.513	9.41471		1	1	0	1	367.395	8.52119		24055.7	848.295	9.72842
LCL1	YPL056C	S000005977	ORF	305			18		0	2	0	1	682.065	9.41377		0	0	0	0	0	0		200.333	17.6497	4.14157
EMP24	YGL200C	S000003168	ORF	611		49	83		0	4	0	2	680.949	9.4114		2	0	0	1	458.192	8.83981		10823	475.983	8.89476
CUE1	YMR264W	S000004877	ORF	611		41	127		1	3	0	2	680.949	9.4114		0	0	0	0	0	0		3393.67	149.249	7.22158
RUB1	YDR139C	S000002546	ORF	306		26	153		2	0	0	1	679.836	9.40904		0	0	0	0	0	0		2423.67	212.832	7.73357
RPS1A	YLR441C	S000004433	ORF	767		21	185		1	4	0	2.5	678.064	9.40528		0	0	1	0	0	0		76280.3	2672.4	11.3839
RPL8A	YHL033C	S000001025	ORF	770		9	468		3	2	1	2.5	675.422	9.39965		1	2	0	1.5	545.367	9.09108		23398.7	816.554	9.6734
IKI1	YHR187W	S000001230	ORF	929		36	110		4	2	4	3	671.787	9.39186		2	3	0	2.5	753.378	9.55723		2446	70.7498	6.14465
HHF1	YBR009C	S000000213	ORF	311		25	147		1	1	0	1	668.907	9.38566		4	0	0	2	1800.36	10.8141		28216.7	2437.98	11.2515
HHF2	YNL030W	S000004975	ORF	311		56	178		2	0	0	1	668.907	9.38566		0	2	1	1	900.178	9.81407		23173	2002.2	10.9674
HXT6	YDR343C	S000002751	ORF	1712		Potential_AUG_annotation_error	140		2	9	3	5.5	668.321	9.3844		9	1	1	5	817.626	9.6753		6989.67	109.708	6.77752
ATP3	YBR039W	S000000243	ORF	935		92	180		3	3	0	3	667.476	9.38257		0	0	0	0	0	0		13092.7	376.271	8.55563
HSP60	YLR259C	S000004249	ORF	1718		36	71		4	7	1	5.5	665.986	9.37935		0	1	0	0.5	81.4771	6.34832		15739.3	246.177	7.94355
YJL007C	YJL007C	S000003544	ORF	314					0	2	0	1	662.516	9.37181		11	1	0	6	5349.46	12.3852		20.3333	1.74006	0.799135
PUP1	YOR157C	S000005683	ORF	785		44	27		1	4	0	2.5	662.516	9.37181		0	0	0	0	0	0		5488	187.858	7.5535
URA1	YKL216W	S000001699	ORF	944		30	241		4	2	1	3	661.112	9.36875		1	3	0	2	593.125	9.21219		42703	1215.54	10.2474
RPL6A	YML073C	S000004538	ORF	945		25	53		1	5	1	3	660.413	9.36722		0	0	0	0	0	0		35801.3	1018.01	9.99154
PDA1	YER178W	S000000980	ORF	1262		18	134		3	5	1	4	659.366	9.36494		1	0	0	0.5	110.917	6.79334		21086.7	448.986	8.81053
SHR3	YDL212W	S000002371	ORF	632		46	145		3	1	0	2	658.323	9.36265		0	1	0	0.5	221.484	7.79106		8146.67	346.376	8.43619
MDY2	YOL111C	S000005471	ORF	638		136	30		1	3	0	2	652.132	9.34902		0	0	0	0	0	0		1924	81.0343	6.34046
ACC1	YNR016C	S000005299	ORF	6701		545	80		16	26	7	21	651.937	9.34859		3	6	1	4.5	188.002	7.5546		58132.3	233.111	7.86487
YBL028C	YBL028C	S000000124	ORF	320		33	195		0	2	0	1	650.094	9.3445		0	0	0	0	0	0		5099.33	428.201	8.74215
MIC12	YBR262C	S000000466	ORF	320		30	69		1	1	0	1	650.094	9.3445		0	1	0	0.5	437.43	8.77291		1707.33	143.368	7.16358
RPS23B	YPR132W	S000006336	ORF	802		16	100		0	5	3	2.5	648.472	9.3409		0	1	0	0.5	174.536	7.44738		57280.3	1919.18	10.9063
YOR072W-B	YOR072W-B	S000028516	ORF	161					1	0	0	0.5	646.056	9.33551		2	0	0	1	1738.85	10.7639		0	—	—
YDL009C	YDL009C	S000002167	ORF	323					2	0	0	1	644.056	9.33104		0	0	0	0	0	0		951.667	79.1712	6.3069
SEC4	YFL005W	S000001889	ORF	647		162	218		1	3	1	2	643.06	9.32881		0	1	0	0.5	216.349	7.75721		5736	238.226	7.89619
SQT1	YIR012W	S000001451	ORF	1295		11	1173		4	4	0	4	642.564	9.3277		0	1	0	0.5	108.091	6.7561		9549.67	198.154	7.63048
RPS7A	YOR096W	S000005622	ORF	973		30	92		3	3	3	3	641.408	9.3251		0	0	0	0	0	0		62816.3	1734.78	10.7605
RPS16A	YMR143W	S000004751	ORF	975		28	85		1	5	5	3	640.092	9.32214		0	1	1	0.5	143.567	7.16558		41771.3	1151.22	10.1689
SNX3	YOR357C	S000005884	ORF	488		8	102		2	1	1	1.5	639.436	9.32066		0	0	0	0	0	0		1420	78.1903	6.28892
RPS25A	YGR027C	S000003259	ORF	326		366	45		2	0	1	1	638.129	9.3177		0	0	0	0	0	0		44514	3669.13	11.8412
VPS4	YPR173C	S000006377	ORF	1313		47	48		3	5	3	4	633.755	9.30778		2	0	0	1	213.218	7.73619		7208.33	147.521	7.20478
MET6	YER091C	S000000893	ORF	2303		54	200		5	9	0	7	632.31	9.30449		7	2	0	4.5	547.025	9.09546		83984.3	979.916	9.93651
GPD2	YOL059W	S000005420	ORF	1322		230	248		7	1	0	4	629.44	9.29793		3	0	0	1.5	317.65	8.31129		6044.33	122.857	6.94084
BUD23	YCR047C	S000000643	ORF	827		89	146		2	3	1	2.5	628.869	9.29662		0	1	1	0.5	169.259	7.40309		3331.33	108.242	6.75812
GRX1	YCL035C	S000000540	ORF	332		44	92		0	2	0	1	626.596	9.29139		1	0	0	0.5	421.619	8.7198		5642.67	456.7	8.8351
YCR041W	YCR041W	S000000637	ORF	332					2	0	0	1	626.596	9.29139		1	1	0	1	843.239	9.7198		912.333	73.8414	6.20636
HUR1	YGL168W	S000003136	ORF	332					2	0	0	1	626.596	9.29139		0	0	0	0	0	0		1652.67	133.762	7.06352
HPT1	YDR399W	S000002807	ORF	665		56	114		1	3	1	2	625.654	9.28922		1	3	0	2	841.971	9.71763		11407.7	460.956	8.84849
RPL13B	YMR142C	S000004750	ORF	1001		16	73		1	5	3	3	623.466	9.28417		2	1	0	1.5	419.513	8.71257		62688.7	1682.83	10.7167
PSD1	YNL169C	S000005113	ORF	1502		91	35		4	5	2	4.5	623.259	9.28369		1	0	0	0.5	93.1941	6.54217		14105.3	252.347	7.97926
PMP3	YDR276C	S000002684	ORF	167		51	199		1	0	0	0.5	622.844	9.28273		2	0	0	1	1676.38	10.7111		8818.67	1418.96	10.4706
PET100	YDR079W	S000002486	ORF	335		36	292		0	2	0	1	620.985	9.27841		0	0	0	0	0	0		1075.33	86.2547	6.43053
TAL1	YLR354C	S000004346	ORF	1007		42	97		3	3	0	3	619.752	9.27555		2	2	0	2	556.018	9.11899		31927	851.948	9.73462
NDE1	YMR145C	S000004753	ORF	1682		68	31		3	7	0	5	618.401	9.2724		6	1	0	3.5	582.547	9.18623		11583	185.046	7.53174
OCA6	YDR067C	S000002474	ORF	674		38	61		1	3	0	2	617.3	9.26983		0	0	0	0	0	0		1549.67	61.7821	5.94912
SMI1	YGR229C	S000003461	ORF	1517		260	169		4	5	3	4.5	617.096	9.26935		0	1	0	0.5	92.2726	6.52783		13631.3	241.456	7.91561
PAM18	YLR008C	S000003998	ORF	506		84	179		2	1	0	1.5	616.69	9.2684		0	0	0	0	0	0		3008	159.739	7.31958
RPL33A	YPL143W	S000006064	ORF	848		20	50		1	4	1	2.5	613.296	9.26044		0	2	0	1	330.136	8.36692		47048.3	1490.85	10.5419
RIB4	YOL143C	S000005503	ORF	509		48	50		3	0	1	1.5	613.055	9.25987		0	0	0	0	0	0		10107.3	533.585	9.05957
YLR285C-A	YLR285C-A	S000028569	ORF	170					1	0	0	0.5	611.853	9.25704		0	0	0	0	0	0		1230	194.42	7.60303
RPL43A	YPR043W	S000006247	ORF	681		23	75		1	3	2	2	610.954	9.25492		2	1	0	1.5	616.641	9.26829		35710.3	1409.07	10.4605
HXT3	YDR345C	S000002753	ORF	1703		103	117		4	6	1	5	610.775	9.2545		0	1	0	0.5	82.1947	6.36097		53317.7	841.281	9.71644
LSP1	YPL004C	S000005925	ORF	1025		49	169		2	4	0	3	608.868	9.24999		1	0	0	0.5	136.564	7.09343		19094	500.562	8.9674
MGE1	YOR232W	S000005758	ORF	686		99	157		4	0	0	2	606.501	9.24437		0	0	1	0	0	0		8529	334.086	8.38408
BDF1	YLR399C	S000004391	ORF	2060		31	179		9	3	0	6	605.912	9.24297		2	3	0	2.5	339.751	8.40834		6048.33	78.8957	6.30187
RPF2	YKR081C	S000001789	ORF	1034		41	63		4	2	0	3	603.569	9.23737		0	2	0	1	270.75	8.08082		10164.3	264.145	8.04519
MRP51	YPL118W	S000006039	ORF	1034		87	100		1	5	0	3	603.569	9.23737		0	0	0	0	0	0		4217	109.589	6.77596
NOB1	YOR056C	S000005582	ORF	1379		55	7		7	1	1	4	603.423	9.23703		1	0	0	0.5	101.507	6.66543		7390.67	144.014	7.17006
RNR4	YGR180C	S000003412	ORF	1037		194	82		4	2	0	3	601.822	9.23319		0	1	0	0.5	134.983	7.07664		17168.7	444.88	8.79727
YSA1	YBR111C	S000000315	ORF	695		33	50		2	2	1	2	598.647	9.22556		0	0	0	0	0	0		6639	256.686	8.00386
FMP52	YER004W	S000000806	ORF	695		155	241		2	2	1	2	598.647	9.22556		10	1	0	5.5	2215.47	11.1134		4463.67	172.58	7.43113
PTC2	YER089C	S000000891	ORF	1394		304	55		2	6	0	4	596.93	9.22142		3	1	0	2	401.657	8.64982		4890	94.2607	6.55858
GCG1	YER163C	S000000965	ORF	698		36	18		2	2	0	2	596.074	9.21935		0	2	0	1	401.082	8.64775		1636.67	63.0071	5.97744
RPS18A	YDR450W	S000002858	ORF	875		23	119		2	3	2	2.5	594.371	9.21522		0	0	0	0	0	0		50867.3	1562.12	10.6093
TYE7	YOR344C	S000005871	ORF	875		113	132		3	2	0	2.5	594.371	9.21522		0	0	0	0	0	0		5700	175.046	7.45159
YDJ1	YNL064C	S000005008	ORF	1229		196	98		1	6	0	3.5	592.437	9.21052		1	1	0	1	227.791	7.83157		18590.7	406.469	8.667
HMLALPHA1	YCL066W	S000000571	ORF	527					1	2	0	1.5	592.116	9.20974		0	1	0	0.5	265.612	8.05318		1282	65.3675	6.0305
FPR3	YML074C	S000004539	ORF	1235		41	84		5	2	2	3.5	589.559	9.20349		0	1	0	0.5	113.342	6.82454		15775.3	343.239	8.42307
BSC2	YDR275W	S000002683	ORF	707		170	405		3	1	1	2	588.486	9.20087		0	0	0	0	0	0		2047	77.8006	6.28171
RPS6B	YBR181C	S000000385	ORF	1062		28	71		4	2	0	3	587.655	9.19883		1	1	1	1	263.611	8.04227		62398	1578.81	10.6246
YUH1	YJR099W	S000003860	ORF	710		83	76		4	0	0	2	586	9.19476		0	0	0	0	0	0		1385.67	52.4427	5.71267
NSR1	YGR159C	S000003391	ORF	1244			118		2	5	6	3.5	585.293	9.19302		1	1	0	1	225.044	7.81407		59460.7	1284.38	10.3269
CWC25	YNL245C	S000005189	ORF	539		13	600		2	1	2	1.5	578.933	9.17725		1	0	0	0.5	259.699	8.0207		1940	96.7158	6.59568
PFK2	YMR205C	S000004818	ORF	2879		65	292		5	11	2	8	578.062	9.17508		3	2	1	2.5	243.101	7.92541		31996.7	298.64	8.22226
SEC61	YLR378C	S000004370	ORF	1442		206	144		3	5	0	4	577.06	9.17258		0	0	0	0	0	0		11058	206.061	7.68693
DPH5	YLR172C	S000004162	ORF	902		26	46		0	5	1	2.5	576.58	9.17138		0	0	0	0	0	0		6613.33	197.015	7.62216
PBP1	YGR178C	S000003410	ORF	2168		215	101		2	10	1	6	575.729	9.16925		0	0	0	0	0	0		7554	93.6273	6.54886
RPS21B	YJL136C	S000003672	ORF	723		21	120		1	3	0	2	575.463	9.16858		0	0	0	0	0	0		29268.3	1087.79	10.0872
PSA1	YDL055C	S000002213	ORF	1085		150	222		2	4	1	3	575.198	9.16791		1	1	0	1	258.023	8.01136		89712.7	2221.82	11.1175
COX5B	YIL111W	S000001373	ORF	543		22	34		0	3	0	1.5	574.668	9.16659		0	0	0	0	0	0		3364.67	166.505	7.37942
PRE7	YBL041W	S000000137	ORF	725		42	48		2	2	0	2	573.876	9.16459		0	1	0	0.5	193.073	7.593		7751.67	287.304	8.16643
YGL041C-B	YGL041C-B	S000028548	ORF	182					1	0	0	0.5	571.511	9.15864		0	0	0	0	0	0		277.333	40.9464	5.35566
CCT6	YDR188W	S000002596	ORF	1640		48	166		4	5	0	4.5	570.814	9.15688		1	1	1	1	170.704	7.41536		15379	251.982	7.97717
SCS2	YER120W	S000000922	ORF	734		27	99		1	3	0	2	566.839	9.1468		0	1	0	0.5	190.705	7.5752		8061.67	295.13	8.20521
TEM1	YML064C	S000004529	ORF	737		62	172		2	2	0	2	564.532	9.14091		0	0	0	0	0	0		1380.67	50.3392	5.65361
TPO2	YGR138C	S000003370	ORF	1844		283	67		5	5	2	5	564.073	9.13974		2	1	0	1.5	227.729	7.83118		14341.7	208.989	7.70728
EFM6	YNL024C	S000004969	ORF	740		10	98		1	3	0	2	562.243	9.13505		0	0	0	0	0	0		1178	42.7758	5.41872
TOM6	YOR045W	S000005571	ORF	185		36	157		0	1	0	0.5	562.243	9.13505		0	0	0	0	0	0		2664.33	386.992	8.59616
GLO3	YER122C	S000000924	ORF	1481		82	122		2	6	1	4	561.863	9.13408		2	0	0	1	189.031	7.56248		10134.7	183.882	7.52264
LYS12	YIL094C	S000001356	ORF	1115		64	27		3	3	0	3	559.722	9.12857		1	2	0	1.5	376.621	8.55697		8122	195.737	7.61277
TPO3	YPR156C	S000006360	ORF	1868		315	195		7	3	3	5	556.825	9.12108		3	0	0	1.5	224.803	7.81252		7938	114.188	6.83526
CTS1	YLR286C	S000004276	ORF	1688		232	146		3	6	2	4.5	554.582	9.11526		19	2	0	10.5	1741.43	10.7661		64754.3	1030.82	10.0096
RPT2	YDL007W	S000002165	ORF	1313		36	84		3	4	0	3.5	554.535	9.11514		1	1	0	1	213.218	7.73619		12198.7	249.65	7.96377
GPP1	YIL053W	S000001315	ORF	752		18	160		4	0	1	2	553.271	9.11184		0	3	0	1.5	558.421	9.12521		47895.7	1711.45	10.741
IES3	YLR052W	S000004042	ORF	752		32	121		4	0	1	2	553.271	9.11184		1	0	0	0.5	186.14	7.54025		2645.67	94.537	6.56281
YLR146W-A	YLR146W-A	S000113566	ORF	188		10	87		1	0	0	0.5	553.271	9.11184		0	1	0	0.5	744.562	9.54025		554	79.1838	6.30713
KRE1	YNL322C	S000005266	ORF	941		25	27		1	4	0	2.5	552.683	9.11031		11	1	0	6	1785.05	10.8017		5102.67	145.711	7.18697
YNL134C	YNL134C	S000005078	ORF	1130		67	28		2	4	0	3	552.292	9.10929		0	0	0	0	0	0		9167	217.988	7.76811
IES5	YER092W	S000000894	ORF	377					0	2	0	1	551.804	9.10801		0	0	0	0	0	0		1342	95.6524	6.57973
RER1	YCL001W	S000000507	ORF	566		58	48		1	2	0	1.5	551.316	9.10674		2	0	0	1	494.621	8.95018		4211.67	199.95	7.6435
FAS2	YPL231W	S000006152	ORF	5663		81	85		14	16	3	15	551.024	9.10597		1	4	1	2.5	123.59	6.94941		93774	444.96	8.79753
YSF3	YNL138W-A	S000028509	ORF	379		61	87		2	0	0	1	548.892	9.10038		1	0	0	0.5	369.334	8.52878		757	53.6712	5.74608
ZWF1	YNL241C	S000005185	ORF	1517		75	179		2	6	0	4	548.53	9.09943		1	1	1	1	184.545	7.52783		6576.67	116.494	6.86412
KRE2	YDR483W	S000002891	ORF	1328		67	114		3	4	0	3.5	548.272	9.09875		0	1	0	0.5	105.405	6.7198		15841.7	320.544	8.32438
ZRC1	YMR243C	S000004856	ORF	1328		118	155		3	4	0	3.5	548.272	9.09875		0	1	0	0.5	105.405	6.7198		15415	311.911	8.28499
YMR007W	YMR007W	S000004609	ORF	380		117	177		0	2	0	1	547.447	9.09658		0	0	0	0	0	0		169.667	11.9977	3.58468
EMC3	YKL207W	S000001690	ORF	761		21	54		1	3	0	2	546.728	9.09468		0	0	0	0	0	0		5219.67	184.307	7.52597
IMP1	YMR150C	S000004758	ORF	572			95		2	1	1	1.5	545.533	9.09152		0	0	0	0	0	0		1459.33	68.5556	6.0992
ALF1	YNL148C	S000005092	ORF	764		40	145		2	2	3	2	544.581	9.089		10	1	0	5.5	2015.38	10.9768		742	26.0973	4.70583
SOH1	YGL127C	S000003095	ORF	383		18	90		2	0	0	1	543.159	9.08523		0	0	0	0	0	0		1214.33	85.1969	6.41273
PAA1	YDR071C	S000002478	ORF	575		78	60		1	2	1	1.5	542.687	9.08398		0	2	0	1	486.879	8.92742		7162.33	334.712	8.38678
RPL9B	YNL067W	S000005011	ORF	575		23	178		1	2	0	1.5	542.687	9.08398		0	0	0	0	0	0		15802.3	738.479	9.52841
SYN8	YAL014C	S000000012	ORF	767		44	138		4	0	0	2	542.451	9.08335		0	0	0	0	0	0		1937.33	67.8725	6.08475
VMA8	YEL051W	S000000777	ORF	770		42	109		3	1	1	2	540.338	9.07772		0	1	0	0.5	181.789	7.50612		10943	381.883	8.57699
RPL13A	YDL082W	S000002240	ORF	964		26	143		4	1	3	2.5	539.497	9.07547		0	0	0	0	0	0		28231.3	786.935	9.6201
AHC2	YCR082W	S000000678	ORF	386		35	94		1	1	1	1	538.938	9.07397		0	0	0	0	0	0		2882	200.628	7.64838
RLP7	YNL002C	S000004947	ORF	968		29	48		3	2	0	2.5	537.267	9.0695		1	0	0	0.5	144.605	7.17597		14616.3	405.74	8.66441
DIG1	YPL049C	S000005970	ORF	1358		104	165		2	5	2	3.5	536.16	9.06652		0	1	0	0.5	103.076	6.68757		6225.67	123.189	6.94473
SKP1	YDR328C	S000002736	ORF	584		68	173		0	3	0	1.5	534.324	9.06157		7	1	0	4	1917.5	10.905		5731	263.695	8.04273
MNP1	YGL068W	S000003036	ORF	584		48	110		1	2	0	1.5	534.324	9.06157		0	0	0	0	0	0		4188.67	192.729	7.59043
RPA43	YOR340C	S000005867	ORF	980		66	112		3	2	1	2.5	530.689	9.05172		0	1	0	0.5	142.834	7.1582		7036	192.923	7.59188
MFT1	YML062C	S000004527	ORF	1178		32	55		2	4	1	3	529.788	9.04927		0	0	0	0	0	0		3013.67	68.744	6.10316
SSC1	YJR045C	S000003806	ORF	1964		140	197		5	5	2	5	529.608	9.04878		5	8	0	6.5	926.532	9.8557		26491.7	362.454	8.50165
MPP10	YJR002W	S000003762	ORF	1781		17	361		6	3	1	4.5	525.623	9.03788		0	0	1	0	0	0		10941	165.074	7.36697
RPS27B	YHR021C	S000001063	ORF	798		41	70		2	2	0	2	521.378	9.02619		0	0	0	0	0	0		28567.3	961.948	9.90981
TDH1	YJL052W	S000003588	ORF	998		75	131		3	2	0	2.5	521.117	9.02546		1	0	0	0.5	140.258	7.13194		39377.3	1060.23	10.0502
TFG2	YGR005C	S000003237	ORF	1202		36	80		2	4	0	3	519.21	9.02017		0	1	0	0.5	116.454	6.86362		3984.33	89.0709	6.47688
RPS30B	YOR182C	S000005708	ORF	602		15	42		1	2	1	1.5	518.347	9.01777		1	0	0	0.5	232.521	7.86122		22396.3	999.689	9.96534
VMA1	YDL185W	S000002344	ORF	3215			130		6	10	0	8	517.648	9.01583		3	0	0	1.5	130.617	7.0292		35437	296.183	8.21035
YRB1	YDR002W	S000002409	ORF	605		60	186		2	1	0	1.5	515.777	9.0106		0	0	0	0	0	0		21673	962.605	9.9108
SAP30	YMR263W	S000004876	ORF	605		134	63		1	2	2	1.5	515.777	9.0106		3	4	2	3.5	1619.58	10.6614		1412.33	62.7287	5.97105
PUS4	YNL292W	S000005236	ORF	1211		1	0		5	1	0	3	515.351	9.00941		0	0	0	0	0	0		3512	77.9283	6.28407
RPS17A	YML024W	S000004486	ORF	808		22	119		2	2	0	2	514.926	9.00822		1	2	0	1.5	519.719	9.02159		51461.7	1711.42	10.741
CLB1	YGR108W	S000003340	ORF	1415		116	151		4	3	0	3.5	514.562	9.0072		0	1	0	0.5	98.9241	6.62825		9835.67	186.781	7.5452
CYC3	YAL039C	S000000037	ORF	809		50	37		3	1	0	2	514.289	9.00644		4	2	1	3	1038.15	10.0198		2273.67	75.5202	6.23879
RPS28B	YLR264W	S000004254	ORF	203		13	643		0	1	1	0.5	512.389	9.0011		0	1	0	0.5	689.545	9.4295		10138	1341.96	10.3901
SPO24	YPR036W-A	S000028425	ORF	203		61	225		1	0	0	0.5	512.389	9.0011		6	3	0	4.5	6205.9	12.5994		9075.33	1201.3	10.2304
ARB1	YER036C	S000000838	ORF	1832		23	84		1	8	1	4.5	510.991	8.99715		0	2	2	1	152.814	7.25563		30264	443.9	8.79409
RRS1	YOR294W	S000005820	ORF	611		47	150		1	2	2	1.5	510.712	8.99637		0	0	0	0	0	0		6795.67	298.865	8.22335
CKA2	YOR061W	S000005587	ORF	1019		134	205		2	3	0	2.5	510.378	8.99542		0	0	0	0	0	0		7014.67	184.977	7.5312
RPS24B	YIL069C	S000001331	ORF	816		58	171		1	3	0	2	509.877	8.99401		1	0	0	0.5	171.541	7.42241		26360.3	868.051	9.76164
OST5	YGL226C-A	S000003194	ORF	409		42	115		0	2	0	1	508.631	8.99047		0	0	0	0	0	0		2513	165.103	7.36722
ATP1	YBL099W	S000000195	ORF	1637		298	267		4	4	1	4	508.32	8.98959		13	4	0	8.5	1453.65	10.5055		25535.7	419.163	8.71137
HHT1	YBR010W	S000000214	ORF	410		9	162		2	0	0	1	507.39	8.98695		2	1	0	1.5	1024.23	10.0003		26552	1740.2	10.765
ACT1	YFL039C	S000001855	ORF	1436		128	82		3	4	0	3.5	507.037	8.98595		12	1	3	6.5	1267.21	10.3074		73618	1377.57	10.4279
SLX8	YER116C	S000000918	ORF	824		101	426		1	3	0	2	504.927	8.97993		0	0	1	0	0	0		1180.33	38.4913	5.26646
YDL085C-A	YDL085C-A	S000007588	ORF	206		61	222		1	0	0	0.5	504.927	8.97993		0	0	0	0	0	0		1436.67	187.402	7.54999
MEO1	YBR126W-A	S000028600	ORF	206					0	1	0	0.5	504.927	8.97993		11	6	0	8.5	11551.5	13.4958		3769.33	491.679	8.94157
TAF10	YDR167W	S000002574	ORF	620		20	84		2	1	0	1.5	503.298	8.97527		1	1	0	1	451.541	8.81871		2650.67	114.881	6.844
RSC6	YCR052W	S000000648	ORF	1451		20	211		3	4	0	3.5	501.795	8.97095		0	2	0	1	192.939	7.592		3887.33	71.9895	6.16971
CBF5	YLR175W	S000004165	ORF	1451		18	124		3	4	2	3.5	501.795	8.97095		2	2	0	2	385.879	8.592		30586.7	566.434	9.14576
VPS74	YDR372C	S000002780	ORF	1037		250	122		2	3	0	2.5	501.519	8.97016		1	0	0	0.5	134.983	7.07664		6661.33	172.61	7.43138
KRE9	YJL174W	S000003710	ORF	830		116	171		4	0	0	2	501.277	8.96946		0	1	0	0.5	168.648	7.39787		8716.67	282.2	8.14057
RPL26A	YLR344W	S000004336	ORF	830		37	106		1	3	0	2	501.277	8.96946		0	1	0	0.5	168.648	7.39787		22183.3	718.18	9.4882
FMP32	YFL046W	S000001848	ORF	623		29	150		3	0	0	1.5	500.875	8.96831		0	1	0	0.5	224.683	7.81175		1776.33	76.6163	6.25958
NOP8	YOL144W	S000005504	ORF	1454		79	41		6	1	0	3.5	500.76	8.96798		0	1	0	0.5	96.2707	6.58902		4556	84.1984	6.39572
MOH1	YBL049W	S000000145	ORF	416		224	266		2	0	0	1	500.072	8.96599		0	0	0	0	0	0		472.333	30.5098	4.9312
SSE1	YPL106C	S000006027	ORF	2081		37	123		5	5	1	5	499.832	8.9653		3	1	1	2	269.058	8.07178		45218.3	583.885	9.18954
SSN3	YPL042C	S000005963	ORF	1667		147	111		4	4	0	4	499.172	8.96339		1	0	0	0.5	83.9698	6.3918		3844	61.963	5.95333
TIF34	YMR146C	S000004754	ORF	1043		39	86		0	5	0	2.5	498.634	8.96184		0	0	0	0	0	0		19662.3	506.565	8.9846
YGR026W	YGR026W	S000003258	ORF	836			154		4	0	1	2	497.679	8.95907		0	0	0	0	0	0		6967.67	223.958	7.80708
RPL34B	YIL052C	S000001314	ORF	837		31	29		0	4	3	2	497.085	8.95735		0	1	0	0.5	167.237	7.38575		36979.3	1187.18	10.2133
STP4	YDL048C	S000002206	ORF	1472		37	53		3	4	0	3.5	494.636	8.95022		2	1	0	1.5	285.28	8.15624		4445.33	81.1486	6.34249
VPS21	YOR089C	S000005615	ORF	632		44	22		0	3	1	1.5	493.742	8.94761		0	2	0	1	442.967	8.79106		3566	151.617	7.24429
LEU1	YGL009C	S000002977	ORF	2339		69	119		4	7	3	5.5	489.168	8.93419		1	1	0	1	119.69	6.90316		66457	763.476	9.57644
SIC1	YLR079W	S000004069	ORF	854		41	150		2	2	0	2	487.19	8.92834		0	0	0	0	0	0		4607.67	144.98	7.17971
BUR6	YER159C	S000000961	ORF	428		168	121		1	1	1	1	486.051	8.92496		0	0	0	0	0	0		4409.67	276.851	8.11297
SWP1	YMR149W	S000004757	ORF	860		65	94		1	3	0	2	483.791	8.91824		2	0	0	1	325.529	8.34664		6058.67	189.305	7.56457
TOA1	YOR194C	S000005720	ORF	860		65	41		2	2	0	2	483.791	8.91824		0	0	1	0	0	0		3587.67	112.098	6.80862
DSS4	YPR017C	S000006221	ORF	431		16	143		0	2	0	1	482.668	8.91489		0	1	0	0.5	324.774	8.34329		1133	70.6378	6.14237
DIB1	YPR082C	S000006286	ORF	431		18	77		1	1	0	1	482.668	8.91489		0	0	1	0	0	0		1511.33	94.2253	6.55804
ARP2	YDL029W	S000002187	ORF	1298		8	129		3	3	2	3	480.809	8.90932		0	0	0	0	0	0		8912	184.495	7.52744
ADH6	YMR318C	S000004937	ORF	1082		111	137		0	5	0	2.5	480.661	8.90888		0	0	0	0	0	0		11381.3	282.651	8.14288
IDI1	YPL117C	S000006038	ORF	866		100	159		3	1	0	2	480.439	8.90821		0	0	0	0	0	0		10688.3	331.647	8.37351
FUR1	YHR128W	S000001170	ORF	650		60	221		0	3	0	1.5	480.069	8.9071		0	1	1	0.5	215.35	7.75054		8331.67	344.432	8.42807
HAS1	YMR290C	S000004903	ORF	1517			205		5	2	1	3.5	479.964	8.90678		1	0	0	0.5	92.2726	6.52783		16158.7	286.223	8.161
RPR2	YIR015W	S000001454	ORF	434					1	1	0	1	479.332	8.90488		1	0	0	0.5	322.529	8.33329		605	37.4585	5.22722
KES1	YPL145C	S000006066	ORF	1304		237	455		1	5	3	3	478.597	8.90267		0	0	0	0	0	0		9165.67	188.874	7.56128
YGR153W	YGR153W	S000003385	ORF	653		96	65		2	1	0	1.5	477.864	8.90046		0	0	0	0	0	0		599.667	24.6764	4.62506
KSH1	YNL024C-A	S000028698	ORF	218		71	243		1	0	0	0.5	477.133	8.89825		0	0	0	0	0	0		2296	283.009	8.1447
FMN1	YDR236C	S000002644	ORF	656		18	86		2	1	0	1.5	475.678	8.89384		0	0	0	0	0	0		1576.67	64.5834	6.01309
MOG1	YJR074W	S000003835	ORF	656		10	95		0	3	0	1.5	475.678	8.89384		1	1	0	1	426.761	8.73728		4563.33	186.923	7.5463
LEU2	YCL018W	S000000523	ORF	1094					1	4	2	2.5	475.388	8.89296		0	1	0	0.5	127.95	6.99944		12579.3	308.976	8.27135
UTH1	YKR042W	S000001750	ORF	1097		196	234		0	5	0	2.5	474.088	8.88901		17	1	1	9	2296.81	11.1654		81364.7	1993.03	10.9607
GSP1	YLR293C	S000004284	ORF	659		42	78		1	2	0	1.5	473.513	8.88726		0	1	0	0.5	212.409	7.7307		27756	1131.76	10.1444
RBA50	YDR527W	S000002935	ORF	1319			122		5	1	0	3	473.154	8.88617		1	1	0	1	212.248	7.72961		5950.33	121.222	6.92151
THR4	YCR053W	S000000649	ORF	1544			88		1	6	3	3.5	471.57	8.88133		3	0	0	1.5	271.977	8.08734		20141	350.524	8.45337
PIS1	YPR113W	S000006317	ORF	662		20	104		3	0	1	1.5	471.367	8.88071		1	0	0	0.5	211.447	7.72415		8350.67	338.959	8.40497
RPS6A	YPL090C	S000006011	ORF	1104		31	138		3	2	1	2.5	471.082	8.87984		0	1	0	0.5	126.791	6.98631		69232.7	1685.1	10.7186
MPE1	YKL059C	S000001542	ORF	1325		52	65		6	0	0	3	471.011	8.87962		1	1	0	1	211.287	7.72306		1531.67	31.0623	4.95709
RPF1	YHR088W	S000001130	ORF	887		30	95		3	1	0	2	469.064	8.87364		0	0	0	0	0	0		6209.67	188.118	7.55549
ABP1	YCR088W	S000000684	ORF	1778		44	77		3	5	2	4	468.009	8.87039		8	1	0	4.5	708.548	9.46872		7295.33	110.255	6.7847
ADK1	YDR226W	S000002634	ORF	668		44	129		0	3	0	1.5	467.133	8.86769		1	0	0	0.5	209.547	7.71113		24565.7	988.181	9.94863
ERG28	YER044C	S000000846	ORF	446		71	101		2	0	0	1	466.435	8.86553		0	0	0	0	0	0		1993.67	120.116	6.90829
COX6	YHR051W	S000001093	ORF	446		51	453		0	2	0	1	466.435	8.86553		0	1	0	0.5	313.851	8.29394		5129.33	309.037	8.27164
SEC13	YLR208W	S000004198	ORF	893		117	245		4	0	0	2	465.913	8.86392		1	0	0	0.5	156.75	7.29232		7922	238.379	7.89711
LDB19	YOR322C	S000005849	ORF	2456		238	125		5	6	1	5.5	465.865	8.86377		1	0	0	0.5	56.9941	5.83274		4647	50.8427	5.66797
TEF4	YKL081W	S000001564	ORF	1564		28	207		0	7	2	3.5	465.54	8.86276		1	0	0	0.5	89.4997	6.48381		45404	780.085	9.60749
YMR147W	YMR147W	S000004755	ORF	671		83	6		1	2	0	1.5	465.045	8.86123		1	0	0	0.5	208.61	7.70467		652.333	26.1235	4.70728
SOM1	YEL059C-A	S000002954	ORF	224		126	54		1	0	0	0.5	464.353	8.85908		0	0	0	0	0	0		337.333	40.4665	5.33866
AIM7	YDR063W	S000002470	ORF	449		104	79		0	2	0	1	463.318	8.85586		1	0	1	0.5	311.754	8.28426		2492	149.137	7.2205
RDL2	YOR286W	S000005812	ORF	449		18	59		0	2	0	1	463.318	8.85586		1	1	0	1	623.508	9.28426		2667.33	159.63	7.31859
RCF2	YNR018W	S000005301	ORF	674		45	123		0	3	0	1.5	462.975	8.85479		0	1	0	0.5	207.682	7.69823		8024.67	319.928	8.3216
DCW1	YKL046C	S000001529	ORF	1349		235	24		1	5	0	3	462.631	8.85372		0	3	0	1.5	311.292	8.28212		5499.33	109.543	6.77535
CPR5	YDR304C	S000002712	ORF	677		42	47		1	2	0	1.5	460.923	8.84838		0	0	0	0	0	0		10108.3	401.213	8.64823
SHU1	YHL006C	S000000998	ORF	452			96		0	2	0	1	460.243	8.84625		0	0	0	0	0	0		317	18.8454	4.23614
LIP1	YMR298W	S000004913	ORF	452		23	116		1	1	0	1	460.243	8.84625		0	0	0	0	0	0		3671.67	218.278	7.77002
SLG1	YOR008C	S000005534	ORF	1136		211	283		2	3	0	2.5	457.812	8.83861		2	0	0	1	246.439	7.94509		5347.67	126.494	6.98293
RCF3	YBR255C-A	S000007649	ORF	456		36	71		0	2	0	1	456.206	8.83354		0	0	0	0	0	0		795	46.8476	5.5499
GCD7	YLR291C	S000004282	ORF	1145		26	114		3	2	0	2.5	454.214	8.82723		0	1	0	0.5	122.251	6.9337		4715.67	110.668	6.79009
CIP1	YPL014W	S000005935	ORF	1145		34	256		5	0	1	2.5	454.214	8.82723		0	1	0	0.5	122.251	6.9337		1193.67	28.0132	4.80803
RRP45	YDR280W	S000002688	ORF	917		150	109		3	1	0	2	453.719	8.82565		0	0	0	0	0	0		3764.67	110.317	6.78551
XDJ1	YLR090W	S000004080	ORF	1379		64	117		3	3	0	3	452.567	8.82199		6	1	0	3.5	710.546	9.47278		2322.33	45.2527	5.49993
MAL31	YBR298C	S000000502	ORF	1844		155	69		3	5	4	4	451.258	8.81781		0	0	0	0	0	0		523	7.62124	2.93002
GIS2	YNL255C	S000005199	ORF	461		14	259		1	1	0	1	451.258	8.81781		0	0	0	0	0	0		10590.7	617.315	9.26986
HCH1	YNL281W	S000005225	ORF	461		30	162		0	2	1	1	451.258	8.81781		0	2	0	1	607.278	9.24621		5405.33	315.069	8.29953
SES1	YDR023W	S000002430	ORF	1388		21	158		0	6	4	3	449.632	8.8126		0	3	0	1.5	302.545	8.24101		28515	552.037	9.10862
STP22	YCL008C	S000000514	ORF	1157		7	109		3	2	1	2.5	449.503	8.81219		0	0	0	0	0	0		1411	32.7701	5.03431
FAA4	YMR246W	S000004860	ORF	2084		228	173		5	4	0	4.5	449.201	8.81122		0	2	0	1	134.336	7.0697		22133.3	285.387	8.15677
YIP5	YGL161C	S000003129	ORF	932		95	132		2	2	2	2	446.416	8.80225		0	0	0	0	0	0		2753.67	79.3926	6.31093
VMA21	YGR105W	S000003337	ORF	233		60	160		0	1	0	0.5	446.416	8.80225		0	0	0	0	0	0		2469	284.741	8.15351
AIM29	YKR074W	S000001782	ORF	467		31	126		1	1	1	1	445.46	8.79915		6	1	0	3.5	2098.17	11.0349		2687	154.609	7.27248
YPI1	YFR003C	S000001899	ORF	467		42	113		0	2	0	1	445.46	8.79915		0	0	0	0	0	0		1549	89.129	6.47782
TUB3	YML124C	S000004593	ORF	1635		15	117		2	5	0	3.5	445.324	8.79871		4	0	0	2	342.453	8.41976		7412.33	121.821	6.92862
PTC3	YBL056W	S000000152	ORF	1406		81	394		3	3	1	3	443.876	8.79401		0	0	0	0	0	0		8892.67	169.954	7.409
PHO4	YFR034C	S000001930	ORF	938		28	350		2	2	3	2	443.561	8.79299		0	3	0	1.5	447.69	8.80635		2145.67	61.4673	5.94175
MIX17	YMR002W	S000004604	ORF	470		62	240		0	2	0	1	442.617	8.78991		0	0	0	0	0	0		7398.67	423	8.72451
KIP2	YPL155C	S000006076	ORF	2120			0		3	6	0	4.5	441.573	8.78651		0	1	0	0.5	66.0272	6.04499		2086.33	26.4443	4.72489
YKL077W	YKL077W	S000001560	ORF	1178		53	258		4	1	0	2.5	441.49	8.78624		0	0	0	0	0	0		9914	226.146	7.82111
TSR1	YDL060W	S000002218	ORF	2366		42	98		5	5	1	5	439.624	8.78013		0	0	0	0	0	0		9965.67	113.182	6.8225
APD1	YBR151W	S000000355	ORF	950		147	134		1	3	0	2	437.958	8.77465		0	0	0	0	0	0		3842.67	108.691	6.76409
MRPL19	YNL185C	S000005129	ORF	476		99	105		1	1	0	1	437.038	8.77161		0	0	0	0	0	0		1427.67	80.5943	6.33261
PIB2	YGL023C	S000002991	ORF	1907		31	106		4	4	2	4	436.35	8.76934		1	1	0	1	146.804	7.19775		3670	51.713	5.69246
RIB5	YBR256C	S000000460	ORF	716		21	31		0	3	0	1.5	435.817	8.76758		0	2	0	1	390.999	8.61102		5967.67	223.963	7.80712
NKP1	YDR383C	S000002791	ORF	716		56	50		1	2	0	1.5	435.817	8.76758		0	0	0	0	0	0		971	36.441	5.18749
PET9	YBL030C	S000000126	ORF	956		91	275		2	2	1	2	435.209	8.76556		2	1	0	1.5	439.26	8.77893		20034.7	563.13	9.13732
RPB3	YIL021W	S000001283	ORF	956		64	133		2	2	1	2	435.209	8.76556		0	1	0	0.5	146.42	7.19397		5201.33	146.198	7.19178
RAD23	YEL037C	S000000763	ORF	1196		151	144		3	2	0	2.5	434.845	8.76436		11	0	0	5.5	1287.42	10.3303		6687.33	150.247	7.23119
MTC1	YJL123C	S000003659	ORF	1436		26	19		3	3	1	3	434.603	8.76355		4	0	0	2	389.91	8.607		7729.33	144.635	7.17627
GNA1	YFL017C	S000001877	ORF	479		22	179		1	1	0	1	434.301	8.76255		1	1	0	1	584.458	9.19095		2028	113.767	6.82994
CWP1	YKL096W	S000001579	ORF	719		48	98		2	1	2	1.5	433.999	8.76155		1	0	0	0.5	194.684	7.60499		11333	423.546	8.72637
RNR2	YJL026W	S000003563	ORF	1199		42	137		2	3	0	2.5	433.757	8.76074		1	0	0	0.5	116.745	6.86722		15558	348.674	8.44573
SNF7	YLR025W	S000004015	ORF	722		66	119		0	3	0	1.5	432.195	8.75554		0	0	0	0	0	0		3617.33	134.628	7.07284
MRP1	YDR347W	S000002755	ORF	965		90	111		0	4	0	2	431.15	8.75205		0	0	0	0	0	0		3313.67	92.2712	6.52781
RVS167	YDR388W	S000002796	ORF	1448		43	123		2	4	3	3	431.001	8.75155		9	2	0	5.5	1063.37	10.0544		8343.67	154.836	7.2746
RPS17B	YDR447C	S000002855	ORF	724		18	97		1	2	0	1.5	431.001	8.75155		1	1	0	1	386.678	8.59499		37213.3	1381.16	10.4317
CCC1	YLR220W	S000004210	ORF	968		119	46		2	2	0	2	429.814	8.74757		0	0	0	0	0	0		4422.33	122.761	6.93971
SLT2	YHR030C	S000001072	ORF	1454		80	126		3	3	0	3	429.223	8.74558		0	1	0	0.5	96.2707	6.58902		4080	75.4016	6.23652
RIO1	YOR119C	S000005645	ORF	1454		32	146		4	2	0	3	429.223	8.74558		0	0	0	0	0	0		5304.33	98.0282	6.61512
RGI1	YER067W	S000000869	ORF	485			92		0	2	0	1	428.928	8.74459		0	2	0	1	577.227	9.173		467	25.8738	4.69342
CDC31	YOR257W	S000005783	ORF	485		36	39		0	2	0	1	428.928	8.74459		1	0	0	0.5	288.614	8.173		1565.67	86.7445	6.4387
GPX2	YBR244W	S000000448	ORF	488		38	122		2	0	0	1	426.291	8.73569		0	0	0	0	0	0		2665.33	146.763	7.19734
SDH5	YOL071W	S000005432	ORF	488		5	175		2	0	0	1	426.291	8.73569		0	0	0	0	0	0		951	52.3655	5.71054
FKS1	YLR342W	S000004334	ORF	5630		258	249		5	18	2	11.5	424.928	8.73107		2	5	1	3.5	174.04	7.44327		46879	223.746	7.80572
SHM1	YBR263W	S000000467	ORF	1472					3	3	0	3	423.974	8.72783		2	2	0	2	380.374	8.57127		10423	190.27	7.5719
HYR1	YIR037W	S000001476	ORF	491		46	92		0	2	0	1	423.686	8.72685		1	0	0	0.5	285.087	8.15526		7097.33	388.417	8.60146
HEM3	YDL205C	S000002364	ORF	983		201	89		0	4	0	2	423.255	8.72538		1	1	0	1	284.797	8.15379		3318.33	90.7092	6.50318
RSM7	YJR113C	S000003874	ORF	743			114		0	3	0	1.5	419.98	8.71418		7	0	0	3.5	1318.77	10.365		2312.67	83.639	6.3861
SVL3	YPL032C	S000005953	ORF	2477		185	109		7	3	1	5	419.923	8.71398		0	0	0	0	0	0		7005.33	75.9954	6.24784
TPS1	YBR126C	S000000330	ORF	1487		59	106		2	4	0	3	419.697	8.71321		19	10	1	14.5	2729.89	11.4146		8241	148.92	7.2184
SBH1	YER087C-B	S000002128	ORF	248		34	187		0	1	0	0.5	419.415	8.71224		1	0	0	0.5	564.426	9.14064		4467.67	484.076	8.91909
URA8	YJR103W	S000003864	ORF	1736		103	98		1	6	0	3.5	419.415	8.71224		3	2	0	2.5	403.161	8.65521		3219	49.826	5.63883
CDC11	YJR076C	S000003837	ORF	1247		49	113		2	3	0	2.5	417.061	8.70411		0	1	0	0.5	112.251	6.81059		5626.33	121.239	6.92171
CAM1	YPL048W	S000005969	ORF	1247		76	139		1	4	3	2.5	417.061	8.70411		0	3	1	1.5	336.754	8.39555		15325.7	330.246	8.3674
ANP1	YEL036C	S000000762	ORF	1502		122	57		1	5	0	3	415.506	8.69873		0	2	0	1	186.388	7.54217		7215	129.078	7.0121
NAP1	YKR048C	S000001756	ORF	1253		14	109		2	3	0	2.5	415.064	8.69719		1	2	0	1.5	335.142	8.38863		9243.67	198.234	7.63106
GPP2	YER062C	S000000864	ORF	752		198	147		0	3	1	1.5	414.953	8.69681		2	1	1	1.5	558.421	9.12521		12011.3	429.198	8.7455
YKL063C	YKL063C	S000001546	ORF	503		160	150		0	2	0	1	413.578	8.69202		0	0	0	0	0	0		2361	126.128	6.97875
FRS2	YFL022C	S000001872	ORF	1511		76	78		4	2	0	3	413.031	8.69011		4	0	1	2	370.556	8.53355		13840.7	246.137	7.94332
ALT1	YLR089C	S000004079	ORF	1778		317	48		4	3	0	3.5	409.508	8.67775		0	2	0	1	157.455	7.2988		5598.67	84.6131	6.40281
MKK1	YOR231W	S000005757	ORF	1526		86	192		1	5	1	3	408.971	8.67586		4	2	0	3	550.371	9.10426		2405.33	42.3551	5.40446
PRE6	YOL038W	S000005398	ORF	764		33	68		1	2	2	1.5	408.436	8.67397		0	0	0	0	0	0		8323.67	292.756	8.19356
DID4	YKL002W	S000001485	ORF	766		78	78		0	3	0	1.5	407.369	8.67019		0	0	0	0	0	0		3098.33	108.689	6.76406
PRP43	YGL120C	S000003088	ORF	2303		54	84		6	3	0	4.5	406.485	8.66706		1	3	0	2	243.122	7.92554		15946.7	186.063	7.53965
GCV3	YAL044C	S000000042	ORF	512		7	61		0	2	0	1	406.309	8.66643		2	2	0	2	1093.58	10.0948		7358.33	386.184	8.59314
GBP2	YCL011C	S000000517	ORF	1283		46	55		2	3	0	2.5	405.358	8.66305		1	1	0	1	218.204	7.76953		11994.7	251.215	7.97278
INH1	YDL181W	S000002340	ORF	257		87	88		0	1	0	0.5	404.728	8.66081		0	0	0	0	0	0		2479.33	259.231	8.01809
YBL036C	YBL036C	S000000132	ORF	773		25	125		1	2	0	1.5	403.68	8.65707		0	0	0	0	0	0		4811.67	167.263	7.38598
DSE4	YNR067C	S000005350	ORF	3353		47	82		8	5	4	6.5	403.279	8.65563		3	5	0	4	333.976	8.3836		7209.33	57.7758	5.85239
RMD1	YDL001W	S000002159	ORF	1292		87	92		3	2	0	2.5	402.535	8.65297		0	1	0	0.5	108.342	6.75945		2378.67	49.4716	5.62853
DSE3	YOR264W	S000005790	ORF	1292		59	66		1	4	0	2.5	402.535	8.65297		0	0	0	0	0	0		3335	69.3614	6.11606
BIM1	YER016W	S000000818	ORF	1034		43	122		0	4	0	2	402.379	8.65241		0	0	0	0	0	0		3308	85.9666	6.4257
PRE9	YGR135W	S000003367	ORF	776		61	81		0	3	0	1.5	402.12	8.65148		0	0	0	0	0	0		9252.67	320.398	8.32372
RKI1	YOR095C	S000005621	ORF	776		58	160		2	1	0	1.5	402.12	8.65148		0	0	0	0	0	0		5341	184.946	7.53096
YAH1	YPL252C	S000006173	ORF	518			106		0	2	0	1	401.602	8.64962		0	0	0	0	0	0		2385	123.721	6.95095
LEU9	YOR108W	S000005634	ORF	1814		77	106		5	2	1	3.5	401.381	8.64883		0	0	0	0	0	0		10145	150.279	7.2315
VMA6	YLR447C	S000004439	ORF	1037		43	135		1	3	2	2	401.215	8.64823		2	5	0	3.5	944.883	9.88399		16633.7	431.016	8.7516
SGF29	YCL010C	S000000516	ORF	779		11	82		1	2	0	1.5	400.571	8.64591		0	0	0	0	0	0		1963.33	67.7238	6.08159
TMA10	YLR327C	S000004319	ORF	260		69	147		0	1	0	0.5	400.058	8.64406		1	0	0	0.5	538.375	9.07247		263.333	27.2155	4.76636
MRPL33	YMR286W	S000004899	ORF	260		8	122		1	0	0	0.5	400.058	8.64406		0	0	0	0	0	0		1551	160.296	7.3246
ADE12	YNL220W	S000005164	ORF	1301		86	95		0	5	3	2.5	399.75	8.64295		0	1	0	0.5	107.592	6.74943		12375.3	255.602	7.99776
ERG27	YLR100W	S000004090	ORF	1043		32	81		0	4	0	2	398.907	8.63991		0	0	0	0	0	0		5273.33	135.858	7.08596
HMT1	YBR034C	S000000238	ORF	1046		19	157		0	4	0	2	397.763	8.63576		0	0	0	0	0	0		16356.7	420.192	8.7149
ADH1	YOL086C	S000005446	ORF	1046		39	68		1	3	2	2	397.763	8.63576		12	0	0	6	1605.86	10.6491		78702	2021.8	10.9814
EGD2	YHR193C	S000001236	ORF	524		18	44		2	0	1	1	397.004	8.63301		0	0	0	0	0	0		24853.7	1274.51	10.3157
ATP7	YKL016C	S000001499	ORF	524		67	71		0	2	0	1	397.004	8.63301		0	1	0	0.5	267.133	8.06141		8991.33	461.081	8.84888
SEH1	YGL100W	S000003068	ORF	1049		22	90		4	0	1	2	396.625	8.63163		0	0	0	0	0	0		3947.67	101.123	6.65997
AHA1	YDR214W	S000002622	ORF	1052		105	92		3	1	1	2	395.494	8.62751		1	2	0	1.5	399.176	8.64088		4894	125.007	6.96586
SSB2	YNL209W	S000005153	ORF	1841		24	121		1	6	3	3.5	395.494	8.62751		3	4	0	3.5	532.234	9.05592		101203	1477.14	10.5286
ALB1	YJL122W	S000003658	ORF	527		29	157		1	1	2	1	394.744	8.62477		0	0	0	0	0	0		6973.67	355.578	8.47402
YOR097C	YOR097C	S000005623	ORF	527		53	585		1	1	0	1	394.744	8.62477		0	0	0	0	0	0		1029.33	52.4844	5.71382
GCD11	YER025W	S000000827	ORF	1583		45	262		4	2	0	3	394.245	8.62295		1	0	0	0.5	88.4255	6.46639		17748.3	301.274	8.23493
FLC1	YPL221W	S000006142	ORF	2381		21	173		4	5	0	4.5	393.169	8.619		1	2	0	1.5	176.368	7.46245		12642	142.673	7.15657
RPL27B	YDR471W	S000002879	ORF	794		20	119		0	3	0	1.5	393.004	8.6184		0	1	0	0.5	176.294	7.46184		26038.3	881.206	9.78334
MAK3	YPR051W	S000006255	ORF	530		28	110		1	1	0	1	392.509	8.61658		0	0	0	0	0	0		1918.33	97.2597	6.60377
RFC2	YJR068W	S000003829	ORF	1061		30	234		0	4	0	2	392.139	8.61522		1	0	0	0.5	131.93	7.04363		4055.67	102.714	6.6825
YIR016W	YIR016W	S000001455	ORF	797		49	78		0	3	0	1.5	391.524	8.61296		6	0	0	3	1053.78	10.0414		1386	46.7293	5.54626
YGP1	YNL160W	S000005104	ORF	1064		56	206		4	0	0	2	391.034	8.61115		1	3	0	2	526.232	9.03955		45941.3	1160.24	10.1802
YCR024C-B	YCR024C-B	S000028818	ORF	266			172		0	1	0	0.5	391.034	8.61115		0	0	0	0	0	0		25804.7	2606.76	11.348
RTG1	YOL067C	S000005428	ORF	533		60	1002		2	0	0	1	390.3	8.60844		0	0	0	0	0	0		863.667	43.5415	5.44432
YMR226C	YMR226C	S000004839	ORF	803		31	37		2	1	0	1.5	388.599	8.60214		0	1	0	0.5	174.318	7.44558		10824	362.207	8.50067
DPM1	YPR183W	S000006387	ORF	803		39	87		0	3	0	1.5	388.599	8.60214		0	0	0	0	0	0		6389	213.797	7.7401
BNI5	YNL166C	S000005110	ORF	1346		17	64		1	4	0	2.5	386.386	8.5939		0	0	0	0	0	0		4509.33	90.0227	6.49222
YRF1-1	YDR545W	S000002953	ORF	5390					8	12	7	10	385.955	8.59229		3	0	0	1.5	77.9096	6.28373		4242	21.1479	4.40244
RPL36B	YPL249C-A	S000006438	ORF	540		28	128		1	1	1	1	385.241	8.58962		0	0	0	0	0	0		39612	1971.14	10.9448
KRE6	YPR159W	S000006363	ORF	2162		284	283		4	4	1	4	384.884	8.58828		1	0	0	0.5	64.7445	6.01669		16715.7	207.756	7.69874
RPL39	YJL189W	S000003725	ORF	541		27	138		0	2	0	1	384.529	8.58695		1	0	1	0.5	258.739	8.01535		33668.3	1672.28	10.7076
CIR2	YOR356W	S000005883	ORF	1895		81	118		2	5	0	3.5	384.224	8.5858		0	0	0	0	0	0		6253.33	88.6721	6.47041
CLG1	YGL215W	S000003183	ORF	1358		464	303		3	2	1	2.5	382.971	8.58109		9	0	1	4.5	927.687	9.85749		10856	214.81	7.74692
SDH4	YDR178W	S000002585	ORF	545		187	171		0	2	0	1	381.706	8.57632		6	0	0	3	1541.04	10.5897		2666	131.446	7.03833
FET3	YMR058W	S000004662	ORF	1910		43	147		3	4	0	3.5	381.207	8.57443		0	0	0	0	0	0		12205.7	171.717	7.42389
PTK2	YJR059W	S000003820	ORF	2456		60	126		4	5	1	4.5	381.162	8.57426		0	2	0	1	113.988	6.83274		3356	36.7179	5.19841
YCR090C	YCR090C	S000000686	ORF	548		24	51		2	0	0	1	379.617	8.5684		0	0	0	0	0	0		2364.33	115.935	6.85717
RPS14B	YJL191W	S000003727	ORF	824		17	106		0	3	0	1.5	378.695	8.56489		0	0	0	0	0	0		4654.67	151.791	7.24594
SCH9	YHR205W	S000001248	ORF	2474			180		3	6	2	4.5	378.389	8.56373		0	1	0	0.5	56.5795	5.82221		5174.67	56.204	5.8126
PDB1	YBR221C	S000000425	ORF	1100		203	214		2	2	1	2	378.236	8.56314		5	0	1	2.5	636.262	9.31348		16954.3	414.164	8.69406
RSM19	YNR037C	S000005320	ORF	275		17	90		0	1	0	0.5	378.236	8.56314		0	0	0	0	0	0		887.667	86.7365	6.43857
GLN1	YPR035W	S000006239	ORF	1112		118	96		2	2	0	2	374.155	8.54749		0	5	0	2.5	629.396	9.29782		38160.3	922.13	9.84883
ARG4	YHR018C	S000001060	ORF	1391		41	149		3	2	1	2.5	373.886	8.54645		0	1	0	0.5	100.631	6.65293		20274	391.649	8.61342
DPS1	YLL018C	S000003941	ORF	1673		27	130		3	3	0	3	373.036	8.54317		1	0	0	0.5	83.6686	6.38661		17605	282.764	8.14346
MAK21	YDR060W	S000002467	ORF	3077		50	90		4	7	1	5.5	371.844	8.53855		0	1	1	0.5	45.4916	5.50753		17181.7	150.045	7.22925
ATG12	YBR217W	S000000421	ORF	560		35	307		2	0	0	1	371.482	8.53715		0	0	0	0	0	0		679.667	32.6131	5.02738
RPT1	YKL145W	S000001628	ORF	1403		62	152		3	2	3	2.5	370.688	8.53406		8	1	0	4.5	897.932	9.81046		12066.3	231.101	7.85238
YLR358C	YLR358C	S000004350	ORF	563					2	0	0	1	369.503	8.52944		1	1	0	1	497.256	8.95785		1790.67	85.4655	6.41727
APT1	YML022W	S000004484	ORF	563		38	211		1	1	0	1	369.503	8.52944		0	0	0	0	0	0		7950	379.44	8.56773
PTC1	YDL006W	S000002164	ORF	845		333	117		2	1	2	1.5	369.284	8.52859		0	0	0	0	0	0		1309	41.6263	5.37942
SGV1	YPR161C	S000006365	ORF	1973		63	67		3	4	1	3.5	369.034	8.52761		0	2	0	1	141.893	7.14866		3678.33	50.0966	5.64664
ARC1	YGL105W	S000003073	ORF	1130		43	102		2	2	0	2	368.195	8.52432		0	0	0	0	0	0		19381	460.874	8.84823
YIL156W-B	YIL156W-B	S000028511	ORF	283			92		1	0	0	0.5	367.544	8.52177		0	0	0	0	0	0		1311	124.48	6.95977
AUA1	YFL010W-A	S000001955	ORF	284					0	1	0	0.5	366.25	8.51668		0	0	0	0	0	0		2383.67	225.534	7.8172
QCR8	YJL166W	S000003702	ORF	284		95	170		1	0	0	0.5	366.25	8.51668		0	0	0	0	0	0		4581.33	433.469	8.75979
RTS1	YOR014W	S000005540	ORF	2273		235	84		3	5	0	4	366.089	8.51605		5	1	0	3	369.497	8.52942		6391.33	75.5573	6.2395
MCP2	YLR253W	S000004243	ORF	1709		96	93		3	3	0	3	365.178	8.51246		0	0	0	0	0	0		3522.33	55.3826	5.79136
SUI3	YPL237W	S000006158	ORF	857			109		2	1	0	1.5	364.113	8.50824		0	1	0	0.5	163.334	7.35169		18236	571.786	9.15933
PTH1	YHR189W	S000001232	ORF	572					2	0	0	1	363.689	8.50656		1	0	0	0.5	244.716	7.93497		238.333	11.1963	3.48495
TRM8	YDL201W	S000002360	ORF	860		57	85		0	3	3	1.5	362.843	8.5032		0	0	0	0	0	0		4561.33	142.521	7.15503
MAE1	YKL029C	S000001512	ORF	2009		36	9		3	4	2	3.5	362.422	8.50152		2	5	0	3.5	487.727	8.92993		15093.7	201.883	7.65737
PHB1	YGR132C	S000003364	ORF	863		49	288		0	3	0	1.5	361.582	8.49818		1	1	0	1	324.398	8.34162		6775.33	210.962	7.72084
YAP6	YDR259C	S000002667	ORF	1151		99	121		2	2	0	2	361.477	8.49776		0	0	0	0	0	0		434.667	10.1477	3.34307
SDA1	YGR245C	S000003477	ORF	2303		106	70		2	6	0	4	361.32	8.49713		0	1	0	0.5	60.7805	5.92554		12431.3	145.047	7.18038
NAT2	YGR147C	S000003379	ORF	866		55	99		0	3	0	1.5	360.329	8.49317		1	0	1	0.5	161.637	7.33661		2636.33	81.8026	6.35407
TIM11	YDR322C-A	S000007255	ORF	290		33	184		0	1	1	0.5	358.672	8.48652		0	0	0	0	0	0		3495	323.842	8.33915
RPL17B	YJL177W	S000003713	ORF	871		39	96		1	2	0	1.5	358.261	8.48487		0	1	0	0.5	160.709	7.32831		29903.3	922.542	9.84947
RAI1	YGL246C	S000003215	ORF	1163		56	96		0	4	0	2	357.747	8.4828		0	0	0	0	0	0		4744.33	109.618	6.77634
HXK1	YFR053C	S000001949	ORF	1457		89	148		4	1	0	2.5	356.949	8.47957		23	0	0	11.5	2209.67	11.1096		10158	187.341	7.54952
DAK1	YML070W	S000004535	ORF	1754		61	65		1	5	0	3	355.81	8.47496		5	0	0	2.5	399.024	8.64033		8969.33	137.409	7.10233
ASK1	YKL052C	S000001535	ORF	878		33	17		2	1	0	1.5	355.404	8.47332		0	1	0	0.5	159.428	7.31676		2119	64.8517	6.01907
TDA1	YMR291W	S000004905	ORF	1760		68	176		3	3	2	3	354.597	8.47003		0	0	0	0	0	0		2179.33	33.2733	5.05629
MSG5	YNL053W	S000004998	ORF	1469		329	127		3	2	0	2.5	354.033	8.46774		0	0	0	0	0	0		2440.33	44.6387	5.48022
TSA2	YDR453C	S000002861	ORF	590		59	66		2	0	0	1	352.593	8.46186		14	0	0	7	3321.5	11.6976		1129.33	51.4345	5.68467
ADE16	YLR028C	S000004018	ORF	1775		191	69		1	5	0	3	351.6	8.45779		9	4	3	6.5	1025.19	10.0017		11381	172.293	7.42872
HGH1	YGR187C	S000003419	ORF	1184		100	69		3	1	1	2	351.402	8.45698		1	1	0	1	236.449	7.88538		6387.33	144.961	7.17953
ARH1	YDR376W	S000002784	ORF	1481		41	37		4	1	0	2.5	351.165	8.456		0	0	0	0	0	0		2381	43.2005	5.43298
RPL16A	YIL133C	S000001395	ORF	889		38	79		0	3	2	1.5	351.007	8.45535		0	0	0	0	0	0		36223	1094.88	10.0966
OCA2	YNL056W	S000005001	ORF	593		76	80		1	1	0	1	350.809	8.45454		0	0	0	0	0	0		2075.33	94.0411	6.55522
TIF1	YKR059W	S000001767	ORF	1187		19	112		0	4	4	2	350.514	8.45333		2	2	0	2	471.702	8.88173		46593.3	1054.77	10.0427
HRR25	YPL204W	S000006125	ORF	1484		209	136		3	2	0	2.5	350.455	8.45308		1	1	0	1	188.649	7.55956		10708.3	193.898	7.59915
YGR017W	YGR017W	S000003249	ORF	893		148	115		2	1	2	1.5	349.434	8.44888		0	0	0	0	0	0		3197.33	96.2102	6.58812
ADD37	YMR184W	S000004796	ORF	596		35	70		1	1	0	1	349.044	8.44726		0	0	0	0	0	0		1374	61.9477	5.95298
PRS5	YOL061W	S000005422	ORF	1490		65	129		2	3	3	2.5	349.044	8.44726		1	1	0	1	187.889	7.55374		9034	162.922	7.34803
ERG10	YPL028W	S000005949	ORF	1196		35	101		2	2	0	2	347.876	8.44243		0	0	0	0	0	0		16085	361.389	8.49741
ELC1	YPL046C	S000005967	ORF	299		55	202		0	1	0	0.5	347.876	8.44243		0	0	0	0	0	0		453	40.711	5.34735
UGP1	YKL035W	S000001518	ORF	1499		72	170		4	1	1	2.5	346.948	8.43858		2	2	0	2	373.523	8.54505		16781.3	300.822	8.23277
GLK1	YCL040W	S000000545	ORF	1502		31	180		3	2	0	2.5	346.255	8.43569		61	4	1	32.5	6057.62	12.5645		10370.7	185.533	7.53553
OYE2	YHR179W	S000001222	ORF	1202		47	105		1	3	1	2	346.14	8.43521		0	0	0	0	0	0		23408	523.292	9.03147
LOA1	YPR139C	S000006343	ORF	902		49	97		1	2	0	1.5	345.948	8.43441		0	0	0	0	0	0		2847.67	84.8335	6.40656
YKT6	YKL196C	S000001679	ORF	602		53	121		0	2	0	1	345.565	8.43281		0	0	0	0	0	0		6386.33	285.062	8.15513
YAR1	YPL239W	S000006160	ORF	602		125	150		0	2	0	1	345.565	8.43281		0	1	0	0.5	232.521	7.86122		4709	210.192	7.71557
YBR032W	YBR032W	S000000236	ORF	302					0	1	0	0.5	344.42	8.42803		0	0	0	0	0	0		265.667	23.6382	4.56305
MIG1	YGL035C	S000003003	ORF	1514		116	225		2	3	1	2.5	343.51	8.42421		0	0	0	0	0	0		4077.33	72.3661	6.17724
PTH4	YOL114C	S000005474	ORF	608		7	14		0	2	0	1	342.155	8.4185		1	0	0	0.5	230.226	7.84691		184.667	8.16149	3.02883
NOC2	YOR206W	S000005732	ORF	2132		30	66		4	3	0	3.5	341.513	8.41579		1	1	0	1	131.311	7.03684		16829	212.107	7.72865
CRH1	YGR189C	S000003421	ORF	1523		71	58		2	3	0	2.5	341.481	8.41566		2	7	0	4.5	827.182	9.69206		22234.7	392.297	8.6158
ATP17	YDR377W	S000002785	ORF	305		76	405		1	0	0	0.5	341.033	8.41377		0	0	0	0	0	0		5727.67	504.618	8.97905
YBR139W	YBR139W	S000000343	ORF	1526		26	171		5	0	0	2.5	340.809	8.41282		3	0	0	1.5	275.185	8.10426		3298.67	58.0856	5.86011
CDC20	YGL116W	S000003084	ORF	1832		130	84		1	5	0	3	340.66	8.41219		0	1	0	0.5	76.407	6.25563		3984	58.4357	5.86878
GRX7	YBR014C	S000000218	ORF	611		62	86		2	0	0	1	340.475	8.4114		0	0	0	0	0	0		3051.67	134.209	7.06833
TUP1	YCR084C	S000000680	ORF	2141		202	324		3	4	1	3.5	340.077	8.40972		1	5	0	3	392.277	8.61573		9203	115.504	6.8518
MAK16	YAL025C	S000000023	ORF	920		24	165		1	2	0	1.5	339.179	8.4059		0	0	0	0	0	0		10569	308.696	8.27004
ADE1	YAR015W	S000000070	ORF	920		34	97		0	3	0	1.5	339.179	8.4059		0	0	0	0	0	0		7700	224.899	7.81313
NOP58	YOR310C	S000005837	ORF	1535		22	79		0	5	0	2.5	338.811	8.40434		2	0	0	1	182.381	7.51081		28860.3	505.217	8.98076
GFA1	YKL104C	S000001587	ORF	2153		186	209		1	6	0	3.5	338.182	8.40165		0	1	0	0.5	65.0151	6.0227		11410.7	142.414	7.15394
SNN1	YNL086W	S000005030	ORF	308			39		0	1	0	0.5	337.711	8.39965		0	1	0	0.5	454.473	8.82805		360.667	31.4659	4.97572
TOS6	YNL300W	S000005244	ORF	308		93	257		0	1	0	0.5	337.711	8.39965		0	0	0	0	0	0		4482	391.026	8.61112
EMC10	YDR056C	S000002463	ORF	617		60	86		1	1	0	1	337.164	8.39731		0	0	0	0	0	0		4318	188.054	7.555
TSR2	YLR435W	S000004427	ORF	617			146		0	2	0	1	337.164	8.39731		0	0	0	0	0	0		4292.33	186.936	7.5464
CUE5	YOR042W	S000005568	ORF	1235			51		3	1	0	2	336.891	8.39614		5	0	0	2.5	566.711	9.14647		4486.67	97.6206	6.60911
CPA1	YOR303W	S000005829	ORF	1235			61		2	2	1	2	336.891	8.39614		9	0	0	4.5	1020.08	9.99447		12673.7	275.753	8.10723
ETT1	YOR051C	S000005577	ORF	1238		52	146		2	2	0	2	336.074	8.39264		0	1	0	0.5	113.068	6.82104		9489	205.961	7.68623
RGS2	YOR107W	S000005633	ORF	929		270	325		1	2	2	1.5	335.893	8.39186		1	0	0	0.5	150.676	7.2353		3209.67	92.8387	6.53665
HSP150	YJL159W	S000003695	ORF	1241		55	304		0	4	1	2	335.262	8.38914		6	4	0	5	1127.94	10.1395		79448.7	1720.28	10.7484
YMR316C-A	YMR316C-A	S000004933	ORF	311		61	646		0	1	0	0.5	334.453	8.38566		0	0	0	0	0	0		326.667	28.2247	4.81889
GDA1	YEL042W	S000000768	ORF	1556		150	139		2	3	0	2.5	334.238	8.38473		5	2	0	3.5	629.719	9.29857		7755	133.924	7.06527
SIT4	YDL047W	S000002205	ORF	935		194	185		2	1	2	1.5	333.738	8.38257		0	2	0	1	299.417	8.22601		4849.67	139.375	7.12283
SAC1	YKL212W	S000001695	ORF	1871		162	270		2	4	0	3	333.56	8.3818		0	1	0	0.5	74.8143	6.22524		9987	143.432	7.16422
PGA3	YML125C	S000004594	ORF	938		15	57		1	2	0	1.5	332.671	8.37795		0	2	0	1	298.46	8.22139		9009	258.082	8.01169
BDH2	YAL061W	S000000057	ORF	1253		227	151		3	1	0	2	332.051	8.37526		1	1	0	1	223.428	7.80367		1385.33	29.709	4.89283
CDC48	YDL126C	S000002284	ORF	2507		40	59		1	7	2	4	331.919	8.37469		1	0	0	0.5	55.8347	5.80309		32457.7	347.895	8.44251
BGL2	YGR282C	S000003514	ORF	941		23	176		0	3	0	1.5	331.61	8.37334		0	0	0	0	0	0		40471.7	1155.7	10.1746
ECM15	YBL001C	S000000097	ORF	314		68	40		1	0	0	0.5	331.258	8.37181		0	0	0	0	0	0		6287.33	538.049	9.07159
TRX2	YGR209C	S000003441	ORF	314		37	61		0	1	0	0.5	331.258	8.37181		1	0	0	0.5	445.789	8.80022		10795.3	923.828	9.85148
SML1	YML058W	S000004523	ORF	314		29	241		0	1	0	0.5	331.258	8.37181		0	1	0	0.5	445.789	8.80022		10385	888.713	9.79557
FCP1	YMR277W	S000004890	ORF	2198		87	175		2	5	0	3.5	331.258	8.37181		2	0	0	1	127.368	6.99286		4536.33	55.4577	5.79332
DIP2	YLR129W	S000004119	ORF	2831		102	108		4	5	0	4.5	330.673	8.36926		0	2	1	1	98.8892	6.62774		11034.7	104.738	6.71064
ADE3	YGR204W	S000003436	ORF	2840		33	88		4	5	0	4.5	329.625	8.36468		1	1	0	1	98.5758	6.62316		14263.3	134.954	7.07633
MSO1	YNR049C	S000005332	ORF	632		39	113		0	2	0	1	329.161	8.36265		0	0	0	0	0	0		1189	50.5533	5.65973
EFT1	YOR133W	S000005659	ORF	2528		61	187		2	6	0	4	329.161	8.36265		9	1	0	5	553.709	9.11298		95158.7	1011.48	9.98225
EIS1	YMR031C	S000004633	ORF	2531			164		5	3	1	4	328.771	8.36094		3	0	0	1.5	165.916	7.37431		7699.33	81.7421	6.35301
KRR1	YCL059C	S000000564	ORF	950		34	85		1	2	1	1.5	328.468	8.35961		0	0	0	0	0	0		7645	216.241	7.7565
ESF2	YNR054C	S000005337	ORF	950		24	35		0	3	1	1.5	328.468	8.35961		0	1	0	0.5	147.345	7.20305		3913	110.68	6.79026
MRPL37	YBR268W	S000000472	ORF	317		7	95		0	1	1	0.5	328.123	8.35809		0	0	0	0	0	0		1084.33	91.9154	6.52223
MRX14	YDR115W	S000002522	ORF	317			121		1	0	0	0.5	328.123	8.35809		0	0	0	0	0	0		1508.67	127.885	6.9987
CCT4	YDL143W	S000002302	ORF	1586		41	100		1	4	1	2.5	327.916	8.35718		7	0	0	3.5	617.808	9.27101		14135.3	239.49	7.90382
PRB1	YEL060C	S000000786	ORF	1907		256	206		2	4	2	3	327.263	8.35431		17	5	1	11	1614.84	10.6572		8422.67	118.682	6.89095
RSF2	YJR127C	S000003888	ORF	4142			45		6	7	2	6.5	326.459	8.35076		0	1	0	0.5	33.7947	5.07872		5410.33	35.0993	5.13337
CPR4	YCR069W	S000000665	ORF	956		210	120		1	2	0	1.5	326.407	8.35053		1	0	0	0.5	146.42	7.19397		3929.67	110.454	6.78731
ECM1	YAL059W	S000000055	ORF	638			101		1	1	1	1	326.066	8.34902		0	0	0	0	0	0		3986.33	167.895	7.39141
RPC25	YKL144C	S000001627	ORF	638		62	665		1	1	1	1	326.066	8.34902		1	0	0	0.5	219.401	7.77742		2538.33	106.909	6.74023
ATP5	YDR298C	S000002706	ORF	638		133	156		1	1	2	1	326.066	8.34902		0	0	0	0	0	0		10337.3	435.384	8.76614
TRR1	YDR353W	S000002761	ORF	959		39	68		0	3	0	1.5	325.386	8.34601		1	1	1	1	291.924	8.18945		16084.3	450.681	8.81596
YOR342C	YOR342C	S000005869	ORF	959		147	170		0	3	0	1.5	325.386	8.34601		0	0	0	0	0	0		6306.67	176.712	7.46526
SUA5	YGL169W	S000003137	ORF	1280		90	206		1	3	0	2	325.047	8.3445		0	0	0	0	0	0		3458.33	72.6008	6.18191
FCY2	YER056C	S000000858	ORF	1601		88	88		2	3	3	2.5	324.844	8.3436		0	2	0	1	174.863	7.45008		26349.3	442.245	8.7887
SFM1	YOR021C	S000005547	ORF	641		20	133		1	1	1	1	324.54	8.34225		0	0	0	0	0	0		6936	290.761	8.18369
LSC2	YGR244C	S000003476	ORF	1283		98	92		1	3	1	2	324.287	8.34113		0	1	0	0.5	109.102	6.76953		8062.67	168.864	7.39972
SSA1	YAL005C	S000000004	ORF	1928		64	127		3	3	1	3	323.698	8.3385		10	2	0	6	871.23	9.76691		38698.3	539.349	9.07508
TFB3	YDR460W	S000002868	ORF	965		118	145		2	1	0	1.5	323.363	8.33701		0	0	0	0	0	0		1551.67	43.2072	5.4332
NPT1	YOR209C	S000005735	ORF	1289		149	84		2	2	0	2	322.777	8.3344		0	1	0	0.5	108.594	6.7628		11363.7	236.892	7.88808
RAS2	YNL098C	S000005042	ORF	968			97		1	2	0	1.5	322.36	8.33253		2	0	0	1	289.21	8.17597		4960	137.686	7.10524
YEL073C	YEL073C	S000000799	ORF	323					0	1	0	0.5	322.028	8.33104		0	0	0	0	0	0		1533	127.533	6.99473
RDS3	YPR094W	S000006298	ORF	323		95	55		0	1	0	0.5	322.028	8.33104		0	0	0	0	0	0		701.667	58.3731	5.86723
ERP2	YAL007C	S000000005	ORF	647		68	126		0	2	0	1	321.53	8.32881		0	0	0	0	0	0		5503	228.549	7.83636
RPB5	YBR154C	S000000358	ORF	647		111	73		2	0	0	1	321.53	8.32881		0	0	0	0	0	0		9410.33	390.828	8.61039
RPL27A	YHR010W	S000001052	ORF	971		24	123		1	2	0	1.5	321.365	8.32807		1	1	0	1	288.316	8.17151		44388	1228.37	10.2625
TIM44	YIL022W	S000001284	ORF	1295		111	225		1	3	0	2	321.282	8.3277		1	1	0	1	216.182	7.7561		7727.33	160.341	7.325
YDR061W	YDR061W	S000002468	ORF	1619		56	112		4	1	2	2.5	321.232	8.32747		1	0	0	0.5	86.4593	6.43395		2297	38.124	5.25263
NOG1	YPL093W	S000006014	ORF	1943		58	239		3	3	3	3	321.199	8.32732		2	2	0	2	288.168	8.17077		29183.3	403.596	8.65677
PNC1	YGL037C	S000003005	ORF	650		55	116		0	2	0	1	320.046	8.32214		2	0	0	1	430.7	8.75054		7531.67	311.36	8.28244
SAG1	YJR004C	S000003764	ORF	1952			138		3	3	0	3	319.718	8.32066		0	1	0	0.5	71.7098	6.1641		30834	424.458	8.72948
DSE2	YHR143W	S000001186	ORF	977		269	241		0	3	1	1.5	319.391	8.31918		6	1	0	3.5	1002.91	9.96998		21685.3	596.425	9.2202
SRO9	YCL037C	S000000542	ORF	1304		58	159		1	3	0	2	319.064	8.3177		0	0	0	0	0	0		422	8.696	3.12035
YNL184C	YNL184C	S000005128	ORF	326		Potential_AUG_annotation_error	361		0	1	0	0.5	319.064	8.3177		0	0	0	0	0	0		355.667	29.3164	4.87363
YBR197C	YBR197C	S000000401	ORF	653			166		2	0	0	1	318.576	8.31549		0	0	0	0	0	0		1140.33	46.9249	5.55228
FCF2	YLR051C	S000004041	ORF	653		13	66		1	1	0	1	318.576	8.31549		0	0	0	0	0	0		4693	193.118	7.59334
VTI1	YMR197C	S000004810	ORF	653		32	161		0	2	0	1	318.576	8.31549		0	0	0	0	0	0		2237	92.0529	6.52439
UBX7	YBR273C	S000000477	ORF	1310		33	94		2	2	0	2	317.603	8.31108		0	0	0	0	0	0		2863.33	58.7334	5.87611
RPT4	YOR259C	S000005785	ORF	1313		21	46		3	1	2	2	316.877	8.30778		0	0	0	0	0	0		11204.3	229.301	7.8411
YGR018C	YGR018C	S000003250	ORF	329		105	93		0	1	0	0.5	316.155	8.30449		0	0	0	0	0	0		1376	112.385	6.8123
HEM1	YDR232W	S000002640	ORF	1646		228	177		2	3	0	2.5	315.963	8.30361		6	0	0	3	510.246	8.99505		7693.33	125.594	6.97263
YMC2	YBR104W	S000000308	ORF	989		58	89		2	1	0	1.5	315.516	8.30157		0	0	0	0	0	0		3770.67	102.449	6.67876
PPQ1	YPL179W	S000006100	ORF	1649		146	246		3	2	1	2.5	315.388	8.30098		0	0	0	0	0	0		8023.67	130.749	7.03065
ENV9	YOR246C	S000005772	ORF	992		65	61		1	2	0	1.5	314.561	8.2972		2	1	0	1.5	423.319	8.7256		5748.33	155.709	7.28271
FET4	YMR319C	S000004938	ORF	1658		181	203		0	5	1	2.5	313.676	8.29313		0	0	0	0	0	0		7145.67	115.809	6.85561
NOC4	YPR144C	S000006348	ORF	1658		36	101		4	1	2	2.5	313.676	8.29313		0	0	0	0	0	0		5493	89.0245	6.47613
COM2	YER130C	S000000932	ORF	1331		86	92		2	2	1	2	312.592	8.28814		1	1	1	1	210.334	7.71654		5054.67	102.047	6.67309
RPS9B	YBR189W	S000000393	ORF	1000		23	71		0	3	2	1.5	312.045	8.28561		1	0	2	0.5	139.978	7.12905		79499.3	2136.23	11.0609
ERG9	YHR190W	S000001233	ORF	1334		50	100		1	3	0	2	311.889	8.28489		4	1	0	2.5	524.654	9.03522		9567	192.71	7.59029
YCR051W	YCR051W	S000000647	ORF	668		6	134		0	2	0	1	311.422	8.28273		1	0	0	0.5	209.547	7.71113		3813.33	153.396	7.26111
YPT32	YGL210W	S000003178	ORF	668		24	108		2	0	0	1	311.422	8.28273		0	0	0	0	0	0		2192.67	88.2025	6.46275
FUN12	YAL035W	S000000033	ORF	3008		21	104		6	3	0	4.5	311.215	8.28177		0	1	0	0.5	46.5351	5.54025		23507.3	209.996	7.71422
TOS3	YGL179C	S000003147	ORF	1682		167	77		2	3	1	2.5	309.2	8.2724		0	0	0	0	0	0		1059.33	16.9235	4.08096
YJR124C	YJR124C	S000003885	ORF	1346		43	238		4	0	1	2	309.108	8.27197		0	1	0	0.5	103.995	6.70037		2298	45.8764	5.51968
EXG1	YLR300W	S000004291	ORF	1346		105	217		1	3	0	2	309.108	8.27197		2	1	0	1.5	311.986	8.28534		71988	1437.14	10.489
LCB2	YDR062W	S000002469	ORF	1685		73	290		3	2	0	2.5	308.65	8.26983		0	0	1	0	0	0		9394	149.808	7.22697
SIS2	YKR072C	S000001780	ORF	1688		134	44		3	2	0	2.5	308.101	8.26726		0	0	2	0	0	0		4067.67	64.7526	6.01687
VRG4	YGL225W	S000003193	ORF	1013		42	113		3	0	0	1.5	308.04	8.26698		0	0	0	0	0	0		16224.3	430.37	8.74943
VPS5	YOR069W	S000005595	ORF	2027		68	116		3	3	0	3	307.888	8.26626		0	1	0	0.5	69.0565	6.10971		3428.33	45.4479	5.50614
ECM19	YLR390W	S000004382	ORF	338		201	75		0	1	0	0.5	307.737	8.26555		0	0	0	0	0	0		483.333	38.4251	5.26398
DDI3	YNL335W	S000005279	ORF	677					0	2	0	1	307.282	8.26342		0	0	0	0	0	0		191.667	7.60751	2.92742
RPN8	YOR261C	S000005787	ORF	1016		105	54		0	3	0	1.5	307.131	8.26271		0	1	0	0.5	137.773	7.10615		8818.67	233.235	7.86564
GFD2	YCL036W	S000000541	ORF	1700			89		4	1	0	2.5	305.926	8.25704		1	0	0	0.5	82.3398	6.36352		4193.67	66.2872	6.05066
LIN1	YHR156C	S000001199	ORF	1022		27	28		2	1	0	1.5	305.328	8.25421		1	0	0	0.5	136.964	7.09766		779.333	20.4907	4.3569
ADO1	YJR105W	S000003866	ORF	1022		35	45		2	1	1	1.5	305.328	8.25421		0	0	0	0	0	0		31000	815.071	9.67078
MIM1	YOL026C	S000005386	ORF	341		24	66		0	1	1	0.5	305.029	8.2528		0	0	0	0	0	0		1242.33	97.8968	6.61319
ZEO1	YOL109W	S000005469	ORF	341		39	156		1	0	0	0.5	305.029	8.2528		3	1	0	2	1641.97	10.6812		21023.7	1656.68	10.6941
ADF1	YCL058W-A	S000028518	ORF	341			66		0	1	0	0.5	305.029	8.2528		0	1	0	0.5	410.492	8.68121		1959	154.371	7.27025
UTR4	YEL038W	S000000764	ORF	683		26	55		1	1	0	1	304.583	8.25069		0	0	0	0	0	0		2125	83.6032	6.38549
TOS1	YBR162C	S000000366	ORF	1367		148	243		3	1	1	2	304.36	8.24963		10	0	0	5	1023.98	9.99997		39581	778.042	9.6037
NMT1	YLR195C	S000004185	ORF	1367		18	280		2	2	0	2	304.36	8.24963		0	0	0	0	0	0		5107	100.388	6.64944
TAF5	YBR198C	S000000402	ORF	2396		80	76		2	5	1	3.5	303.883	8.24737		0	1	0	0.5	58.4214	5.86842		4674	52.4187	5.71201
SUP35	YDR172W	S000002579	ORF	2057		37	178		1	5	1	3	303.398	8.24507		0	0	0	0	0	0		21802.3	284.809	8.15385
CAB3	YKL088W	S000001571	ORF	1715					3	2	1	2.5	303.251	8.24437		0	2	0	1	163.239	7.35084		3107	48.6813	5.60529
FRE1	YLR214W	S000004204	ORF	2060		131	133		2	4	2	3	302.956	8.24297		0	0	0	0	0	0		6003.67	78.313	6.29118
ASN1	YPR145W	S000006349	ORF	1718		55	148		2	3	0	2.5	302.721	8.24185		2	0	0	1	162.954	7.34832		26096.3	408.17	8.67303
MDH3	YDL078C	S000002236	ORF	1031		54	59		0	3	0	1.5	302.662	8.24157		0	0	0	0	0	0		6272	163.468	7.35286
YHR138C	YHR138C	S000001180	ORF	344		53	80		0	1	0	0.5	302.369	8.24017		0	0	0	0	0	0		1081.33	84.4667	6.40031
STE12	YHR084W	S000001126	ORF	2066		216	311		5	1	0	3	302.076	8.23877		1	0	0	0.5	67.753	6.08221		5370.67	69.8526	6.12624
VPS60	YDR486C	S000002894	ORF	689		28	124		1	1	1	1	301.93	8.23807		6	0	0	3	1218.96	10.2514		2232.67	87.0742	6.44417
YRO2	YBR054W	S000000258	ORF	1034		315	363		0	3	2	1.5	301.784	8.23737		0	0	0	0	0	0		10659	277	8.11374
NCP1	YHR042W	S000001084	ORF	2075		32	126		1	5	0	3	300.766	8.2325		1	0	0	0.5	67.4591	6.07594		8135.67	105.356	6.71913
HXT4	YHR092C	S000001134	ORF	1730		75	163		2	3	0	2.5	300.621	8.2318		0	0	0	0	0	0		7443	115.608	6.85309
VHS1	YDR247W	S000002655	ORF	1385		261	391		3	1	0	2	300.404	8.23076		0	0	0	0	0	0		826	16.0256	4.00231
SGT2	YOR007C	S000005533	ORF	1040		40	73		0	3	1	1.5	300.043	8.22903		5	1	1	3	807.563	9.65743		16006.3	413.564	8.69197
NOP16	YER002W	S000000804	ORF	695		45	90		0	2	0	1	299.324	8.22556		0	0	0	0	0	0		8218	317.736	8.31168
RHO3	YIL118W	S000001380	ORF	695		105	157		1	1	0	1	299.324	8.22556		0	1	0	0.5	201.407	7.65397		6124.67	236.8	7.88753
RVB1	YDR190C	S000002598	ORF	1391		49	38		0	4	1	2	299.108	8.22453		4	0	0	2	402.524	8.65293		10916	210.873	7.72023
RNH1	YMR234W	S000004847	ORF	1046		96	143		0	3	0	1.5	298.322	8.22073		0	0	0	0	0	0		1906.33	48.9724	5.6139
URA2	YJL130C	S000003666	ORF	6644		624	77		10	9	1	9.5	297.454	8.21652		2	1	0	1.5	63.2048	5.98196		17674.3	71.4822	6.15951
BRE1	YDL074C	S000002232	ORF	2102		73	86		3	3	0	3	296.903	8.21385		0	0	0	0	0	0		6376	81.508	6.34887
FAA1	YOR317W	S000005844	ORF	2102		163	231		2	4	1	3	296.903	8.21385		1	2	0	1.5	199.778	7.64225		13873	177.346	7.47043
GTT2	YLL060C	S000003983	ORF	701		132	237		2	0	0	1	296.762	8.21316		1	0	0	0.5	199.683	7.64157		511	19.5879	4.29189
UTR2	YEL040W	S000000766	ORF	1403		38	96		1	3	1	2	296.55	8.21213		4	2	0	3	598.621	9.2255		23331	446.848	8.80364
RPS4B	YHR203C	S000001246	ORF	1054		27	106		2	1	1	1.5	296.058	8.20974		1	4	1	2.5	664.03	9.37511		60814.7	1550.43	10.5985
MST27	YGL051W	S000003019	ORF	704					0	2	0	1	295.497	8.207		0	0	0	0	0	0		565.333	21.5783	4.43151
YLR255C	YLR255C	S000004245	ORF	353					1	0	0	0.5	294.66	8.20291		0	0	0	0	0	0		34.6667	2.63889	1.39993
RRP17	YDR412W	S000002820	ORF	707		36	143		1	1	0	1	294.243	8.20087		0	0	0	0	0	0		5448.33	207.076	7.69401
GET3	YDL100C	S000002258	ORF	1064		25	57		2	1	1	1.5	293.275	8.19611		6	1	0	3.5	920.905	9.84691		12196	308.007	8.26682
KRS1	YDR037W	S000002444	ORF	1775		71	68		4	1	2	2.5	293	8.19476		0	1	0	0.5	78.8606	6.30123		45546.7	689.514	9.42944
KRI1	YNL308C	S000005252	ORF	1775		38	117		2	3	0	2.5	293	8.19476		1	0	0	0.5	78.8606	6.30123		13995.3	211.87	7.72704
YKL033W-A	YKL033W-A	S000007242	ORF	710		88	71		2	0	0	1	293	8.19476		1	0	1	0.5	197.152	7.62316		3922.33	148.447	7.2138
HST2	YPL015C	S000005936	ORF	1073		42	305		0	3	0	1.5	290.815	8.18396		2	0	0	1	260.909	8.0274		3012	75.4293	6.23705
IXR1	YKL032C	S000001515	ORF	1793		183	134		1	4	1	2.5	290.059	8.1802		0	2	0	1	156.138	7.28668		4055	60.7708	5.92531
TIM21	YGR033C	S000003265	ORF	719		86	246		0	2	1	1	289.332	8.17658		0	0	0	0	0	0		3186.67	119.095	6.89597
NCS6	YGL211W	S000003179	ORF	1079		35	94		0	3	2	1.5	289.198	8.17592		0	0	0	0	0	0		3554	88.5076	6.46773
MCT1	YOR221C	S000005747	ORF	1082		63	150		3	0	0	1.5	288.396	8.17191		0	1	0	0.5	129.369	7.01535		2020.67	50.1825	5.64911
OPY2	YPR075C	S000006279	ORF	1082			129		3	0	1	1.5	288.396	8.17191		5	0	0	2.5	646.847	9.33728		5310	131.872	7.04299
SPT15	YER148W	S000000950	ORF	722			190		2	0	0	1	288.13	8.17058		0	0	0	0	0	0		7133.67	265.497	8.05255
YPR010C-A	YPR010C-A	S000122558	ORF	361		115	140		1	0	0	0.5	288.13	8.17058		0	0	0	0	0	0		2356	175.369	7.45425
CGR1	YGL029W	S000002997	ORF	362		49	127		1	0	0	0.5	287.334	8.16659		0	1	0	0.5	386.678	8.59499		3712	275.54	8.10612
MF(ALPHA)2	YGL089C	S000003057	ORF	362					0	1	0	0.5	287.334	8.16659		0	0	0	0	0	0		5176.67	384.261	8.58594
BOL2	YGL220W	S000003188	ORF	362		Potential_AUG_annotation_error	181		0	1	0	0.5	287.334	8.16659		1	0	0	0.5	386.678	8.59499		2506.67	186.068	7.53969
PAU12	YGR294W	S000003526	ORF	362					1	0	0	0.5	287.334	8.16659		0	0	0	0	0	0		90	6.68065	2.73999
BRO1	YPL084W	S000006005	ORF	2534		38	151		3	4	0	3.5	287.334	8.16659		0	0	0	0	0	0		3994	42.3532	5.4044
FAS1	YKL182W	S000001665	ORF	6155		321	87		4	13	2	8.5	287.288	8.16635		2	3	0	2.5	113.71	6.82922		74576.7	325.581	8.34687
YBR090C	YBR090C	S000000294	ORF	725					0	2	0	1	286.938	8.16459		2	0	1	1	386.145	8.593		2687.67	99.6144	6.63828
LSB1	YGR136W	S000003368	ORF	725					0	2	0	1	286.938	8.16459		1	0	0	0.5	193.073	7.593		3678.67	136.344	7.09111
GLR1	YPL091W	S000006012	ORF	1451		61	112		2	2	0	2	286.74	8.1636		0	0	0	0	0	0		8426.67	156.053	7.2859
TRP3	YKL211C	S000001694	ORF	1454		72	108		3	1	1	2	286.148	8.16062		1	2	0	1.5	288.812	8.17399		7161.33	132.347	7.04818
SRB6	YBR253W	S000000457	ORF	365		47	93		0	1	0	0.5	284.973	8.15468		0	0	0	0	0	0		1389	102.257	6.67606
ZPR1	YGR211W	S000003443	ORF	1460		58	200		1	3	0	2	284.973	8.15468		0	1	0	0.5	95.8751	6.58308		9395.67	172.926	7.43401
HOM2	YDR158W	S000002565	ORF	1097		22	124		2	1	0	1.5	284.453	8.15205		0	1	0	0.5	127.6	6.99549		26982.3	660.933	9.36836
YBR238C	YBR238C	S000000442	ORF	2195		124	232		2	4	0	3	284.323	8.15139		0	0	0	0	0	0		5267.67	64.4864	6.01092
SAN1	YDR143C	S000002550	ORF	1832		45	86		2	3	0	2.5	283.884	8.14916		0	0	0	0	0	0		2623.33	38.478	5.26596
PHD1	YKL043W	S000001526	ORF	1100			158		2	1	1	1.5	283.677	8.14811		2	1	0	1.5	381.757	8.57651		1458	35.6164	5.15447
MDG1	YNL173C	S000005117	ORF	1100		41	75		0	3	1	1.5	283.677	8.14811		0	2	0	1	254.505	7.99155		2009.67	49.0926	5.61743
MRN1	YPL184C	S000006105	ORF	1838		177	106		5	0	0	2.5	282.957	8.14444		1	0	0	0.5	76.1576	6.25092		4772.67	69.7751	6.12464
RFA3	YJL173C	S000003709	ORF	368			59		1	0	0	0.5	282.649	8.14287		0	0	0	0	0	0		2182.33	159.352	7.31607
MOT3	YMR070W	S000004674	ORF	1472		250	149		3	1	0	2	282.649	8.14287		0	0	0	0	0	0		2211.67	40.3735	5.33534
PKR1	YMR123W	S000004730	ORF	368		32	42		1	0	1	0.5	282.649	8.14287		1	0	0	0.5	380.374	8.57127		2587	188.901	7.56148
YAP5	YIR018W	S000001457	ORF	737		22	144		0	2	0	1	282.266	8.14091		0	0	0	0	0	0		720	26.2512	4.71431
ERG13	YML126C	S000004595	ORF	1475		Potential_AUG_annotation_error	183		0	4	3	2	282.075	8.13993		8	0	0	4	759.201	9.56834		16364.3	298.12	8.21975
GSH2	YOL049W	S000005409	ORF	1475		43	112		0	4	0	2	282.075	8.13993		1	2	0	1.5	284.7	8.1533		6476.33	117.984	6.88244
CLB2	YPR119W	S000006323	ORF	1475					1	3	0	2	282.075	8.13993		1	0	0	0.5	94.9001	6.56834		5402.67	98.4239	6.62094
ATG13	YPR185W	S000006389	ORF	2216		233	295		4	2	0	3	281.629	8.13765		0	2	0	1	126.334	6.98109		2164.33	26.2445	4.71395
MSB4	YOL112W	S000005472	ORF	1478		148	100		1	3	0	2	281.502	8.137		0	1	0	0.5	94.7074	6.56541		3357	61.0326	5.93151
PFK1	YGR240C	S000003472	ORF	2963		224	205		4	4	1	4	280.837	8.13359		1	2	0	1.5	141.726	7.14696		35004.3	317.45	8.31038
ARO3	YDR035W	S000002442	ORF	1112		80	231		2	1	1	1.5	280.616	8.13245		0	0	1	0	0	0		12840.7	310.29	8.27747
YGR079W	YGR079W	S000003311	ORF	1112			92		1	2	1	1.5	280.616	8.13245		1	1	0	1	251.758	7.9759		8895.67	214.96	7.74793
YMR31	YFR049W	S000001945	ORF	371		160	120		1	0	1	0.5	280.364	8.13116		6	0	0	3	2263.79	11.1445		1029.67	74.5774	6.22067
YDR274C	YDR274C	S000002682	ORF	371					0	1	0	0.5	280.364	8.13116		1	1	0	1	754.596	9.55956		512.667	37.1318	5.21458
GON7	YJL184W	S000003720	ORF	371		29	75		0	1	1	0.5	280.364	8.13116		0	1	0	0.5	377.298	8.55956		1151	83.3654	6.38138
DUO1	YGL061C	S000003029	ORF	743		75	74		1	1	0	1	279.986	8.12921		0	0	0	0	0	0		1248	45.1347	5.49616
MRP7	YNL005C	S000004950	ORF	1115		46	77		2	1	1	1.5	279.861	8.12857		0	0	0	0	0	0		4210.33	101.467	6.66487
CKA1	YIL035C	S000001297	ORF	1118		112	88		1	2	0	1.5	279.11	8.12469		2	1	1	1.5	375.611	8.55309		5296.67	127.305	6.99215
GRH1	YDR517W	S000002925	ORF	1118		145	107		1	2	0	1.5	279.11	8.12469		1	0	0	0.5	125.204	6.96813		2474	59.4624	5.89391
YPL107W	YPL107W	S000006028	ORF	746			285		2	0	0	1	278.861	8.1234		0	0	0	0	0	0		1602	57.7043	5.85061
GYP8	YFL027C	S000001867	ORF	1493		126	49		2	2	0	2	278.674	8.12243		0	0	0	0	0	0		1151.67	20.7277	4.37349
ATP14	YLR295C	S000004286	ORF	374		36	239		1	0	0	0.5	278.115	8.11954		2	0	0	1	748.543	9.54794		5830	418.872	8.71037
ALD6	YPL061W	S000005982	ORF	1502		35	121		3	1	2	2	277.004	8.11376		7	0	0	3.5	652.359	9.34952		30729	549.747	9.10262
HSP42	YDR171W	S000002578	ORF	1127		77	86		2	1	0	1.5	276.881	8.11312		11	2	0	6.5	1614.65	10.657		1458.33	34.771	5.11981
ADH3	YMR083W	S000004688	ORF	1127		65	96		1	2	0	1.5	276.881	8.11312		6	1	1	3.5	869.426	9.76392		11542.7	275.212	8.1044
FUB1	YCR076C	S000000672	ORF	752		30	73		1	1	0	1	276.636	8.11184		1	0	0	0.5	186.14	7.54025		1329	47.4889	5.56952
RRP15	YPR143W	S000006347	ORF	752		27	130		2	0	0	1	276.636	8.11184		1	0	0	0.5	186.14	7.54025		5953	212.717	7.73279
YHL008C	YHL008C	S000001000	ORF	1883		140	174		0	5	1	2.5	276.195	8.10954		0	0	0	0	0	0		1875	26.7569	4.74184
BAT2	YJR148W	S000003909	ORF	1130		58	51		1	2	2	1.5	276.146	8.10929		2	0	0	1	247.748	7.95273		4298.67	102.221	6.67555
ACP1	YKL192C	S000001675	ORF	377		28	116		0	1	0	0.5	275.902	8.10801		0	2	0	1	742.587	9.53642		4269.33	304.301	8.24936
RPA12	YJR063W	S000003824	ORF	377		36	137		1	0	0	0.5	275.902	8.10801		0	0	0	0	0	0		3753.33	267.523	8.06352
RPS10A	YOR293W	S000005819	ORF	754		33	143		0	2	1	1	275.902	8.10801		0	0	0	0	0	0		49491.7	1763.78	10.7845
MPM1	YJL066C	S000003602	ORF	758			189		1	1	0	1	274.446	8.10038		0	0	0	0	0	0		1127.67	39.9757	5.32105
EMG1	YLR186W	S000004176	ORF	758		46	78		1	1	0	1	274.446	8.10038		2	0	0	1	369.334	8.52878		6140.67	217.686	7.76611
HRK1	YOR267C	S000005793	ORF	2279		502	173		1	5	0	3	273.844	8.09721		2	0	0	1	122.841	6.94065		4804.33	56.6465	5.82392
PYK2	YOR347C	S000005874	ORF	1520		99	32		0	4	1	2	273.724	8.09658		2	1	0	1.5	276.272	8.10994		1000.67	17.6901	4.14487
RPL42B	YHR141C	S000001183	ORF	761		24	53		2	0	1	1	273.364	8.09468		0	0	0	0	0	0		40503.3	1430.18	10.482
PET20	YPL159C	S000006080	ORF	761		87	249		1	1	0	1	273.364	8.09468		0	1	0	0.5	183.939	7.52308		3769	133.084	7.05619
TRP2	YER090W	S000000892	ORF	1523		51	105		0	4	0	2	273.184	8.09373		1	0	0	0.5	91.9091	6.52214		9403.67	165.914	7.37429
CYS4	YGR155W	S000003387	ORF	1523		24	133		0	4	1	2	273.184	8.09373		1	1	1	1	183.818	7.52214		53375	941.722	9.87916
PRT1	YOR361C	S000005888	ORF	2291			66		5	1	1	3	272.409	8.08963		0	2	0	1	122.198	6.93307		22521	264.148	8.0452
XRN1	YGL173C	S000003141	ORF	4586		333	124		7	5	1	6	272.172	8.08837		0	0	0	0	0	0		11982.7	70.2108	6.13362
SLU7	YDR088C	S000002495	ORF	1148		187	162		1	2	0	1.5	271.816	8.08649		0	0	0	0	0	0		1790.67	41.9138	5.38935
YCR043C	YCR043C	S000000639	ORF	383		43	148		0	1	0	0.5	271.58	8.08523		0	0	0	0	0	0		2981.33	209.169	7.70852
COS7	YDL248W	S000002407	ORF	1151					0	3	3	1.5	271.108	8.08272		0	1	1	0.5	121.614	6.92616		1389	32.4274	5.01914
ERG6	YML008C	S000004467	ORF	1151		35	65		0	3	2	1.5	271.108	8.08272		0	0	1	0	0	0		12929.7	301.854	8.23771
SAM2	YDR502C	S000002910	ORF	1154		32	271		0	3	1	1.5	270.403	8.07897		0	1	0	0.5	121.298	6.92241		44085	1026.53	10.0036
SCS7	YMR272C	S000004885	ORF	1154		31	154		0	3	0	1.5	270.403	8.07897		0	0	1	0	0	0		7949.33	185.101	7.53217
TAM41	YGR046W	S000003278	ORF	1157		146	344		2	1	0	1.5	269.702	8.07522		0	0	0	0	0	0		3069	71.2768	6.15536
ECM13	YBL043W	S000000139	ORF	773		134	223		2	0	0	1	269.12	8.07211		0	0	0	0	0	0		355.333	12.3521	3.62669
YIH1	YCR059C	S000000655	ORF	776		15	161		0	2	0	1	268.08	8.06652		0	0	0	0	0	0		2652	91.8325	6.52093
AQY3	YFL054C	S000001840	ORF	1940					2	3	0	2.5	268.08	8.06652		4	0	1	2	288.614	8.173		619.667	8.58304	3.10149
CKB2	YOR039W	S000005565	ORF	776		95	259		1	1	1	1	268.08	8.06652		0	0	0	0	0	0		4471	154.82	7.27445
GIM3	YNL153C	S000005097	ORF	389		24	188		1	0	1	0.5	267.391	8.06281		0	0	0	0	0	0		4113.33	284.138	8.15045
HSP104	YLL026W	S000003949	ORF	2726		40	92		2	5	0	3.5	267.096	8.06122		11	0	1	5.5	564.84	9.1417		9233.33	91.0159	6.50805
YAP1	YML007W	S000004466	ORF	1952		154	221		1	4	0	2.5	266.432	8.05762		0	0	0	0	0	0		6388.67	87.9458	6.45854
RIE1	YGR250C	S000003482	ORF	2345		183	94		3	3	1	3	266.136	8.05602		3	1	0	2	238.768	7.89946		5305.67	60.7969	5.92593
PDI1	YCL043C	S000000548	ORF	1568		39	74		0	4	2	2	265.344	8.05172		2	1	0	1.5	267.814	8.06509		29460.7	504.872	8.97977
MPC1	YGL080W	S000003048	ORF	392		62	256		0	1	0	0.5	265.344	8.05172		0	0	0	0	0	0		2173	148.956	7.21874
OST2	YOR103C	S000005629	ORF	392		45	65		0	1	0	0.5	265.344	8.05172		0	0	0	0	0	0		2817.33	193.124	7.59339
VMA5	YKL080W	S000001563	ORF	1178		92	30		0	3	1	1.5	264.894	8.04927		0	0	0	0	0	0		14623.3	333.569	8.38184
FPR4	YLR449W	S000004441	ORF	1178		27	90		2	1	1	1.5	264.894	8.04927		1	3	0	2	475.306	8.89271		11433.7	260.81	8.02686
DBP3	YGL078C	S000003046	ORF	1571		77	169		2	2	0	2	264.838	8.04896		0	1	0	0.5	89.101	6.47737		15125.3	258.71	8.01519
BAT1	YHR208W	S000001251	ORF	1181		23	156		2	1	0	1.5	264.221	8.0456		0	0	0	0	0	0		36851.3	838.471	9.71162
KTR1	YOR099W	S000005625	ORF	1181		69	88		0	3	0	1.5	264.221	8.0456		0	0	0	0	0	0		11357.7	258.419	8.01357
CCL1	YPR025C	S000006229	ORF	1181		21	319		0	3	0	1.5	264.221	8.0456		0	0	0	0	0	0		1626	36.996	5.2093
PUF6	YDR496C	S000002904	ORF	1970		38	48		3	2	0	2.5	263.997	8.04438		0	0	0	0	0	0		15687	213.973	7.74128
GUA1	YMR217W	S000004830	ORF	1577		42	84		2	2	2	2	263.83	8.04346		3	0	1	1.5	266.286	8.05683		35678	607.93	9.24776
CYS3	YAL012W	S000000010	ORF	1184		66	101		2	1	0	1.5	263.551	8.04194		0	1	0	0.5	118.224	6.88538		12802	290.543	8.18261
OLA1	YBR025C	S000000229	ORF	1184		39	184		0	3	0	1.5	263.551	8.04194		1	0	0	0.5	118.224	6.88538		24609.3	558.512	9.12545
MRPL31	YKL138C	S000001621	ORF	395		99	51		1	0	0	0.5	263.329	8.04072		0	0	0	0	0	0		1780.33	121.112	6.9202
PDE2	YOR360C	S000005887	ORF	1580		221	81		2	2	0	2	263.329	8.04072		0	1	0	0.5	88.5934	6.46913		9150.67	155.625	7.28193
NMA2	YGR010W	S000003242	ORF	1187					1	2	1	1.5	262.885	8.03829		0	0	0	0	0	0		1514	34.2736	5.09903
TPO4	YOR273C	S000005799	ORF	1979		96	114		1	4	1	2.5	262.797	8.0378		0	1	0	0.5	70.7315	6.14428		4200.33	57.0325	5.83371
PWP2	YCR057C	S000000653	ORF	2771		127	100		1	6	0	3.5	262.759	8.0376		1	1	0	1	101.03	6.65865		11842	114.835	6.84341
UBX6	YJL048C	S000003584	ORF	1190		153	133		1	2	0	1.5	262.223	8.03465		1	1	0	1	235.256	7.87809		3930.67	88.7573	6.47179
MVD1	YNR043W	S000005326	ORF	1190		14	143		0	3	2	1.5	262.223	8.03465		0	1	0	0.5	117.628	6.87809		7236.33	163.402	7.35228
HTA2	YBL003C	S000000099	ORF	398		65	147		1	0	1	0.5	261.344	8.02981		1	0	0	0.5	351.703	8.45821		20052.3	1353.84	10.4028
HTA1	YDR225W	S000002633	ORF	398		62	156		0	1	2	0.5	261.344	8.02981		0	0	0	0	0	0		24878.7	1679.69	10.714
SWC7	YLR385C	S000004377	ORF	398					0	1	0	0.5	261.344	8.02981		0	0	0	0	0	0		87.3333	5.89633	2.55982
GIR2	YDR152W	S000002559	ORF	797		31	37		1	1	0	1	261.016	8.028		0	0	0	0	0	0		5271.67	177.736	7.47359
MIT1	YEL007W	S000000733	ORF	2000		234	145		3	2	2	2.5	260.037	8.02258		2	0	0	1	139.978	7.12905		2305.33	30.9734	4.95296
SDH2	YLL041C	S000003964	ORF	800		53	259		0	2	0	1	260.037	8.02258		6	0	0	3	1049.83	10.0359		3443.67	115.669	6.85385
FSH3	YOR280C	S000005806	ORF	800		41	62		0	2	0	1	260.037	8.02258		0	0	0	0	0	0		1690.33	56.7763	5.82722
INO1	YJL153C	S000003689	ORF	1601					2	2	0	2	259.875	8.02167		0	0	0	0	0	0		27695.3	464.836	8.86058
COP1	YDL145C	S000002304	ORF	3605		239	138		7	2	1	4.5	259.677	8.02057		1	0	1	0.5	38.8287	5.27905		13341	99.4415	6.63578
TAD1	YGL243W	S000003212	ORF	1202			136		0	3	1	1.5	259.605	8.02017		0	0	0	0	0	0		2037	45.5377	5.50899
HRP1	YOL123W	S000005483	ORF	1604		360	126		0	4	0	2	259.389	8.01897		0	0	0	0	0	0		8356.67	139.995	7.12923
ADE5,7	YGL234W	S000003203	ORF	2408		56	88		3	3	1	3	259.174	8.01777		1	0	0	0.5	58.1302	5.86122		16356	182.518	7.51189
FPS1	YLL043W	S000003966	ORF	2009		78	15		4	1	0	2.5	258.873	8.0161		0	0	0	0	0	0		5304	70.9428	6.14858
MAG2	YLR427W	S000004419	ORF	2012		95	164		3	2	0	2.5	258.487	8.01395		0	0	0	0	0	0		3083.67	41.1836	5.364
STE20	YHL007C	S000000999	ORF	2819			119		3	4	0	3.5	258.285	8.01282		3	0	0	1.5	148.965	7.21883		7631	72.7396	6.18467
CAP1	YKL007W	S000001490	ORF	806		20	140		2	0	0	1	258.102	8.0118		1	0	0	0.5	173.669	7.4402		4797.67	159.948	7.32146
YEH2	YLR020C	S000004010	ORF	1616		50	147		2	2	0	2	257.463	8.00822		0	0	1	0	0	0		4046.33	67.2829	6.07217
HTZ1	YOL012C	S000005372	ORF	404		96	134		0	1	0	0.5	257.463	8.00822		0	0	0	0	0	0		3250.67	216.21	7.75629
RPS11A	YDR025W	S000002432	ORF	809		16	90		0	2	2	1	257.145	8.00644		2	2	0	2	692.102	9.43484		36269.7	1204.7	10.2345
REX2	YLR059C	S000004049	ORF	809		10	160		1	1	0	1	257.145	8.00644		0	0	0	0	0	0		2098.33	69.6964	6.12301
TAF12	YDR145W	S000002552	ORF	1619		59	180		2	2	0	2	256.986	8.00554		1	0	0	0.5	86.4593	6.43395		3781.67	62.7655	5.9719
PEP4	YPL154C	S000006075	ORF	1217		246	72		0	3	0	1.5	256.405	8.00228		9	1	0	5	1150.19	10.1677		22847	504.456	8.97858
HUF	YNL108C	S000005052	ORF	812		22	135		0	2	0	1	256.195	8.0011		0	0	0	0	0	0		2301	76.1457	6.25069
ATP23	YNR020C	S000005303	ORF	812		44	86		1	1	0	1	256.195	8.0011		0	0	1	0	0	0		1430	47.3222	5.56444
NUP57	YGR119C	S000003351	ORF	1625		68	56		1	3	2	2	256.037	8.00021		0	2	0	1	172.28	7.42861		6106.33	100.975	6.65785
NIP1	YMR309C	S000004926	ORF	2438		64	160		1	5	0	3	255.984	7.99991		0	1	0	0.5	57.4149	5.84335		23959.3	264.074	8.0448
TRM112	YNR046W	S000005329	ORF	407		38	114		0	1	0	0.5	255.565	7.99755		0	2	0	1	687.851	9.42595		2443	161.292	7.33353
GSH1	YJL101C	S000003637	ORF	2036		153	207		1	4	0	2.5	255.44	7.99684		0	0	1	0	0	0		3036.67	40.0778	5.32473
SHB17	YKR043C	S000001751	ORF	815		29	135		0	2	2	1	255.251	7.99578		0	2	0	1	343.503	8.42418		7789.67	256.83	8.00467
PEX2	YJL210W	S000003746	ORF	815			65		0	2	0	1	255.251	7.99578		0	0	0	0	0	0		1844.33	60.8088	5.92621
CDC12	YHR107C	S000001149	ORF	1223		49	168		2	1	0	1.5	255.147	7.99519		0	0	0	0	0	0		5289.67	116.221	6.86073
PUS1	YPL212C	S000006133	ORF	1634		39	152		3	1	0	2	254.627	7.99224		1	0	0	0.5	85.6656	6.42064		9768.67	160.645	7.32773
GPN3	YLR243W	S000004233	ORF	818		80	75		0	2	0	1	254.315	7.99047		0	0	0	0	0	0		2510	82.4527	6.3655
CDC60	YPL160W	S000006081	ORF	3272		51	172		5	3	3	4	254.315	7.99047		0	2	0	1	85.5609	6.41888		23735	194.922	7.60675
CCA1	YER168C	S000000970	ORF	1640		46	36		2	2	0	2	253.695	7.98695		0	1	1	0.5	85.3522	6.41536		3427.67	56.1616	5.81151
HHT2	YNL031C	S000004976	ORF	410		25	227		0	1	0	0.5	253.695	7.98695		0	0	0	0	0	0		31139	2040.82	10.9949
BMH2	YDR099W	S000002506	ORF	821		827	223		0	2	0	1	253.386	7.98519		0	2	0	1	340.993	8.4136		12156.3	397.873	8.63616
UTP30	YKR060W	S000001768	ORF	824		27	178		1	1	1	1	252.464	7.97993		0	0	0	0	0	0		2596	84.6568	6.40355
PNO1	YOR145C	S000005671	ORF	824			70		1	1	1	1	252.464	7.97993		0	1	0	0.5	169.876	7.40834		10886.7	355.02	8.47175
ILV2	YMR108W	S000004714	ORF	2063		207	187		0	5	1	2.5	252.096	7.97783		0	1	0	0.5	67.8515	6.08431		26590.3	346.345	8.43607
RMT2	YDR465C	S000002873	ORF	1238		45	136		0	3	1	1.5	252.056	7.9776		0	0	0	0	0	0		7465.33	162.037	7.34018
EAR1	YMR171C	S000004781	ORF	1652		197	214		3	1	1	2	251.852	7.97643		7	1	0	4	677.858	9.40484		4608.67	74.9635	6.22812
YOR012W	YOR012W	S000005538	ORF	413					1	0	0	0.5	251.852	7.97643		0	0	0	0	0	0		515.667	33.5509	5.06828
YHR020W	YHR020W	S000001062	ORF	2066		108	86		3	2	2	2.5	251.73	7.97574		2	1	0	1.5	203.259	7.66717		21511.7	279.788	8.12819
CDC14	YFR028C	S000001924	ORF	1655		33	60		1	3	0	2	251.396	7.97382		0	1	0	0.5	84.5786	6.40222		3761.33	61.0701	5.93239
VAS1	YGR094W	S000003326	ORF	3314		82	82		5	3	1	4	251.092	7.97207		1	1	0	1	84.4765	6.40048		36144.7	293.073	8.19512
NPL3	YDR432W	S000002840	ORF	1244					0	3	3	1.5	250.84	7.97062		3	3	0	3	675.133	9.39903		15048.7	325.059	8.34456
SLA2	YNL243W	S000005187	ORF	2906		50	61		4	3	0	3.5	250.552	7.96897		2	4	0	3	289.011	8.17498		6178.33	57.1295	5.83616
PPZ1	YML016C	S000004478	ORF	2078		250	142		0	5	0	2.5	250.277	7.96738		0	1	0	0.5	67.3617	6.07386		4399.33	56.8887	5.83007
NDD1	YOR372C	S000005899	ORF	1664		71	180		3	1	0	2	250.036	7.96599		0	0	0	0	0	0		3194.67	51.589	5.68899
BCY1	YIL033C	S000001295	ORF	1250		95	108		0	3	1	1.5	249.636	7.96368		6	0	0	3	671.892	9.39209		6121.33	131.589	7.0399
HAA1	YPR008W	S000006212	ORF	2084		133	109		3	2	0	2.5	249.556	7.96322		0	1	0	0.5	67.1678	6.0697		5585.33	72.0172	6.17027
RRP1	YDR087C	S000002494	ORF	836			68		1	1	0	1	248.84	7.95907		0	2	0	1	334.875	8.38748		5663.67	182.044	7.50814
RSC8	YFR037C	S000001933	ORF	1673		26	92		2	2	1	2	248.691	7.95821		5	2	0	3.5	585.68	9.19397		10386	166.816	7.38211
RTF1	YGL244W	S000003213	ORF	1676		47	111		3	1	1	2	248.246	7.95563		1	0	0	0.5	83.5189	6.38403		7341.33	117.702	6.879
MRPL50	YNR022C	S000005305	ORF	419		21	88		0	1	0	0.5	248.246	7.95563		0	0	0	0	0	0		1711	109.729	6.7778
POM33	YLL023C	S000003946	ORF	839		36	100		1	1	0	1	247.95	7.9539		0	0	0	0	0	0		2133.33	68.3253	6.09435
EFM2	YBR271W	S000000475	ORF	1259		14	96		2	1	0	1.5	247.851	7.95333		0	1	0	0.5	111.182	6.79677		3251	69.3866	6.11659
RPS18B	YML026C	S000004488	ORF	841		18	185		0	2	2	1	247.36	7.95047		0	0	0	0	0	0		41591	1328.89	10.376
SPB1	YCL054W	S000000559	ORF	2525		18	120		4	2	0	3	247.164	7.94933		0	0	0	0	0	0		13295	141.485	7.14451
NTC20	YBR188C	S000000392	ORF	422		64	52		0	1	0	0.5	246.481	7.94533		0	0	0	0	0	0		993	63.2297	5.98253
GSY2	YLR258W	S000004248	ORF	2117		67	361		4	1	0	2.5	245.666	7.94055		5	2	0	3.5	462.845	8.85439		5715	72.5404	6.18071
STE4	YOR212W	S000005738	ORF	1271		164	124		3	0	0	1.5	245.511	7.93965		0	0	0	0	0	0		4701.67	99.401	6.63519
TRP5	YGL026C	S000002994	ORF	2123		31	58		1	4	1	2.5	244.972	7.93647		1	1	0	1	131.868	7.04295		17403.7	220.28	7.7832
VPS36	YLR417W	S000004409	ORF	1700		32	87		2	2	0	2	244.741	7.93511		0	0	0	0	0	0		1642.33	25.9595	4.69819
SNF12	YNR023W	S000005306	ORF	1700		25	72		2	2	0	2	244.741	7.93511		0	1	0	0.5	82.3398	6.36352		2051.67	32.4297	5.01924
HSP82	YPL240C	S000006161	ORF	2129		38	96		1	4	1	2.5	244.281	7.9324		10	1	0	5.5	723.229	9.49831		7549.33	95.2835	6.57415
YPS1	YLR120C	S000004110	ORF	1709		150	321		1	3	0	2	243.452	7.9275		1	2	0	1.5	245.718	7.94086		5422.33	85.2567	6.41374
ERV15	YBR210W	S000000414	ORF	428		27	216		1	0	0	0.5	243.026	7.92496		0	0	0	0	0	0		1234	77.474	6.27564
RPC19	YNL113W	S000005057	ORF	428			172		1	0	0	0.5	243.026	7.92496		0	0	0	0	0	0		5879.33	369.121	8.52795
GLO4	YOR040W	S000005566	ORF	857		16	201		2	0	0	1	242.742	7.92328		0	0	0	0	0	0		768.667	24.1014	4.59104
ASN2	YGR124W	S000003356	ORF	1718		17	113		2	2	0	2	242.177	7.91992		0	1	0	0.5	81.4771	6.34832		20837.3	325.914	8.34835
RER2	YBR002C	S000000206	ORF	860		48	91		0	2	0	1	241.895	7.91824		0	1	0	0.5	162.765	7.34664		2603.67	81.3526	6.34612
RPL17A	YKL180W	S000001663	ORF	860		25	111		0	2	1	1	241.895	7.91824		0	1	0	0.5	162.765	7.34664		49581.7	1549.2	10.5973
YER158C	YER158C	S000000960	ORF	1721		192	123		1	3	0	2	241.755	7.9174		1	0	0	0.5	81.335	6.34581		2393.67	37.3738	5.22396
AST2	YER101C	S000000903	ORF	1292			0		0	3	0	1.5	241.521	7.916		0	0	0	0	0	0		1066.67	22.1846	4.47148
TVP15	YDR100W	S000002507	ORF	431		28	128		0	1	0	0.5	241.334	7.91489		0	0	0	0	0	0		2428	151.376	7.24199
GRX2	YDR513W	S000002921	ORF	431			102		1	0	1	0.5	241.334	7.91489		5	0	0	2.5	1623.87	10.6652		4305.33	268.42	8.06835
MUP1	YGR055W	S000003287	ORF	1724		34	111		2	2	0	2	241.334	7.91489		0	2	0	1	162.387	7.34329		21797.7	339.748	8.40832
RAT1	YOR048C	S000005574	ORF	3020		30	70		2	5	0	3.5	241.094	7.91345		1	0	0	0.5	46.3502	5.5345		7197.33	64.0397	6.00089
IPP1	YBR011C	S000000215	ORF	863		11	90		2	0	2	1	241.054	7.91322		2	0	0	1	324.398	8.34162		38376.7	1194.93	10.2227
PRE2	YPR103W	S000006307	ORF	863		95	60		1	1	0	1	241.054	7.91322		0	0	0	0	0	0		8416	262.047	8.03368
MED2	YDL005C	S000002163	ORF	1295		28	203		3	0	0	1.5	240.961	7.91266		1	1	0	1	216.182	7.7561		2537.67	52.6562	5.71853
PUT2	YHR037W	S000001079	ORF	1727			156		2	2	0	2	240.915	7.91238		1	0	0	0.5	81.0525	6.34078		4996	77.7347	6.28049
DJP1	YIR004W	S000001443	ORF	1298		18	110		3	0	0	1.5	240.404	7.90932		0	0	0	0	0	0		4033.67	83.5045	6.38378
ASR1	YPR093C	S000006297	ORF	866		39	42		2	0	0	1	240.219	7.90821		0	0	0	0	0	0		560.667	17.3969	4.12076
PCL10	YGL134W	S000003102	ORF	1301		80	49		1	2	0	1.5	239.85	7.90599		0	0	0	0	0	0		1262.67	26.0793	4.70483
HAP3	YBL021C	S000000117	ORF	434		18	159		0	1	0	0.5	239.666	7.90488		0	0	0	0	0	0		741	45.8789	5.51976
MCM2	YBL023C	S000000119	ORF	2606		58	194		4	2	0	3	239.482	7.90377		0	1	0	0.5	53.7136	5.74722		3274	33.7589	5.0772
RPN6	YDL097C	S000002255	ORF	1304		42	40		2	1	0	1.5	239.298	7.90267		2	0	0	1	214.69	7.74611		9747.33	200.86	7.65004
URA7	YBL039C	S000000135	ORF	1739		55	80		0	4	0	2	239.252	7.90239		2	2	0	2	321.973	8.33079		21013.3	324.698	8.34296
EDC2	YER035W	S000000837	ORF	437		207	138		1	0	1	0.5	238.021	7.89494		0	2	0	1	640.63	9.32335		1457.67	89.6317	6.48594
MMF1	YIL051C	S000001313	ORF	437		34	93		0	1	0	0.5	238.021	7.89494		0	0	0	0	0	0		10305.3	633.673	9.30759
SDD2	YMR074C	S000004678	ORF	437		6	51		0	1	0	0.5	238.021	7.89494		0	0	0	0	0	0		3638.33	223.72	7.80555
SPO13	YHR014W	S000001056	ORF	875					1	1	0	1	237.749	7.89329		0	0	0	0	0	0		196.333	6.02935	2.592
PRP40	YKL012W	S000001495	ORF	1751		26	96		1	3	0	2	237.613	7.89247		0	0	0	0	0	0		2975.33	45.6598	5.51285
KEX1	YGL203C	S000003171	ORF	2189		94	46		1	4	1	2.5	237.586	7.8923		0	0	0	0	0	0		4759.67	58.4272	5.86857
UBX2	YML013W	S000004475	ORF	1754			224		2	2	0	2	237.206	7.89		1	1	0	1	159.61	7.3184		2696.33	41.3075	5.36833
ERG7	YHR072W	S000001114	ORF	2195		83	94		2	3	1	2.5	236.936	7.88835		6	2	0	4	510.169	8.99483		6856.67	83.9389	6.39127
DSC3	YOR223W	S000005749	ORF	878		28	163		0	2	0	1	236.936	7.88835		0	0	0	0	0	0		749.333	22.9332	4.51937
ILV3	YJR016C	S000003777	ORF	1757		17	135		0	4	0	2	236.801	7.88753		1	1	0	1	159.337	7.31594		42826.7	654.979	9.3553
MDJ2	YNL328C	S000005272	ORF	440					1	0	0	0.5	236.398	7.88507		0	0	0	0	0	0		153.333	9.36415	3.22715
SWM2	YNR004W	S000005287	ORF	440		107	360		1	0	0	0.5	236.398	7.88507		0	0	0	0	0	0		550	33.5888	5.06991
ZAP1	YJL056C	S000003592	ORF	2642		61	78		1	5	0	3	236.219	7.88398		1	0	0	0.5	52.9817	5.72742		10685.3	108.678	6.76391
APP1	YNL094W	S000005038	ORF	1763		268	53		2	2	0	2	235.995	7.88262		0	1	0	0.5	79.3974	6.31102		3202.67	48.814	5.60922
TFG1	YGR186W	S000003418	ORF	2207		19	53		4	1	1	2.5	235.648	7.88049		1	0	0	0.5	63.4244	5.98697		6920.67	84.2617	6.39681
ASH1	YKL185W	S000001668	ORF	1766		332	98		2	2	0	2	235.595	7.88016		2	3	0	2.5	396.313	8.63049		7762.67	118.115	6.88405
RPL23B	YER117W	S000000919	ORF	884		31	65		0	2	1	1	235.328	7.87853		1	0	0	0.5	158.346	7.30693		38975	1184.73	10.2103
SLD5	YDR489W	S000002897	ORF	884					1	1	0	1	235.328	7.87853		0	0	0	0	0	0		1614.67	49.0812	5.6171
STI1	YOR027W	S000005553	ORF	1769		185	90		2	2	3	2	235.195	7.87771		8	1	0	4.5	712.153	9.47604		8316.33	126.325	6.98099
MRPL28	YDR462W	S000002870	ORF	443		38	124		1	0	1	0.5	234.797	7.87527		0	0	0	0	0	0		968	58.716	5.87568
YGL230C	YGL230C	S000003199	ORF	443					0	1	0	0.5	234.797	7.87527		0	0	0	0	0	0		80.3333	4.87278	2.28474
APS2	YJR058C	S000003819	ORF	443		72	21		1	0	0	0.5	234.797	7.87527		0	1	0	0.5	315.977	8.30367		1266	76.7918	6.26288
WHI5	YOR083W	S000005609	ORF	887					1	1	0	1	234.532	7.87364		0	0	0	0	0	0		461.333	13.9758	3.80486
UIP5	YKR044W	S000001752	ORF	1331		66	61		2	1	0	1.5	234.444	7.8731		0	0	0	0	0	0		2541.67	51.3127	5.68124
RQC2	YPL009C	S000005930	ORF	3116		12	191		4	3	1	3.5	233.667	7.86831		2	0	0	1	89.8444	6.48936		7531	64.9441	6.02113
PAF1	YBR279W	S000000483	ORF	1337		41	145		1	2	0	1.5	233.392	7.86661		6	1	0	3.5	732.867	9.51741		5363	107.786	6.75202
SPI1	YER150W	S000000952	ORF	446		21	165		1	0	0	0.5	233.217	7.86553		14	2	0	8	5021.62	12.2939		3590.67	216.334	7.75712
POC4	YPL144W	S000006065	ORF	446		28	78		1	0	0	0.5	233.217	7.86553		0	0	0	0	0	0		793.333	47.7975	5.57886
BNI4	YNL233W	S000005177	ORF	2678		43	76		3	3	0	3	233.043	7.86445		0	1	0	0.5	52.2695	5.7079		3119	31.296	4.96791
HIS1	YER055C	S000000857	ORF	893		89	110		1	1	3	1	232.956	7.86392		1	0	0	0.5	156.75	7.29232		16085.7	484.03	8.91895
MRPL40	YPL173W	S000006094	ORF	893		54	133		2	0	0	1	232.956	7.86392		1	0	0	0.5	156.75	7.29232		2370.67	71.3352	6.15654
TPS2	YDR074W	S000002481	ORF	2690		76	239		3	3	0	3	232.004	7.858		6	1	0	3.5	364.254	8.5088		7295	72.8715	6.18728
MET13	YGL125W	S000003093	ORF	1802		223	434		3	1	0	2	230.888	7.85105		0	0	1	0	0	0		5761.33	85.9118	6.42478
GPH1	YPR160W	S000006364	ORF	2708		151	146		0	6	0	3	230.462	7.84838		16	0	0	8	827.046	9.69182		8283.67	82.1975	6.36102
RPA135	YPR010C	S000006214	ORF	3611		52	125		2	6	0	4	230.44	7.84825		2	0	0	1	77.5284	6.27665		26763	199.155	7.63775
AAT1	YKL106W	S000001589	ORF	1355		122	126		0	3	0	1.5	230.291	7.84732		0	0	0	0	0	0		3458.67	68.5889	6.0999
GRX5	YPL059W	S000005980	ORF	452		62	137		1	0	2	0.5	230.122	7.84625		0	0	0	0	0	0		2633	156.53	7.29029
CWC27	YPL064C	S000005985	ORF	905		12	65		1	1	0	1	229.867	7.84466		0	0	0	0	0	0		2322.67	68.9641	6.10777
MLF3	YNL074C	S000005018	ORF	1358		38	66		2	1	0	1.5	229.783	7.84413		0	1	0	0.5	103.076	6.68757		3064	60.6281	5.92191
HIP1	YGR191W	S000003423	ORF	1811		139	232		0	4	2	2	229.74	7.84386		0	0	0	0	0	0		9148	135.735	7.08465
STH1	YIL126W	S000001388	ORF	4079		71	130		4	5	3	4.5	229.501	7.84236		4	1	0	2.5	171.583	7.42276		7869	51.8383	5.69595
SSF1	YHR066W	S000001108	ORF	1361		33	115		0	3	0	1.5	229.276	7.84094		1	0	0	0.5	102.849	6.68439		9832.33	194.126	7.60085
MCR1	YKL150W	S000001633	ORF	908		145	109		2	0	0	1	229.108	7.83988		1	0	0	0.5	154.16	7.26829		9147	270.693	8.08052
INO4	YOL108C	S000005468	ORF	455		32	205		1	0	0	0.5	228.604	7.83671		0	0	1	0	0	0		1665.33	98.35	6.61985
LST8	YNL006W	S000004951	ORF	911		28	180		2	0	0	1	228.353	7.83512		0	0	0	0	0	0		1434	42.2976	5.4025
RPL6B	YLR448W	S000004440	ORF	914		64	249		0	2	3	1	227.604	7.83038		0	1	0	0.5	153.148	7.25879		23365.3	686.927	9.42401
TUM1	YOR251C	S000005777	ORF	914		52	68		0	2	0	1	227.604	7.83038		0	2	0	1	306.297	8.25879		3839	112.864	6.81845
FYV5	YCL058C	S000000563	ORF	458					0	1	0	0.5	227.107	7.82723		0	1	0	0.5	305.628	8.25563		2210	129.662	7.01861
RPS7B	YNL096C	S000005040	ORF	917		41	170		1	1	0	1	226.859	7.82565		1	0	0	0.5	152.647	7.25406		22592.7	662.038	9.37077
EDE1	YBL047C	S000000143	ORF	4145		153	214		3	6	2	4.5	225.847	7.8192		2	0	0	1	67.5405	6.07768		7978.67	51.7238	5.69276
VID28	YIL017C	S000001279	ORF	2765		59	76		2	4	0	3	225.711	7.81833		0	0	0	0	0	0		1274	12.3811	3.63007
YNK1	YKL067W	S000001550	ORF	461		57	195		1	0	0	0.5	225.629	7.81781		0	0	0	0	0	0		5696	332.012	8.37509
TIF11	YMR260C	S000004873	ORF	461		20	134		0	1	2	0.5	225.629	7.81781		0	1	0	0.5	303.639	8.24621		17764.7	1035.48	10.0161
MRPS12	YNR036C	S000005319	ORF	461		9	138		0	1	0	0.5	225.629	7.81781		0	0	0	0	0	0		2967.67	172.981	7.43447
FIT2	YOR382W	S000005909	ORF	461		40	96		1	0	0	0.5	225.629	7.81781		0	0	0	0	0	0		675.333	39.3642	5.29881
ODC2	YOR222W	S000005748	ORF	923		442	68		0	2	0	1	225.385	7.81624		0	1	0	0.5	151.655	7.24465		3610.33	105.107	6.71571
ACE2	YLR131C	S000004121	ORF	2312			65		3	2	0	2.5	224.946	7.81343		0	1	0	0.5	60.5439	5.91991		2758	32.0547	5.00246
YMR111C	YMR111C	S000004717	ORF	1388		52	133		2	1	0	1.5	224.816	7.8126		0	0	0	0	0	0		1108	21.4504	4.42293
PPH3	YDR075W	S000002482	ORF	926		171	151		1	1	0	1	224.654	7.81156		0	0	0	0	0	0		3355.33	97.3664	6.60535
CPR8	YNR028W	S000005311	ORF	926			92		2	0	1	1	224.654	7.81156		0	0	0	0	0	0		2472	71.7335	6.16458
YGL041W-A	YGL041W-A	S000028826	ORF	464			135		1	0	0	0.5	224.17	7.80845		0	0	0	0	0	0		1503.67	87.08	6.44427
PAN6	YIL145C	S000001407	ORF	929		44	331		0	2	1	1	223.929	7.8069		0	0	0	0	0	0		3751	108.497	6.76151
LEO1	YOR123C	S000005649	ORF	1394		42	48		2	1	0	1.5	223.849	7.80638		1	0	0	0.5	100.414	6.64982		5932.33	114.353	6.83735
TAT1	YBR069C	S000000273	ORF	1859		101	107		1	3	1	2	223.808	7.80612		0	0	0	0	0	0		15128.3	218.674	7.77264
SLX5	YDL013W	S000002171	ORF	1859		136	85		3	1	0	2	223.808	7.80612		0	0	0	0	0	0		2383.67	34.4549	5.10664
ALE1	YOR175C	S000005701	ORF	1859		75	142		1	3	0	2	223.808	7.80612		1	0	0	0.5	75.2973	6.23453		6602	95.4291	6.57636
PFS2	YNL317W	S000005261	ORF	1397		33	76		3	0	0	1.5	223.368	7.80328		0	0	0	0	0	0		1581.33	30.4167	4.92679
PHB2	YGR231C	S000003463	ORF	932		22	201		1	1	1	1	223.208	7.80225		0	1	0	0.5	150.191	7.23065		5230.33	150.799	7.23648
SKN7	YHR206W	S000001249	ORF	1868		298	300		2	2	0	2	222.73	7.79915		0	1	0	0.5	74.9345	6.22756		5174	74.4276	6.21777
FMC1	YIL098C	S000001360	ORF	467		37	67		0	1	0	0.5	222.73	7.79915		2	0	0	1	599.476	9.22756		895	51.498	5.68645
COX4	YGL187C	S000003155	ORF	467		484	244		1	0	0	0.5	222.73	7.79915		0	0	0	0	0	0		5430.67	312.479	8.28762
MRPS8	YMR158W	S000004767	ORF	467		44	84		1	0	0	0.5	222.73	7.79915		0	0	0	0	0	0		1024.33	58.9399	5.88117
SIA1	YOR137C	S000005663	ORF	1868		54	149		3	1	0	2	222.73	7.79915		2	1	0	1.5	224.803	7.81252		1778	25.5764	4.67674
MIR1	YJR077C	S000003838	ORF	935		48	227		1	1	1	1	222.492	7.79761		0	1	0	0.5	149.709	7.22601		17235.3	495.328	8.95224
MAK11	YKL021C	S000001504	ORF	1406			66		1	2	0	1.5	221.938	7.79401		0	1	0	0.5	99.5573	6.63746		6342.33	121.213	6.9214
SHM2	YLR058C	S000004048	ORF	1409		28	128		3	0	1	1.5	221.466	7.79094		1	1	0	1	198.691	7.63438		37718	719.32	9.49049
NHP2	YDL208W	S000002367	ORF	470		26	128		0	1	0	0.5	221.308	7.78991		0	0	0	0	0	0		12112.3	692.492	9.43565
ISU2	YOR226C	S000005752	ORF	470		49	131		0	1	0	0.5	221.308	7.78991		0	0	0	0	0	0		2931.33	167.591	7.38881
YOS1	YER074W-A	S000007651	ORF	470		29	60		0	1	0	0.5	221.308	7.78991		0	0	1	0	0	0		2456.67	140.454	7.13395
TSR3	YOR006C	S000005532	ORF	941			41		1	1	0	1	221.073	7.78838		0	0	0	0	0	0		3636.33	103.839	6.6982
YMR027W	YMR027W	S000004629	ORF	1412		68	46		1	2	0	1.5	220.995	7.78787		2	1	1	1.5	297.403	8.21627		5787.67	110.142	6.78322
RNT1	YMR239C	S000004852	ORF	1415		50	119		0	3	0	1.5	220.526	7.78481		0	0	0	0	0	0		4460	84.696	6.40422
YIF1	YNL263C	S000005207	ORF	944		145	103		1	1	0	1	220.371	7.78379		1	0	0	0.5	148.281	7.21219		4199.67	119.544	6.9014
RTT102	YGR275W	S000003507	ORF	473		8	92		0	1	2	0.5	219.905	7.78074		0	0	0	0	0	0		2072.33	117.729	6.87932
IRC23	YOR044W	S000005570	ORF	473		247	166		0	1	0	0.5	219.905	7.78074		0	0	0	0	0	0		741	42.0961	5.39561
YHL026C	YHL026C	S000001018	ORF	947		126	102		1	1	0	1	219.673	7.77921		0	0	0	0	0	0		1846.67	52.399	5.71147
SNF1	YDR477W	S000002885	ORF	1901		251	132		1	3	0	2	218.864	7.77389		1	0	0	0.5	73.6337	6.20229		4861.33	68.716	6.10257
CTO1	YCR015C	S000000608	ORF	953		356	53		2	0	0	1	218.29	7.7701		0	0	0	0	0	0		1078.67	30.4144	4.92668
YMR310C	YMR310C	S000004927	ORF	953		29	60		2	0	1	1	218.29	7.7701		1	0	0	0.5	146.881	7.1985		2689	75.8198	6.2445
BUD17	YNR027W	S000005310	ORF	953		33	248		0	2	1	1	218.29	7.7701		1	1	0	1	293.762	8.1985		2290	64.5695	6.01278
YDC1	YPL087W	S000006008	ORF	953		126	105		0	2	0	1	218.29	7.7701		0	0	0	0	0	0		2213	62.3984	5.96344
CMR3	YPR013C	S000006217	ORF	953		173	253		2	0	0	1	218.29	7.7701		0	0	0	0	0	0		681	19.2017	4.26316
OST1	YJL002C	S000003539	ORF	1430		41	80		2	1	2	1.5	218.213	7.76959		1	0	0	0.5	97.8864	6.61304		12010.3	225.685	7.81817
MSL5	YLR116W	S000004106	ORF	1430			136		2	1	0	1.5	218.213	7.76959		0	1	0	0.5	97.8864	6.61304		2533.33	47.6037	5.573
UBP2	YOR124C	S000005650	ORF	3818		108	57		2	6	0	4	217.947	7.76783		1	0	0	0.5	36.6625	5.19624		4228.67	29.7613	4.89537
ARP7	YPR034W	S000006238	ORF	1433		64	247		0	3	1	1.5	217.756	7.76657		0	0	0	0	0	0		4546.33	85.251	6.41365
PET123	YOR158W	S000005684	ORF	956		16	90		1	1	0	1	217.605	7.76556		0	0	0	0	0	0		2638.33	74.1577	6.21253
GCD10	YNL062C	S000005006	ORF	1436					1	2	0	1.5	217.301	7.76355		0	0	0	0	0	0		6001.33	112.3	6.81121
THI80	YOR143C	S000005669	ORF	959		120	22		2	0	0	1	216.924	7.76104		0	0	0	0	0	0		2546.33	71.3479	6.1568
TOM71	YHR117W	S000001159	ORF	1919					3	1	1	2	216.811	7.76029		1	1	0	1	145.886	7.1887		4702.67	65.8497	6.04111
TSC10	YBR265W	S000000469	ORF	962		55	125		1	1	0	1	216.247	7.75654		0	4	0	2	582.027	9.18494		3700	103.35	6.6914
IES2	YNL215W	S000005159	ORF	962		59	44		1	1	0	1	216.247	7.75654		0	1	0	0.5	145.507	7.18494		3176.67	88.7322	6.47139
SVF1	YDR346C	S000002754	ORF	1445		158	252		1	2	1	1.5	215.948	7.75454		1	1	1	1	193.741	7.59798		12670.3	235.616	7.88029
VMA3	YEL027W	S000000753	ORF	482		57	248		0	1	1	0.5	215.799	7.75354		1	2	0	1.5	871.23	9.76691		22333	1245.04	10.282
ATP16	YDL004W	S000002162	ORF	482		43	242		0	1	0	0.5	215.799	7.75354		0	0	0	0	0	0		7131	397.547	8.63498
YRA1	YDR381W	S000002789	ORF	1446		84	193		1	2	0	1.5	215.799	7.75354		0	0	0	0	0	0		16402	304.799	8.25171
SWI6	YLR182W	S000004172	ORF	2411		41	122		3	2	1	2.5	215.709	7.75294		8	0	0	4	464.463	8.85942		3534.67	39.3945	5.29992
APA1	YCL050C	S000000555	ORF	965		63	86		1	1	0	1	215.575	7.75205		0	0	0	0	0	0		8534.67	237.653	7.89271
PHM8	YER037W	S000000839	ORF	965		10	221		2	0	0	1	215.575	7.75205		0	1	0	0.5	145.055	7.18045		2457.33	68.426	6.09647
PGC1	YPL206C	S000006127	ORF	965		60	90		0	2	0	1	215.575	7.75205		0	0	0	0	0	0		4069.67	113.322	6.82429
MRPL10	YNL284C	S000005228	ORF	968		Potential_AUG_annotation_error	52		1	1	0	1	214.907	7.74757		0	0	0	0	0	0		2748.33	76.2919	6.25346
TPM2	YIL138C	S000001400	ORF	485		21	322		1	0	0	0.5	214.464	7.74459		0	0	0	0	0	0		4992	276.578	8.11154
YLR042C	YLR042C	S000004032	ORF	485		88	94		1	0	0	0.5	214.464	7.74459		0	0	0	0	0	0		2146	118.897	6.89357
GLN4	YOR168W	S000005694	ORF	2429		30	71		3	2	0	2.5	214.111	7.74221		1	0	0	0.5	57.6277	5.84869		18811.7	208.106	7.70117
TYW1	YPL207W	S000006128	ORF	2432		69	104		3	2	0	2.5	213.847	7.74043		2	0	0	1	115.113	6.84691		10521.7	116.253	6.86113
NAM9	YNL137C	S000005081	ORF	1460		95	201		3	0	3	1.5	213.729	7.73964		3	0	0	1.5	287.625	8.16805		3929.33	72.3187	6.1763
WHI2	YOR043W	S000005569	ORF	1460		70	142		1	2	0	1.5	213.729	7.73964		0	0	0	0	0	0		7409.67	136.374	7.09142
GUT2	YIL155C	S000001417	ORF	1949			310		4	0	0	2	213.474	7.73791		25	3	2	14	2010.97	10.9737		2119.33	29.2195	4.86886
SAM4	YPL273W	S000006194	ORF	977		106	105		2	0	0	1	212.927	7.73422		1	0	0	0.5	143.273	7.16262		11555.3	317.814	8.31204
KEL3	YPL263C	S000006184	ORF	1955		8	130		3	1	0	2	212.818	7.73348		1	0	0	0.5	71.5998	6.16188		7425	102.055	6.6732
TOS4	YLR183C	S000004173	ORF	1469		46	168		0	3	0	1.5	212.42	7.73078		0	0	0	0	0	0		3325	60.8211	5.9265
GVP36	YIL041W	S000001303	ORF	980		23	87		2	0	0	1	212.275	7.72979		0	0	0	0	0	0		8424	230.981	7.85163
YHR180W	YHR180W	S000001223	ORF	491		45	93		1	0	0	0.5	211.843	7.72685		0	0	0	0	0	0		350.333	19.1728	4.26099
MLC2	YPR188C	S000006392	ORF	491		35	187		0	1	0	0.5	211.843	7.72685		0	0	0	0	0	0		2180.33	119.324	6.89873
ICE2	YIL090W	S000001352	ORF	1475		123	317		1	2	0	1.5	211.556	7.7249		0	0	0	0	0	0		3880.67	70.6967	6.14357
NAR1	YNL240C	S000005184	ORF	1475		177	90		1	2	0	1.5	211.556	7.7249		5	0	0	2.5	474.5	8.89027		2768.33	50.4326	5.65628
APM4	YOL062C	S000005423	ORF	1475		187	68		0	3	1	1.5	211.556	7.7249		0	0	0	0	0	0		4887	89.0297	6.47621
NAF1	YNL124W	S000005068	ORF	1478		81	178		1	2	1	1.5	211.126	7.72196		0	1	0	0.5	94.7074	6.56541		5877	106.848	6.73941
OPY1	YBR129C	S000000333	ORF	986		36	113		0	2	0	1	210.984	7.72099		0	1	0	0.5	141.965	7.14939		1700.67	46.3476	5.53442
HEM13	YDR044W	S000002451	ORF	986		123	138		0	2	0	1	210.984	7.72099		0	1	0	0.5	141.965	7.14939		3377	92.032	6.52406
VPS51	YKR020W	S000001728	ORF	494		19	205		0	1	0	0.5	210.557	7.71806		0	0	0	0	0	0		1053	57.2778	5.8399
LSC1	YOR142W	S000005668	ORF	989		204	191		0	2	0	1	210.344	7.71661		0	0	0	0	0	0		8279.67	224.958	7.81351
PHO23	YNL097C	S000005041	ORF	992		133	203		1	1	0	1	209.708	7.71224		0	0	0	0	0	0		1353.33	36.6588	5.19609
DLD3	YEL071W	S000000797	ORF	1490		50	100		0	3	2	1.5	209.426	7.7103		5	7	1	6	1127.34	10.1387		12133.3	218.816	7.77357
YPL034W	YPL034W	S000005955	ORF	497			0		1	0	0	0.5	209.286	7.70933		0	0	0	0	0	0		959.667	51.8858	5.69727
RPL20A	YMR242C	S000004855	ORF	995		90	81		1	1	1	1	209.075	7.70788		0	1	0	0.5	140.681	7.13628		40884.7	1104.13	10.1087
UGA2	YBR006W	S000000210	ORF	1493		101	118		1	2	0	1.5	209.005	7.7074		0	0	0	0	0	0		2135.67	38.4378	5.26445
HSP30	YCR021C	S000000615	ORF	998		77	138		1	1	0	1	208.447	7.70354		4	1	0	2.5	701.291	9.45387		406	10.9315	3.45042
LGE1	YPL055C	S000005976	ORF	998		186	50		0	2	1	1	208.447	7.70354		0	1	0	0.5	140.258	7.13194		1314.33	35.3883	5.1452
TRM5	YHR070W	S000001112	ORF	1499			579		3	0	3	1.5	208.169	7.70161		2	0	0	1	186.761	7.54505		3562.67	63.8643	5.99694
UTR5	YEL035C	S000000761	ORF	500					0	1	0	0.5	208.03	7.70065		1	0	0	0.5	279.955	8.12905		26.3333	1.41521	0.501015
IES6	YEL044W	S000000770	ORF	500		102	52		1	0	0	0.5	208.03	7.70065		0	0	0	0	0	0		1571	84.4288	6.39966
ATS1	YAL020C	S000000018	ORF	1001			51		0	2	1	1	207.822	7.69921		1	0	0	0.5	139.838	7.12761		1170.33	31.4167	4.97346
SPT2	YER161C	S000000963	ORF	1001		25	246		2	0	0	1	207.822	7.69921		0	0	0	0	0	0		2961	79.4857	6.31262
NQM1	YGR043C	S000003275	ORF	1001		148	141		0	2	1	1	207.822	7.69921		16	0	0	8	2237.4	11.1276		2557	68.6406	6.10099
GRS1	YBR121C	S000000325	ORF	2003		81	81		2	2	0	2	207.718	7.69849		1	0	0	0.5	69.884	6.12689		32336.7	433.809	8.76092
OM14	YBR230C	S000000434	ORF	501		14	11		1	0	0	0.5	207.615	7.69776		0	0	0	0	0	0		2330.33	124.987	6.96563
RRP3	YHR065C	S000001107	ORF	1505		28	88		3	0	2	1.5	207.339	7.69585		0	0	0	0	0	0		7176.33	128.13	7.00146
COQ8	YGL119W	S000003087	ORF	1505		57	63		1	2	0	1.5	207.339	7.69585		0	0	0	0	0	0		2893.33	51.6591	5.69095
MDH1	YKL085W	S000001568	ORF	1004		116	390		1	1	0	1	207.201	7.69489		6	1	0	3.5	975.939	9.93065		6286	168.238	7.39436
UME6	YDR207C	S000002615	ORF	2510		77	176		2	3	0	2.5	207.201	7.69489		0	1	0	0.5	55.768	5.80136		1961.67	21.0008	4.39237
PML39	YML107C	S000004575	ORF	1004		23	111		2	0	0	1	207.201	7.69489		0	0	0	0	0	0		1251	33.4818	5.0653
DLS1	YJL065C	S000003601	ORF	503			98		1	0	0	0.5	206.789	7.69202		0	0	0	0	0	0		1366	72.9739	6.18931
TVP18	YMR071C	S000004675	ORF	503		44	49		1	0	0	0.5	206.789	7.69202		0	0	0	0	0	0		3624.33	193.618	7.59707
RPC40	YPR110C	S000006314	ORF	1007		8	194		0	2	0	1	206.584	7.69058		0	1	0	0.5	139.005	7.11899		13982.3	373.108	8.54345
SWF1	YDR126W	S000002533	ORF	1010					0	2	0	1	205.97	7.68629		0	0	0	0	0	0		768.333	20.4415	4.35343
PFA3	YNL326C	S000005270	ORF	1010		50	153		2	0	1	1	205.97	7.68629		0	0	0	0	0	0		1386.67	36.8923	5.20525
PPN1	YDR452W	S000002860	ORF	2024		151	39		3	1	0	2	205.563	7.68344		0	0	0	0	0	0		8598.67	114.158	6.83488
GTT3	YEL017W	S000000743	ORF	1013		128	91		0	2	0	1	205.36	7.68201		0	0	0	0	0	0		1608.33	42.663	5.41491
BMS1	YPL217C	S000006138	ORF	3551		55	49		2	5	2	3.5	205.042	7.67978		0	0	0	0	0	0		11584.7	87.6632	6.4539
PUS7	YOR243C	S000005769	ORF	2030		27	135		2	2	1	2	204.956	7.67917		0	0	0	0	0	0		8616.33	114.054	6.83358
YKL070W	YKL070W	S000001553	ORF	509		167	295		0	1	0	0.5	204.352	7.67491		0	0	0	0	0	0		759.333	40.0866	5.32505
YPK1	YKL126W	S000001609	ORF	2042		190	60		3	1	0	2	203.751	7.67066		0	0	0	0	0	0		6155.67	81.0035	6.33991
GAT1	YFL021W	S000001873	ORF	1532			146		3	0	2	1.5	203.685	7.67019		0	0	0	0	0	0		2159.67	37.8802	5.24337
RRB1	YMR131C	S000004738	ORF	1535		93	46		3	0	2	1.5	203.287	7.66737		0	0	0	0	0	0		16847.3	294.922	8.20419
MPS3	YJL019W	S000003556	ORF	2048		102	4		2	2	0	2	203.154	7.66643		0	0	0	0	0	0		1516.67	19.8996	4.31467
ESS1	YJR017C	S000003778	ORF	512		23	218		0	1	0	0.5	203.154	7.66643		0	0	0	0	0	0		2335	122.547	6.93719
YGR283C	YGR283C	S000003515	ORF	1025		25	51		0	2	0	1	202.956	7.66502		1	0	0	0.5	136.564	7.09343		3101	81.2948	6.34509
MTF1	YMR228W	S000004841	ORF	1025			71		0	2	0	1	202.956	7.66502		0	0	0	0	0	0		1196.33	31.3627	4.97098
FDO1	YMR144W	S000004752	ORF	1028		126	298		2	0	0	1	202.364	7.66081		0	0	0	0	0	0		1307.67	34.1813	5.09514
GRE2	YOL151W	S000005511	ORF	1028		71	18		1	1	0	1	202.364	7.66081		0	0	0	0	0	0		4550.67	118.951	6.89422
YPL088W	YPL088W	S000006009	ORF	1028		101	79		0	2	0	1	202.364	7.66081		0	2	0	1	272.33	8.08921		1790.33	46.7978	5.54837
ARC19	YKL013C	S000001496	ORF	515		33	148		0	1	0	0.5	201.971	7.658		0	0	1	0	0	0		4571.33	238.518	7.89795
PLB3	YOL011W	S000005371	ORF	2060		165	35		1	3	2	2	201.971	7.658		1	4	0	2.5	339.751	8.40834		6655.33	86.8135	6.43985
RAD2	YGR258C	S000003490	ORF	3095		161	50		2	4	0	3	201.645	7.65567		0	0	0	0	0	0		3177.67	27.5888	4.78601
YDR541C	YDR541C	S000002949	ORF	1034		238	72		2	0	1	1	201.19	7.65241		0	0	0	0	0	0		1108.67	28.8114	4.84857
AFT1	YGL071W	S000003039	ORF	2072		385	487		2	2	3	2	200.801	7.64962		0	2	1	1	135.114	7.07803		2747.67	35.6335	5.15516
JJJ3	YJR097W	S000003858	ORF	518		50	163		0	1	0	0.5	200.801	7.64962		0	0	0	0	0	0		1201	62.3014	5.96119
YNL046W	YNL046W	S000004991	ORF	518		93	155		1	0	0	0.5	200.801	7.64962		0	0	0	0	0	0		1372	71.172	6.15324
OMA1	YKR087C	S000001795	ORF	1037		23	95		1	1	0	1	200.607	7.64823		0	0	0	0	0	0		2304.67	59.7192	5.90012
SUA7	YPR086W	S000006290	ORF	1037		38	26		0	2	0	1	200.607	7.64823		0	0	0	0	0	0		4484.33	116.199	6.86046
AVT3	YKL146W	S000001629	ORF	2078		21	83		2	2	4	2	200.221	7.64545		1	2	0	1.5	202.085	7.65882		2872.33	37.1427	5.21501
STE50	YCL032W	S000000537	ORF	1040		39	197		2	0	0	1	200.029	7.64406		2	0	0	1	269.188	8.07247		1514.67	39.1353	5.2904
YKE4	YIL023C	S000001285	ORF	1040		207	105		0	2	0	1	200.029	7.64406		0	1	0	0.5	134.594	7.07247		1669	43.1229	5.43038
SSE2	YBR169C	S000000373	ORF	2081		32	143		2	2	0	2	199.933	7.64337		1	1	0	1	134.529	7.07178		2855.67	36.874	5.20453
FYV6	YNL133C	S000005077	ORF	521					0	1	0	0.5	199.645	7.64129		0	0	0	0	0	0		955	49.255	5.6222
NCE102	YPR149W	S000006353	ORF	521		171	385		1	0	3	0.5	199.645	7.64129		2	1	0	1.5	806.013	9.65466		15081	777.816	9.60329
RPL16B	YNL069C	S000005013	ORF	1045		6	132		0	2	2	1	199.072	7.63714		1	0	0	0.5	133.95	7.06555		56252.7	1446.48	10.4983
GDS1	YOR355W	S000005882	ORF	1568		110	172		2	1	0	1.5	199.008	7.63668		0	1	0	0.5	89.2714	6.48013		5805	99.4811	6.63635
RPN3	YER021W	S000000823	ORF	1571		50	78		1	2	0	1.5	198.628	7.63393		1	2	0	1.5	267.303	8.06233		11945.3	204.318	7.67467
PTM1	YKL039W	S000001522	ORF	1571		140	254		0	3	0	1.5	198.628	7.63393		0	1	0	0.5	89.101	6.47737		4959.33	84.8265	6.40644
YFH1	YDL120W	S000002278	ORF	524		82	169		0	1	0	0.5	198.502	7.63301		0	0	0	0	0	0		2011.33	103.142	6.68849
NAB2	YGL122C	S000003090	ORF	1577		15	223		2	1	1	1.5	197.873	7.62843		8	1	0	4.5	798.858	9.64179		6573	112	6.80735
DCS1	YLR270W	S000004260	ORF	1052			202		2	0	3	1	197.747	7.62751		7	0	0	3.5	931.41	9.86327		3168.67	80.9367	6.33872
GOR1	YNL274C	S000005218	ORF	1052		54	79		0	2	0	1	197.747	7.62751		6	0	0	3	798.351	9.64088		2564.33	65.5003	6.03343
PDR8	YLR266C	S000004256	ORF	2105		Potential_AUG_annotation_error	24		0	4	0	2	197.653	7.62683		0	0	0	0	0	0		1607	20.5139	4.35853
CDC55	YGL190C	S000003158	ORF	1580		411	103		2	1	0	1.5	197.497	7.62569		0	0	0	0	0	0		4011.33	68.2207	6.09214
ALO1	YML086C	S000004551	ORF	1580		382	92		2	1	0	1.5	197.497	7.62569		0	0	0	0	0	0		5698	96.9058	6.59851
SRV2	YNL138W	S000005082	ORF	1580		26	154		2	1	1	1.5	197.497	7.62569		0	0	0	0	0	0		9519.67	161.901	7.33897
RAV2	YDR202C	S000002610	ORF	1055			56		1	1	0	1	197.185	7.6234		0	0	0	0	0	0		1640	41.7711	5.38443
MUD2	YKL074C	S000001557	ORF	1583		80	61		1	2	0	1.5	197.123	7.62295		0	0	0	0	0	0		2750.67	46.6919	5.5451
TAF2	YCR042C	S000000638	ORF	4223					4	4	0	4	197.045	7.62238		1	0	0	0.5	33.1465	5.05078		4854.33	30.8882	4.94899
PRI2	YKL045W	S000001528	ORF	1586		61	135		1	2	0	1.5	196.75	7.62022		0	0	0	0	0	0		3271	55.4194	5.79232
UGA3	YDL170W	S000002329	ORF	1586		30	146		3	0	0	1.5	196.75	7.62022		0	2	0	1	176.517	7.46366		3384.67	57.3452	5.8416
YKR070W	YKR070W	S000001778	ORF	1058		61	130		0	2	0	1	196.626	7.61931		0	1	0	0.5	132.304	7.04771		2494	63.3425	5.9851
GCS1	YDL226C	S000002385	ORF	1058		16	81		1	1	1	1	196.626	7.61931		0	1	0	0.5	132.304	7.04771		5778.67	146.766	7.19738
ERG20	YJL167W	S000003703	ORF	1058		57	95		1	1	0	1	196.626	7.61931		0	1	0	0.5	132.304	7.04771		21395	543.389	9.08584
NDJ1	YOL104C	S000005464	ORF	1058		224	99		2	0	0	1	196.626	7.61931		0	0	0	0	0	0		480	12.191	3.60775
NAT5	YOR253W	S000005779	ORF	530		19	114		0	1	0	0.5	196.255	7.61658		0	1	0	0.5	264.109	8.04499		2931	148.602	7.21531
CCE1	YKL011C	S000001494	ORF	1061		Potential_AUG_annotation_error	90		1	1	0	1	196.07	7.61522		0	0	0	0	0	0		1405.67	35.6001	5.15381
SPP1	YPL138C	S000006059	ORF	1061		21	85		0	2	0	1	196.07	7.61522		0	0	0	0	0	0		1650.33	41.7966	5.38531
ERG11	YHR007C	S000001049	ORF	1592		130	248		1	2	0	1.5	196.008	7.61477		1	1	0	1	175.851	7.45821		27684.7	467.284	8.86816
SPT5	YML010W	S000004470	ORF	3191		41	43		4	2	0	3	195.578	7.6116		1	1	0	1	87.7328	6.45504		10156.7	85.5281	6.41833
MRP21	YBL090W	S000000186	ORF	533		20	120		0	1	0	0.5	195.15	7.60844		0	0	0	0	0	0		1668.33	84.1086	6.39418
BNA1	YJR025C	S000003786	ORF	533		67	128		1	0	0	0.5	195.15	7.60844		0	0	0	0	0	0		4627.67	233.303	7.86606
ARG80	YMR042W	S000004645	ORF	533		82	49		1	0	0	0.5	195.15	7.60844		0	1	0	0.5	262.622	8.03684		911	45.9278	5.5213
SKG1	YKR100C	S000001808	ORF	1067		276	15		1	1	0	1	194.967	7.60709		0	0	0	0	0	0		3032.33	76.3655	6.25485
BFR2	YDR299W	S000002707	ORF	1604		54	94		0	3	0	1.5	194.542	7.60394		0	1	0	0.5	87.2678	6.44738		10347.7	173.35	7.43754
GPI17	YDR434W	S000002842	ORF	1604		97	117		0	3	0	1.5	194.542	7.60394		0	0	0	0	0	0		4150	69.523	6.11942
YDL144C	YDL144C	S000002303	ORF	1070		23	90		2	0	0	1	194.421	7.60304		1	1	0	1	261.64	8.03144		2076.33	52.1432	5.70441
SSD1	YDR293C	S000002701	ORF	3752		199	301		1	6	0	3.5	194.058	7.60034		0	0	0	0	0	0		8317.67	59.5694	5.8965
SPC2	YML055W	S000004519	ORF	536		30	45		1	0	0	0.5	194.058	7.60034		1	0	0	0.5	261.152	8.02875		2587	129.693	7.01896
LCP5	YER127W	S000000929	ORF	1073		20	88		1	1	0	1	193.877	7.599		0	0	0	0	0	0		6510.67	163.046	7.34914
THR1	YHR025W	S000001067	ORF	1073		27	81		0	2	0	1	193.877	7.599		1	1	0	1	260.909	8.0274		7103.33	177.888	7.47483
SWT21	YNL187W	S000005131	ORF	1073		236	123		1	1	0	1	193.877	7.599		0	0	0	0	0	0		985.667	24.684	4.6255
USO1	YDL058W	S000002216	ORF	5372		33	136		5	5	0	5	193.624	7.59712		0	0	0	0	0	0		4466	22.3392	4.4815
APE3	YBR286W	S000000490	ORF	1613		33	50		1	2	0	1.5	193.456	7.59586		16	8	0	12	2082.74	11.0243		41402.3	689.724	9.42987
YDR381C-A	YDR381C-A	S000007650	ORF	538		68	107		0	1	0	0.5	193.336	7.59497		0	0	0	0	0	0		1039	51.8941	5.6975
NUP1	YOR098C	S000005624	ORF	3230		54	77		4	2	1	3	193.217	7.59408		0	0	0	0	0	0		6297.33	52.3888	5.71119
GLE1	YDL207W	S000002366	ORF	1616		56	77		1	2	0	1.5	193.097	7.59318		0	0	0	0	0	0		3109	51.6968	5.692
HPA3	YEL066W	S000000792	ORF	539			57		0	1	0	0.5	192.978	7.59229		0	0	0	0	0	0		1128	56.2348	5.81339
UPS3	YDR185C	S000002593	ORF	539		105	7		0	1	0	0.5	192.978	7.59229		0	0	0	0	0	0		562	28.0177	4.80827
ECM33	YBR078W	S000000282	ORF	1619		163	41		0	3	1	1.5	192.739	7.59051		0	1	0	0.5	86.4593	6.43395		60898	1010.74	9.9812
NRP1	YDL167C	S000002326	ORF	2159		44	151		4	0	0	2	192.71	7.59028		0	1	0	0.5	64.8345	6.01869		7374.67	91.7856	6.5202
UBC4	YBR082C	S000000286	ORF	541		210	121		1	0	0	0.5	192.264	7.58695		0	0	0	0	0	0		14138	702.223	9.45579
AMS1	YGL156W	S000003124	ORF	3251		75	130		3	3	0	3	191.969	7.58473		6	0	0	3	258.341	8.01313		1713.67	14.1643	3.82418
RSM28	YDR494W	S000002902	ORF	1085		56	74		1	1	0	1	191.733	7.58295		0	1	0	0.5	129.012	7.01136		2454.67	60.7921	5.92581
SRP1	YNL189W	S000005133	ORF	1628		194	128		3	0	0	1.5	191.674	7.58251		0	0	0	0	0	0		11772	194.303	7.60217
RQC1	YDR333C	S000002741	ORF	2171		35	192		0	4	0	2	191.644	7.58229		0	1	0	0.5	64.4761	6.01069		4682.67	57.9586	5.85695
RPL4B	YDR012W	S000002419	ORF	1088		35	80		1	1	0	1	191.204	7.57897		3	3	1	3	771.935	9.59234		45520	1124.24	10.1347
HEM12	YDR047W	S000002454	ORF	1088		193	80		0	2	0	1	191.204	7.57897		8	1	0	4.5	1157.9	10.1773		5366.33	132.536	7.05024
ASP3-4	YLR160C	S000004150	ORF	1088					2	0	1	1	191.204	7.57897		1	0	0	0.5	128.656	7.00737		4382.67	108.242	6.75811
ARF1	YDL192W	S000002351	ORF	545		37	58		0	1	1	0.5	190.853	7.57632		0	0	0	0	0	0		26160	1289.81	10.3329
HTS1	YPR033C	S000006237	ORF	1640		2	45		2	1	0	1.5	190.271	7.57191		2	0	0	1	170.704	7.41536		17583.3	288.099	8.17042
ECM2	YBR065C	S000000269	ORF	1094		43	167		2	0	0	1	190.155	7.57103		0	0	0	0	0	0		1287	31.6116	4.98238
URA4	YLR420W	S000004412	ORF	1094		25	78		2	0	0	1	190.155	7.57103		0	0	0	0	0	0		8552	210.056	7.71463
ERG3	YLR056W	S000004046	ORF	1097		62	122		0	2	0	1	189.635	7.56708		1	1	0	1	255.201	7.99549		14230.3	348.572	8.44531
AMN1	YBR158W	S000000362	ORF	1649		265	147		0	3	2	1.5	189.233	7.56402		0	1	0	0.5	84.8864	6.40746		15774	257.043	8.00587
MUM2	YBR057C	S000000261	ORF	1100		99	102		2	0	0	1	189.118	7.56314		0	0	0	0	0	0		3422.33	83.6015	6.38546
BCD1	YHR040W	S000001082	ORF	1100		17	105		1	1	0	1	189.118	7.56314		0	0	0	0	0	0		2729.33	66.6728	6.05903
EOS1	YNL080C	S000005024	ORF	1100		89	79		0	2	1	1	189.118	7.56314		1	0	0	0.5	127.252	6.99155		2673	65.2966	6.02894
MRPL32	YCR003W	S000000596	ORF	551		24	104		0	1	0	0.5	188.775	7.56052		0	0	0	0	0	0		1183.67	57.7248	5.85112
THS1	YIL078W	S000001340	ORF	2204		38	75		1	3	1	2	188.775	7.56052		3	0	1	1.5	190.532	7.57389		31083	378.962	8.56591
GTF1	YGR102C	S000003334	ORF	551		3	152		1	0	0	0.5	188.775	7.56052		0	0	0	0	0	0		1691.67	82.4988	6.3663
ABF2	YMR072W	S000004676	ORF	551		31	133		0	1	1	0.5	188.775	7.56052		0	0	0	0	0	0		10040.3	489.645	8.93559
APN1	YKL114C	S000001597	ORF	1103		45	59		0	2	0	1	188.604	7.55921		0	0	0	0	0	0		4167.33	101.524	6.66567
RCL1	YOL010W	S000005370	ORF	1103		67	101		0	2	0	1	188.604	7.55921		0	0	0	0	0	0		5614	136.767	7.09558
EDC3	YEL015W	S000000741	ORF	1655		23	56		3	0	0	1.5	188.547	7.55878		0	0	0	0	0	0		5596.67	90.8691	6.50572
HRD1	YOL013C	S000005373	ORF	1655		150	127		1	2	0	1.5	188.547	7.55878		0	0	0	0	0	0		1917.33	31.1304	4.96025
POB3	YML069W	S000004534	ORF	1658		65	78		1	2	0	1.5	188.206	7.55617		0	1	0	0.5	84.4256	6.39961		7724.67	125.193	6.96801
KSS1	YGR040W	S000003272	ORF	1106		48	804		1	1	0	1	188.092	7.5553		1	0	0	0.5	126.562	6.9837		2651.33	64.416	6.00935
YMR114C	YMR114C	S000004720	ORF	1106		33	48		1	1	0	1	188.092	7.5553		1	0	0	0.5	126.562	6.9837		905.667	22.0038	4.45968
PPG1	YNR032W	S000005315	ORF	1106		78	51		0	2	2	1	188.092	7.5553		0	0	0	0	0	0		1848.67	44.9147	5.48911
RPL7A	YGL076C	S000003044	ORF	1661		24	88		1	2	2	1.5	187.866	7.55356		0	1	0	0.5	84.2731	6.397		66051	1068.55	10.0614
RNH70	YGR276C	S000003508	ORF	1661		30	54		2	1	0	1.5	187.866	7.55356		0	0	0	0	0	0		3698	59.8249	5.90267
CNA1	YLR433C	S000004425	ORF	1661			700		1	2	1	1.5	187.866	7.55356		0	0	0	0	0	0		2344.67	37.9312	5.24531
SMA2	YML066C	S000004531	ORF	1109			0		0	2	0	1	187.583	7.55139		0	0	0	0	0	0		527.667	12.7854	3.67642
HAP4	YKL109W	S000001592	ORF	1664		251	353		1	2	0	1.5	187.527	7.55095		0	0	0	0	0	0		2614.33	42.2175	5.39977
YGL176C	YGL176C	S000003144	ORF	1664		152	95		0	3	0	1.5	187.527	7.55095		0	0	0	0	0	0		1692	27.3232	4.77205
IPI3	YNL182C	S000005126	ORF	1667		59	67		3	0	0	1.5	187.19	7.54836		1	0	0	0.5	83.9698	6.3918		7112.33	114.647	6.84105
PUS2	YGL063W	S000003031	ORF	1112					2	0	0	1	187.077	7.54749		1	0	0	0.5	125.879	6.9759		645.667	15.6023	3.96369
KAP123	YER110C	S000000912	ORF	3341		36	81		0	6	0	3	186.797	7.54533		0	1	0	0.5	41.8969	5.38877		20517	165.014	7.36645
PBP4	YDL053C	S000002211	ORF	557		170	170		0	1	0	0.5	186.741	7.5449		0	1	0	0.5	251.306	7.9733		2612.33	126.025	6.97757
AIM41	YOR215C	S000005741	ORF	557		51	118		1	0	0	0.5	186.741	7.5449		0	0	0	0	0	0		2666.67	128.647	7.00727
DUF1	YOL087C	S000005447	ORF	3350		250	106		4	2	0	3	186.295	7.54145		1	0	0	0.5	41.7844	5.38489		2732.67	21.9193	4.45413
MNT2	YGL257C	S000003226	ORF	1676		89	87		1	2	0	1.5	186.184	7.54059		0	0	1	0	0	0		5483	87.9081	6.45792
LCB1	YMR296C	S000004911	ORF	1676		93	51		1	2	0	1.5	186.184	7.54059		0	0	0	0	0	0		8583.33	137.615	7.1045
YDL211C	YDL211C	S000002370	ORF	1118					2	0	0	1	186.073	7.53973		0	0	0	0	0	0		1014.33	24.3794	4.60759
MPP6	YNR024W	S000005307	ORF	560		77	66		1	0	1	0.5	185.741	7.53715		0	0	1	0	0	0		2336	112.091	6.80852
GAT2	YMR136W	S000004744	ORF	1682		228	81		1	2	1	1.5	185.52	7.53543		1	1	0	1	166.442	7.37887		3114.33	49.7535	5.63673
YME1	YPR024W	S000006228	ORF	2243		111	512		0	4	0	2	185.493	7.53522		0	0	0	0	0	0		6185.33	74.1	6.2114
ECM32	YER176W	S000000978	ORF	3365		59	94		4	2	0	3	185.465	7.535		1	0	0	0.5	41.5981	5.37845		4505.33	35.9771	5.16901
EXG2	YDR261C	S000002669	ORF	1688		64	95		1	2	0	1.5	184.861	7.5303		0	0	0	0	0	0		3534.67	56.2679	5.81424
CCT5	YJR064W	S000003825	ORF	1688		48	45		0	3	2	1.5	184.861	7.5303		0	0	0	0	0	0		13499	214.889	7.74745
LSM12	YHR121W	S000001163	ORF	563		68	99		0	1	0	0.5	184.751	7.52944		0	0	0	0	0	0		3616.33	172.602	7.4313
EMI1	YDR512C	S000002920	ORF	563			34		1	0	0	0.5	184.751	7.52944		0	0	0	0	0	0		1664	79.4199	6.31143
BIO2	YGR286C	S000003518	ORF	1127		269	136		1	1	1	1	184.587	7.52816		0	0	0	0	0	0		7180	171.193	7.41948
MCK1	YNL307C	S000005251	ORF	1127		167	322		1	1	2	1	184.587	7.52816		3	0	0	1.5	372.611	8.54153		7101.33	169.317	7.40358
ERO1	YML130C	S000004599	ORF	1691		72	66		2	1	0	1.5	184.533	7.52773		0	2	0	1	165.556	7.37118		7854	124.805	6.96353
ISW1	YBR245C	S000000449	ORF	3389			83		2	4	2	3	184.152	7.52475		0	0	1	0	0	0		5595.33	44.3648	5.47135
RSF1	YMR030W	S000004632	ORF	1130		160	288		0	2	0	1	184.097	7.52432		0	1	0	0.5	123.874	6.95273		1386.33	32.9666	5.04293
PHO88	YBR106W	S000000310	ORF	566		45	141		0	1	0	0.5	183.772	7.52177		1	0	0	0.5	247.31	7.95018		19759.7	938.097	9.87359
GFD1	YMR255W	S000004868	ORF	566		34	110		0	1	0	0.5	183.772	7.52177		1	0	0	0.5	247.31	7.95018		2404.33	114.147	6.83474
DDP1	YOR163W	S000005689	ORF	566		38	75		1	0	0	0.5	183.772	7.52177		0	0	0	0	0	0		2227	105.728	6.72421
SCJ1	YMR214W	S000004827	ORF	1133		18	181		1	1	0	1	183.61	7.5205		0	0	0	0	0	0		3520.67	83.4987	6.38368
HRB1	YNL004W	S000004949	ORF	1706		17	131		2	1	1	1.5	182.91	7.51499		0	0	0	0	0	0		7484.67	117.89	6.8813
YIL024C	YIL024C	S000001286	ORF	569			104		0	1	0	0.5	182.803	7.51415		0	0	0	0	0	0		374.667	17.6936	4.14516
FCF1	YDR339C	S000002747	ORF	569		28	34		1	0	3	0.5	182.803	7.51415		0	0	0	0	0	0		4337	204.815	7.67818
RET3	YPL010W	S000005931	ORF	569		67	148		1	0	0	0.5	182.803	7.51415		0	0	0	0	0	0		6147	290.292	8.18136
PMT2	YAL023C	S000000021	ORF	2279		85	110		1	3	0	2	182.562	7.51225		0	0	0	0	0	0		14735.3	173.74	7.44079
SCT1	YBL011W	S000000107	ORF	2279			206		1	3	0	2	182.562	7.51225		1	1	0	1	122.841	6.94065		4818	56.8077	5.82801
TRP4	YDR354W	S000002762	ORF	1142		97	64		0	2	0	1	182.163	7.50908		1	1	0	1	245.145	7.93749		3888.33	91.4918	6.51557
SCS3	YGL126W	S000003094	ORF	1142		50	242		0	2	0	1	182.163	7.50908		0	2	0	1	245.145	7.93749		2251	52.9656	5.72698
SAK1	YER129W	S000000931	ORF	3428		526	249		1	5	0	3	182.057	7.50824		0	0	0	0	0	0		4970	38.9583	5.28386
EMC4	YGL231C	S000003200	ORF	572		18	39		0	1	0	0.5	181.844	7.50656		0	0	0	0	0	0		3744.67	175.915	7.45873
HEK2	YBL032W	S000000128	ORF	1145		75	174		0	2	1	1	181.686	7.5053		0	1	0	0.5	122.251	6.9337		6607.33	155.062	7.2767
YGL082W	YGL082W	S000003050	ORF	1145		79	156		1	1	0	1	181.686	7.5053		0	1	1	0.5	122.251	6.9337		2812.67	66.0081	6.04457
SEC3	YER008C	S000000810	ORF	4010		64	92		5	2	0	3.5	181.572	7.5044		0	1	0	0.5	34.9071	5.12545		4725.67	31.6667	4.9849
YEH1	YLL012W	S000003935	ORF	1721		128	57		0	3	0	1.5	181.316	7.50236		0	0	0	0	0	0		2138.67	33.3923	5.06145
CDC36	YDL165W	S000002324	ORF	575		50	36		0	1	0	0.5	180.896	7.49901		0	1	0	0.5	243.439	7.92742		1841	86.0341	6.42684
GIC2	YDR309C	S000002717	ORF	1151		51	18		2	0	0	1	180.738	7.49776		0	1	0	0.5	121.614	6.92616		10021.7	233.964	7.87014
SIN3	YOL004W	S000005364	ORF	4610		203	118		2	6	0	4	180.503	7.49588		0	2	0	1	60.7278	5.92429		6617.33	38.5715	5.26946
VBA4	YDR119W	S000002526	ORF	2306		85	48		1	3	1	2	180.425	7.49525		0	2	0	1	121.403	6.92366		5839.67	68.0477	6.08847
MSK1	YNL073W	S000005017	ORF	1730		1	78		2	1	1	1.5	180.373	7.49484		0	0	0	0	0	0		1964.33	30.5108	4.93125
SMM1	YNR015W	S000005298	ORF	1154		9	39		2	0	0	1	180.269	7.494		0	0	0	0	0	0		2294.33	53.4239	5.73941
HCA4	YJL033W	S000003570	ORF	2312		29	84		3	1	0	2	179.957	7.49151		0	2	0	1	121.088	6.91991		11934	138.702	7.11585
HIS5	YIL116W	S000001378	ORF	1157		21	95		2	0	1	1	179.801	7.49026		0	1	0	0.5	120.983	6.91866		5253.67	122.015	6.93092
AGX1	YFL030W	S000001864	ORF	1157		125	87		2	0	2	1	179.801	7.49026		11	2	0	6.5	1572.78	10.6191		714.667	16.598	4.05293
NPA3	YJR072C	S000003833	ORF	1157		34	29		1	1	0	1	179.801	7.49026		0	0	0	0	0	0		5348.33	124.214	6.95668
GCD1	YOR260W	S000005786	ORF	1736		52	201		1	2	0	1.5	179.749	7.48984		0	1	0	0.5	80.6323	6.33329		8065.33	124.841	6.96395
HPF1	YOL155C	S000005515	ORF	2903					2	3	1	2.5	179.151	7.48503		10	2	2	6	578.619	9.17647		7650.67	70.8169	6.14602
GIS4	YML006C	S000004465	ORF	2324			167		0	4	0	2	179.028	7.48404		0	1	0	0.5	60.2313	5.91244		4150	47.984	5.58448
MAP1	YLR244C	S000004234	ORF	1163		129	30		0	2	0	1	178.874	7.4828		1	0	0	0.5	120.359	6.9112		15153.3	350.117	8.45169
CKI1	YLR133W	S000004123	ORF	1748		71	65		1	2	1	1.5	178.515	7.4799		0	1	0	0.5	80.0787	6.32335		4514.33	69.3964	6.11679
TAF4	YMR005W	S000004607	ORF	1166		72	62		1	1	0	1	178.413	7.47908		0	0	0	0	0	0		3842.33	88.5485	6.4684
CBS2	YDR197W	S000002605	ORF	1169		34	55		2	0	0	1	177.955	7.47537		1	1	0	1	239.483	7.90378		1526.67	35.0925	5.13309
SCW10	YMR305C	S000004921	ORF	1169		126	165		1	1	0	1	177.955	7.47537		1	0	0	0.5	119.741	6.90378		28208.7	648.414	9.34077
RPS21A	YKR057W	S000001765	ORF	585		33	180		0	1	0	0.5	177.803	7.47414		0	0	0	0	0	0		25544.7	1173.35	10.1964
AIM6	YDL237W	S000002396	ORF	1172		17	81		0	2	0	1	177.5	7.47167		0	0	0	0	0	0		4010	91.9393	6.52261
MRPL3	YMR024W	S000004626	ORF	1172		Potential_AUG_annotation_error	143		0	2	0	1	177.5	7.47167		0	0	0	0	0	0		2738.33	62.7832	5.97231
MNN5	YJL186W	S000003722	ORF	1760		19	95		0	3	1	1.5	177.298	7.47003		4	0	0	2	318.131	8.31348		6138	93.7128	6.55017
DAL3	YIR032C	S000001471	ORF	587					0	1	0	0.5	177.198	7.46922		0	0	0	0	0	0		286	13.0922	3.71064
MRPL20	YKR085C	S000001793	ORF	587		8	35		0	1	0	0.5	177.198	7.46922		0	1	0	0.5	238.463	7.89762		1710	78.2785	6.29054
EFR3	YMR212C	S000004825	ORF	2348		126	94		1	3	0	2	177.198	7.46922		0	0	0	0	0	0		5089.33	58.2435	5.86403
POP3	YNL282W	S000005226	ORF	587					0	1	0	0.5	177.198	7.46922		1	0	0	0.5	238.463	7.89762		831.333	38.0559	5.25005
USV1	YPL230W	S000006151	ORF	1175		94	95		1	1	0	1	177.047	7.46799		6	1	0	3.5	833.909	9.70375		619	14.1559	3.82333
YPF1	YKL100C	S000001583	ORF	1763		25	86		3	0	0	1.5	176.997	7.46758		0	0	0	0	0	0		4825.67	73.5512	6.20068
RTG2	YGL252C	S000003221	ORF	1766		24	217		2	1	1	1.5	176.696	7.46512		0	1	1	0.5	79.2625	6.30857		4945.67	75.2521	6.23366
PFY1	YOR122C	S000005648	ORF	589		37	164		0	1	0	0.5	176.596	7.46431		1	0	0	0.5	237.653	7.89271		14524.3	662.622	9.37204
SOK2	YMR016C	S000004618	ORF	2357		309	113		4	0	0	2	176.521	7.4637		0	1	0	0.5	59.388	5.8921		3635.67	41.4485	5.37325
SMB1	YER029C	S000000831	ORF	590		53	90		0	1	0	0.5	176.297	7.46186		0	0	0	0	0	0		1748.33	79.6264	6.31517
ATG31	YDR022C	S000002429	ORF	590		96	81		0	1	0	0.5	176.297	7.46186		0	0	0	0	0	0		708.333	32.2604	5.01169
DPB4	YDR121W	S000002528	ORF	590		98	105		1	0	0	0.5	176.297	7.46186		0	0	0	0	0	0		1859.67	84.6969	6.40424
PTC4	YBR125C	S000000329	ORF	1181		176	170		0	2	0	1	176.147	7.46064		0	0	0	0	0	0		1795.67	40.8564	5.35249
HEM15	YOR176W	S000005702	ORF	1181		113	119		2	0	0	1	176.147	7.46064		1	0	0	0.5	118.525	6.88904		4925.33	112.065	6.80819
YTA7	YGR270W	S000003502	ORF	4139		492	56		6	1	1	3.5	175.913	7.45872		1	1	1	1	67.6384	6.07977		5931.67	38.5093	5.26714
ELP2	YGR200C	S000003432	ORF	2366		61	45		2	2	1	2	175.849	7.4582		2	0	0	1	118.324	6.8866		8933.67	101.461	6.66478
TYS1	YGR185C	S000003417	ORF	1184		33	71		1	1	1	1	175.701	7.45698		0	0	0	0	0	0		15911	361.102	8.49626
ICT1	YLR099C	S000004089	ORF	1184		84	100		1	1	0	1	175.701	7.45698		0	0	0	0	0	0		2644	60.006	5.90703
COA1	YIL157C	S000001419	ORF	593		62	176		1	0	0	0.5	175.405	7.45454		5	0	0	2.5	1180.25	10.2049		1764.33	79.9485	6.321
BRR6	YGL247W	S000003216	ORF	593			31		1	0	0	0.5	175.405	7.45454		0	0	0	0	0	0		1068	48.3951	5.59679
HAM1	YJR069C	S000003830	ORF	593		37	124		1	0	0	0.5	175.405	7.45454		0	0	0	0	0	0		3872.33	175.47	7.45508
YMR295C	YMR295C	S000004910	ORF	593		42	173		0	1	1	0.5	175.405	7.45454		0	1	0	0.5	236.05	7.88295		7163	324.582	8.34244
ARX1	YDR101C	S000002508	ORF	1781		28	74		1	2	1	1.5	175.208	7.45292		1	1	0	1	157.19	7.29636		15126	228.215	7.83425
BOP3	YNL042W	S000004987	ORF	1190		67	110		2	0	0	1	174.815	7.44969		0	0	0	0	0	0		1225.67	27.6764	4.79059
PRE1	YER012W	S000000814	ORF	596		47	132		1	0	0	0.5	174.522	7.44726		0	0	0	0	0	0		6821.33	307.544	8.26465
SDH3	YKL141W	S000001624	ORF	596		23	99		1	0	0	0.5	174.522	7.44726		2	3	0	2.5	1174.31	10.1976		4995.67	225.233	7.81527
SNM1	YDR478W	S000002886	ORF	596		15	67		0	1	0	0.5	174.522	7.44726		0	0	0	0	0	0		697.667	31.4548	4.97521
LTO1	YNL260C	S000005204	ORF	596			334		0	1	1	0.5	174.522	7.44726		0	0	0	0	0	0		1469.33	66.2459	6.04976
RPN1	YHR027C	S000001069	ORF	2981		48	232		2	3	0	2.5	174.463	7.44678		8	0	1	4	375.653	8.55326		15838.3	142.768	7.15753
TLG2	YOL018C	S000005378	ORF	1193		66	159		0	2	0	1	174.375	7.44605		0	1	0	0.5	117.332	6.87446		2384.33	53.7046	5.74697
BRF1	YGR246C	S000003478	ORF	1790		61	149		0	3	0	1.5	174.327	7.44565		0	0	0	0	0	0		2909.67	43.6792	5.44888
NEW1	YPL226W	S000006147	ORF	3590		60	254		3	3	3	3	173.841	7.44163		4	2	1	3	233.946	7.87003		28612.3	214.163	7.74256
RPS27A	YKL156W	S000001639	ORF	599		10	209		0	1	0	0.5	173.648	7.44002		0	2	0	1	467.371	8.86842		16572.7	743.447	9.53809
TVP23	YDR084C	S000002491	ORF	599		55	109		1	0	0	0.5	173.648	7.44002		0	0	0	0	0	0		1805	80.972	6.33935
PAC10	YGR078C	S000003310	ORF	599		29	113		0	1	0	0.5	173.648	7.44002		1	2	0	1.5	701.056	9.45339		3451.33	154.826	7.27451
FAL1	YDR021W	S000002428	ORF	1199		77	29		1	1	0	1	173.503	7.43882		0	1	0	0.5	116.745	6.86722		2981.67	66.8228	6.06227
HIS4	YCL030C	S000000535	ORF	2399			103		3	1	0	2	173.431	7.43821		0	1	0	0.5	58.3483	5.86662		13438.7	150.526	7.23387
GCV1	YDR019C	S000002426	ORF	1202		33	156		0	2	0	1	173.07	7.43521		0	0	0	0	0	0		5074.67	113.446	6.82586
RFU1	YLR073C	S000004063	ORF	602		57	53		0	1	0	0.5	172.782	7.43281		0	0	0	0	0	0		1609.33	71.8347	6.16661
SCP1	YOR367W	S000005894	ORF	602		15	63		1	0	1	0.5	172.782	7.43281		0	0	0	0	0	0		2104	93.9148	6.55328
NMA1	YLR328W	S000004320	ORF	1205		193	161		0	2	0	1	172.639	7.43161		0	0	0	0	0	0		3435.67	76.6141	6.25954
CNB1	YKL190W	S000001673	ORF	603		33	170		1	0	0	0.5	172.496	7.43042		0	0	0	0	0	0		4271	190.325	7.57232
BAP3	YDR046C	S000002453	ORF	1814		78	62		2	1	0	1.5	172.02	7.42644		2	1	0	1.5	231.495	7.85484		9308.33	137.886	7.10733
TAX4	YJL083W	S000003619	ORF	1814		55	144		1	2	0	1.5	172.02	7.42644		0	0	0	0	0	0		874.333	12.9516	3.69506
IRC21	YMR073C	S000004677	ORF	605			795		1	0	0	0.5	171.926	7.42564		1	1	0	1	462.736	8.85405		1567.33	69.613	6.12129
RLF2	YPR018W	S000006222	ORF	1820		116	94		3	0	0	1.5	171.453	7.42167		0	0	0	0	0	0		3049.33	45.0213	5.49254
OPI1	YHL020C	S000001012	ORF	1214		75	100		0	2	0	1	171.359	7.42088		0	1	0	0.5	115.303	6.84928		7060.33	156.276	7.28795
YSR3	YKR053C	S000001761	ORF	1214			106		0	2	0	1	171.359	7.42088		0	0	0	0	0	0		888.667	19.67	4.29793
RSP5	YER125W	S000000927	ORF	2429		508	377		0	4	1	2	171.289	7.42028		0	0	0	0	0	0		6892.33	76.2471	6.25261
UBP1	YDL122W	S000002280	ORF	2429		33	83		0	4	1	2	171.289	7.42028		1	0	0	0.5	57.6277	5.84869		9630	106.533	6.73515
RRS1	YDR341C	S000002749	ORF	1823		64	133		1	2	0	1.5	171.171	7.4193		0	0	0	0	0	0		18077	266.455	8.05775
RDI1	YDL135C	S000002294	ORF	608		166	66		1	0	0	0.5	171.077	7.4185		0	0	0	0	0	0		3821	168.872	7.39979
TIF5	YPR041W	S000006245	ORF	1217		74	178		1	1	1	1	170.937	7.41732		0	1	0	0.5	115.019	6.84572		18124.7	400.188	8.64453
RLI1	YDR091C	S000002498	ORF	1826		74	313		2	1	0	1.5	170.89	7.41692		0	0	0	0	0	0		15581.3	229.292	7.84104
BAP2	YBR068C	S000000272	ORF	1829		51	201		2	1	1	1.5	170.61	7.41455		2	1	1	1.5	229.597	7.84296		14763	216.893	7.76084
MYO5	YMR109W	S000004715	ORF	3659		25	83		6	0	1	3	170.563	7.41416		6	1	1	3.5	267.79	8.06496		5377.67	39.4926	5.30351
RAD55	YDR076W	S000002483	ORF	1220					0	2	0	1	170.516	7.41377		0	0	0	0	0	0		890.667	19.6173	4.29406
OKP1	YGR179C	S000003411	ORF	1220					1	1	0	1	170.516	7.41377		0	0	0	0	0	0		1316.67	29.0002	4.85799
NHP10	YDL002C	S000002160	ORF	611		70	262		0	1	0	0.5	170.237	7.4114		1	0	0	0.5	229.096	7.83981		2467.33	108.51	6.76169
YHR097C	YHR097C	S000001139	ORF	1224		12	104		2	0	0	1	169.959	7.40904		0	1	0	0.5	114.361	6.83745		2038	44.7412	5.48353
TOP2	YNL088W	S000005032	ORF	4286		62	109		7	0	0	3.5	169.88	7.40837		0	1	0	0.5	32.6593	5.02942		5877.33	36.8479	5.20351
RPB2	YOR151C	S000005677	ORF	3674		257	39		4	2	2	3	169.867	7.40826		1	0	0	0.5	38.0995	5.2517		12892.7	94.2949	6.55911
ENT3	YJR125C	S000003886	ORF	1226		61	64		1	1	0	1	169.682	7.40669		0	0	0	0	0	0		4712.33	103.283	6.69046
YPP1	YGR198W	S000003430	ORF	2453		22	82		3	1	0	2	169.613	7.4061		1	2	0	1.5	171.192	7.41947		5444	59.6355	5.8981
URA6	YKL024C	S000001507	ORF	614		226	82		0	1	1	0.5	169.406	7.40434		0	1	0	0.5	227.977	7.83274		5190.33	227.149	7.8275
RPL15B	YMR121C	S000004728	ORF	614		95	37		0	1	0	0.5	169.406	7.40434		1	1	0	1	455.953	8.83274		2042	89.3659	6.48165
YNL190W	YNL190W	S000005134	ORF	614		270	543		0	1	0	0.5	169.406	7.40434		0	0	0	0	0	0		18540	811.383	9.66424
INN1	YNL152W	S000005096	ORF	1229		18	868		2	0	1	1	169.268	7.40316		1	0	0	0.5	113.896	6.83157		1595.67	34.8879	5.12466
SCS22	YBL091C-A	S000007228	ORF	615			44		1	0	0	0.5	169.13	7.40199		0	0	0	0	0	0		737.333	32.2161	5.00971
AIP1	YMR092C	S000004698	ORF	1847		83	57		3	0	0	1.5	168.947	7.40043		0	1	1	0.5	75.7865	6.24387		7069	102.843	6.6843
CSG2	YBR036C	S000000240	ORF	1232		49	57		1	1	0	1	168.855	7.39965		7	1	0	4	908.945	9.82805		6472.33	141.168	7.14126
SLK19	YOR195W	S000005721	ORF	2465		72	227		2	2	0	2	168.787	7.39906		0	0	0	0	0	0		3264.33	35.5846	5.15318
MAL11	YGR289C	S000003521	ORF	1850					3	0	1	1.5	168.673	7.39808		3	0	0	1.5	226.991	7.82649		362.333	5.26285	2.39584
PUP3	YER094C	S000000896	ORF	617		214	130		1	0	0	0.5	168.582	7.39731		0	0	0	0	0	0		6391.33	278.35	8.12076
ENT5	YDR153C	S000002560	ORF	1235		89	109		1	1	0	1	168.445	7.39614		0	1	0	0.5	113.342	6.82454		4647.33	101.116	6.65987
GPI8	YDR331W	S000002739	ORF	1235			69		2	0	0	1	168.445	7.39614		0	0	0	0	0	0		3095.67	67.3553	6.07372
YGR210C	YGR210C	S000003442	ORF	1235		111	82		0	2	0	1	168.445	7.39614		0	1	0	0.5	113.342	6.82454		4729	102.893	6.685
MRI1	YPR118W	S000006322	ORF	1235		41	73		1	1	0	1	168.445	7.39614		0	0	0	0	0	0		6203.33	134.972	7.07651
YET1	YKL065C	S000001548	ORF	620		31	29		1	0	1	0.5	167.766	7.39031		0	0	0	0	0	0		5628	243.92	7.93026
YPT1	YFL038C	S000001856	ORF	620		52	95		0	1	3	0.5	167.766	7.39031		1	2	0	1.5	677.311	9.40367		13669	592.42	9.21048
VEL1	YGL258W	S000003227	ORF	620					1	0	0	0.5	167.766	7.39031		0	0	0	0	0	0		559.333	24.2417	4.59942
RAP1	YNL216W	S000005160	ORF	2483		79	129		0	4	2	2	167.563	7.38856		0	0	0	0	0	0		5945	64.3368	6.00757
SRP101	YDR292C	S000002700	ORF	1865		116	63		1	2	0	1.5	167.316	7.38643		0	0	0	0	0	0		6197.33	89.2916	6.48045
ULP1	YPL020C	S000005941	ORF	1865		89	76		1	2	0	1.5	167.316	7.38643		0	0	0	0	0	0		2771.67	39.9344	5.31956
SPT6	YGR116W	S000003348	ORF	4355		53	104		5	2	0	3.5	167.188	7.38533		0	1	0	0.5	32.1418	5.00638		10875	67.1005	6.06825
SLA1	YBL007C	S000000103	ORF	3734			59		2	4	2	3	167.137	7.38489		6	1	0	3.5	262.411	8.03569		8378.33	60.2931	5.91392
SPC72	YAL047C	S000000045	ORF	1868			54		3	0	0	1.5	167.048	7.38412		0	0	0	0	0	0		1402.33	20.1725	4.33432
YJR012C	YJR012C	S000003773	ORF	623			60		1	0	0	0.5	166.958	7.38334		0	1	0	0.5	224.683	7.81175		802	34.5916	5.11235
ERP4	YOR016C	S000005542	ORF	623		87	121		0	1	0	0.5	166.958	7.38334		1	0	0	0.5	224.683	7.81175		2694.67	116.226	6.86078
ERV46	YAL042W	S000000040	ORF	1247			84		1	1	0	1	166.824	7.38219		2	0	1	1	224.503	7.81059		9963.33	214.695	7.74615
PBN1	YCL052C	S000000557	ORF	1250		33	153		2	0	1	1	166.424	7.37872		1	1	0	1	223.964	7.80712		2426.67	52.1657	5.70503
DMA1	YHR115C	S000001157	ORF	1250		160	92		2	0	1	1	166.424	7.37872		0	1	0	0.5	111.982	6.80712		2723.33	58.5431	5.87143
PTH2	YBL057C	S000000153	ORF	626		6	51		0	1	0	0.5	166.158	7.37641		0	0	0	0	0	0		2855.33	122.565	6.93741
YPT7	YML001W	S000004460	ORF	626		84	55		0	1	0	0.5	166.158	7.37641		0	0	0	0	0	0		5574.67	239.293	7.90263
RHB1	YCR027C	S000000622	ORF	629		199	169		1	0	0	0.5	165.366	7.36952		0	0	0	0	0	0		1282.33	54.7816	5.77562
ABP140	YOR239W	S000005765	ORF	1887		49	204		1	2	2	1.5	165.366	7.36952		3	0	0	1.5	222.54	7.79792		7966.67	113.446	6.82586
CDC16	YKL022C	S000001505	ORF	2522			60		1	3	0	2	164.972	7.36608		0	0	0	0	0	0		2734	29.1298	4.86443
VPH1	YOR270C	S000005796	ORF	2522		163	106		2	2	0	2	164.972	7.36608		0	1	1	0.5	55.5026	5.79448		21826.3	232.552	7.86141
PCL6	YER059W	S000000861	ORF	1262		134	72		0	2	0	1	164.841	7.36494		0	0	0	0	0	0		1434.67	30.5475	4.93298
TIP1	YBR067C	S000000271	ORF	632		30	110		1	0	0	0.5	164.581	7.36265		10	1	0	5.5	2436.32	11.2505		16054	682.576	9.41485
SLX9	YGR081C	S000003313	ORF	632		18	58		0	1	0	0.5	164.581	7.36265		0	0	0	0	0	0		3487.33	148.273	7.21211
MAP2	YBL091C	S000000187	ORF	1265		33	68		0	2	2	1	164.451	7.36151		0	0	0	0	0	0		7437.33	157.983	7.30363
EAP1	YKL204W	S000001687	ORF	1898		18	148		1	2	0	1.5	164.407	7.36113		4	1	0	2.5	368.75	8.5265		3291	46.5925	5.54203
FAU1	YER183C	S000000985	ORF	635		17	55		0	1	0	0.5	163.803	7.35582		0	0	0	0	0	0		1544.67	65.3651	6.03045
WWM1	YFL010C	S000001884	ORF	635		15	139		1	0	0	0.5	163.803	7.35582		0	1	0	0.5	220.437	7.78422		4772.33	201.949	7.65785
TMA23	YMR269W	S000004882	ORF	635		27	57		1	0	2	0.5	163.803	7.35582		0	0	0	0	0	0		2196.67	92.9555	6.53847
ERP5	YHR110W	S000001152	ORF	638		14	110		1	0	2	0.5	163.033	7.34902		0	0	0	0	0	0		3088	130.059	7.02303
YML053C	YML053C	S000004517	ORF	638		65	134		0	1	0	0.5	163.033	7.34902		0	0	0	0	0	0		1425.33	60.0317	5.90765
GIP3	YPL137C	S000006058	ORF	3830			80		1	5	0	3	162.948	7.34827		1	1	0	1	73.0954	6.19171		7211.33	50.5943	5.6609
SBE22	YHR103W	S000001145	ORF	2558		81	37		4	0	0	2	162.65	7.34563		0	0	0	0	0	0		6165.33	64.765	6.01714
SWD1	YAR003W	S000000064	ORF	1280		29	496		0	2	0	1	162.523	7.3445		0	0	1	0	0	0		2355.33	49.4455	5.62777
VMA16	YHR026W	S000001068	ORF	641		119	132		0	1	0	0.5	162.27	7.34225		0	0	0	0	0	0		8964.67	375.803	8.55383
CDC33	YOL139C	S000005499	ORF	641		63	92		1	0	0	0.5	162.27	7.34225		0	1	0	0.5	218.374	7.77066		19996	838.243	9.71122
HSH49	YOR319W	S000005846	ORF	641		63	136		1	0	0	0.5	162.27	7.34225		0	0	0	0	0	0		1465	61.4136	5.94049
EBP2	YKL172W	S000001655	ORF	1283		15	101		1	1	1	1	162.143	7.34113		1	2	0	1.5	327.305	8.35449		15246.7	319.325	8.31888
PSR1	YLL010C	S000003933	ORF	1283		243	232		1	1	0	1	162.143	7.34113		1	1	0	1	218.204	7.76953		3510	73.5132	6.19993
HAL5	YJL165C	S000003701	ORF	2567		136	7		0	4	0	2	162.08	7.34056		1	0	0	0.5	54.5296	5.76897		3628.33	37.981	5.2472
DDI1	YER143W	S000000945	ORF	1286		66	149		0	2	0	1	161.765	7.33776		0	0	0	0	0	0		2133.67	44.5831	5.47842
IDP1	YDL066W	S000002224	ORF	1286		20	143		1	1	0	1	161.765	7.33776		1	0	0	0.5	108.847	6.76616		9735.33	203.42	7.66832
CAF4	YKR036C	S000001744	ORF	1931		85	126		0	3	0	1.5	161.598	7.33626		1	2	0	1.5	217.469	7.76467		2694.33	37.4933	5.22856
UTP5	YDR398W	S000002806	ORF	1931		162	92		1	2	0	1.5	161.598	7.33626		0	0	2	0	0	0		12637	175.852	7.45821
ADE8	YDR408C	S000002816	ORF	644		58	144		0	1	0	0.5	161.514	7.33551		0	0	0	0	0	0		2558.33	106.747	6.73805
PSY2	YNL201C	S000005145	ORF	2576		102	170		2	2	0	2	161.514	7.33551		0	0	0	0	0	0		6291	65.6234	6.03614
BUD21	YOR078W	S000005604	ORF	644		90	59		1	0	0	0.5	161.514	7.33551		0	0	0	0	0	0		6921.67	288.808	8.17397
TCD1	YHR003C	S000001045	ORF	1289		62	76		2	0	0	1	161.389	7.3344		1	0	0	0.5	108.594	6.7628		4098	85.4287	6.41665
RXT2	YBR095C	S000000299	ORF	1292		68	105		2	0	1	1	161.014	7.33104		0	1	0	0.5	108.342	6.75945		2295.33	47.7384	5.57708
WBP1	YEL002C	S000000728	ORF	1292		53	121		0	2	1	1	161.014	7.33104		0	1	0	0.5	108.342	6.75945		9431.33	196.153	7.61584
MRX4	YPL168W	S000006089	ORF	1292		91	61		2	0	0	1	161.014	7.33104		0	0	0	0	0	0		1331.33	27.6891	4.79125
SFT2	YBL102W	S000000198	ORF	647		90	149		0	1	0	0.5	160.765	7.32881		1	0	0	0.5	216.349	7.75721		2249	93.4049	6.54543
VPH2	YKL119C	S000001602	ORF	647			105		0	1	0	0.5	160.765	7.32881		0	0	0	0	0	0		1878	77.9966	6.28534
YGL101W	YGL101W	S000003069	ORF	647		103	252		0	1	0	0.5	160.765	7.32881		0	0	0	0	0	0		2156	89.5425	6.4845
YPT6	YLR262C	S000004252	ORF	647					0	1	0	0.5	160.765	7.32881		5	0	0	2.5	1081.74	10.0791		3296.67	136.916	7.09715
PAH1	YMR165C	S000004775	ORF	2588		134	91		1	3	1	2	160.765	7.32881		1	0	0	0.5	54.0872	5.75721		2281.33	23.6869	4.56602
ARG5,6	YER069W	S000000871	ORF	2591			128		3	1	0	2	160.579	7.32714		0	0	0	0	0	0		7757.67	80.4541	6.33009
TMA20	YER007C-A	S000002957	ORF	648		30	165		0	1	1	0.5	160.517	7.32658		0	0	0	0	0	0		5361.33	222.322	7.79651
TFC1	YBR123C	S000000327	ORF	1949		64	49		2	1	0	1.5	160.105	7.32288		0	0	0	0	0	0		2493.67	34.3804	5.10352
YML082W	YML082W	S000004547	ORF	1949		89	143		1	2	1	1.5	160.105	7.32288		0	0	0	0	0	0		3236.67	44.6242	5.47976
INA22	YIR024C	S000001463	ORF	650		25	54		0	1	0	0.5	160.023	7.32214		0	0	0	0	0	0		901.333	37.2612	5.2196
ORM2	YLR350W	S000004342	ORF	650		42	90		0	1	0	0.5	160.023	7.32214		0	2	0	1	430.7	8.75054		4512	186.526	7.54324
NSL1	YPL233W	S000006154	ORF	650		30	60		1	0	0	0.5	160.023	7.32214		0	0	0	0	0	0		1161.67	48.0234	5.58567
ZUO1	YGR285C	S000003517	ORF	1301		14	45		0	2	1	1	159.9	7.32103		0	2	0	1	215.185	7.74943		27967.3	577.641	9.17403
POP2	YNR052C	S000005335	ORF	1301		96	33		0	2	0	1	159.9	7.32103		0	0	0	0	0	0		3504.67	72.3859	6.17764
IFH1	YLR223C	S000004213	ORF	3257		347	7		2	3	0	2.5	159.679	7.31903		1	0	0	0.5	42.9775	5.42551		9719.33	80.1869	6.32529
GCD2	YGR083C	S000003315	ORF	1955		64	223		0	3	1	1.5	159.614	7.31844		0	0	0	0	0	0		7218.33	99.2144	6.63248
RPT5	YOR117W	S000005643	ORF	1304		63	137		1	1	0	1	159.532	7.3177		0	0	0	0	0	0		9523.67	196.251	7.61655
APC4	YDR118W	S000002525	ORF	1958					0	3	0	1.5	159.369	7.31623		0	0	0	0	0	0		1052.33	14.4419	3.85219
HNT3	YOR258W	S000005784	ORF	653		18	83		1	0	0	0.5	159.288	7.31549		0	0	0	0	0	0		523.333	21.5352	4.42863
RPL1A	YPL220W	S000006141	ORF	653		65	107		1	0	0	0.5	159.288	7.31549		1	1	0	1	428.722	8.7439		49018.7	2017.13	10.9781
TFC7	YOR110W	S000005636	ORF	1307		58	47		0	2	0	1	159.166	7.31439		1	0	0	0.5	107.098	6.74279		2070	42.5578	5.41135
RPL37B	YDR500C	S000002908	ORF	655		8	67		0	1	0	0.5	158.801	7.31108		1	2	0	1.5	641.119	9.32445		30639.7	1256.98	10.2957
MSS51	YLR203C	S000004193	ORF	1310		65	97		1	1	1	1	158.801	7.31108		0	0	0	0	0	0		3759.33	77.1124	6.26889
SKM1	YOL113W	S000005473	ORF	1967		47	98		2	1	0	1.5	158.64	7.30961		1	0	0	0.5	71.163	6.15306		1549.67	21.1699	4.40394
SUP45	YBR143C	S000000347	ORF	1313		21	117		1	1	1	1	158.439	7.30778		0	2	0	1	213.218	7.73619		25354.7	518.893	9.01929
OSH7	YHR001W	S000001043	ORF	1313		321	69		2	0	2	1	158.439	7.30778		0	0	0	0	0	0		3113.67	63.7224	5.99373
WTM1	YOR230W	S000005756	ORF	1313		37	190		1	1	1	1	158.439	7.30778		1	1	0	1	213.218	7.73619		13192.3	269.986	8.07674
SRC1	YML034W	S000004497	ORF	2630		75	166		1	3	0	2	158.198	7.30558		1	1	0	1	106.447	6.73399		3169.33	32.3815	5.0171
ERG24	YNL280C	S000005224	ORF	1316		75	82		1	1	0	1	158.077	7.30449		0	0	0	0	0	0		4905.67	100.167	6.64627
PHO90	YJL198W	S000003734	ORF	2645		163	80		3	1	1	2	157.301	7.29738		0	0	0	0	0	0		6221.67	63.2071	5.98201
NOP15	YNL110C	S000005054	ORF	662		64	98		1	0	1	0.5	157.122	7.29574		0	0	0	0	0	0		11309.7	459.067	8.84256
GSP2	YOR185C	S000005711	ORF	662		352	29		0	1	0	0.5	157.122	7.29574		0	0	1	0	0	0		3317.67	134.666	7.07325
HIS3	YOR202W	S000005728	ORF	662		10	82		1	0	0	0.5	157.122	7.29574		0	1	0	0.5	211.447	7.72415		4109.33	166.801	7.38198
PSY4	YBL046W	S000000142	ORF	1325		38	314		0	2	0	1	157.004	7.29466		0	0	0	0	0	0		2138	43.3587	5.43825
SPC25	YER018C	S000000820	ORF	665		95	104		1	0	0	0.5	156.414	7.28922		0	1	0	0.5	210.493	7.71763		677	27.3559	4.77378
RPB4	YJL140W	S000003676	ORF	665		84	52		1	0	1	0.5	156.414	7.28922		2	1	1	1.5	631.478	9.30259		6074	245.436	7.9392
YER152C	YER152C	S000000954	ORF	1331			32		2	0	0	1	156.296	7.28814		2	1	0	1.5	315.502	8.3015		3017.33	60.9158	5.92874
YPR090W	YPR089W	S000006293	ORF	2666					2	2	0	2	156.061	7.28597		0	1	0	0.5	52.5047	5.71438		4769.33	48.0709	5.58709
BNA3	YJL060W	S000003596	ORF	1334		61	90		1	1	0	1	155.944	7.28489		0	0	0	0	0	0		3154	63.5317	5.9894
STD1	YOR047C	S000005573	ORF	1334		89	127		1	1	0	1	155.944	7.28489		1	0	0	0.5	104.931	6.71329		3441.33	69.3195	6.11519
ERG2	YMR202W	S000004815	ORF	668		35	64		0	1	0	0.5	155.711	7.28273		0	0	0	0	0	0		7445	299.483	8.22633
TIM23	YNR017W	S000005300	ORF	668		209	140		1	0	0	0.5	155.711	7.28273		0	0	0	0	0	0		5675	228.283	7.83468
MED7	YOL135C	S000005495	ORF	668		41	35		1	0	0	0.5	155.711	7.28273		0	0	0	0	0	0		759.333	30.545	4.93287
ESA1	YOR244W	S000005770	ORF	1337		36	95		1	1	1	1	155.595	7.28165		0	0	0	0	0	0		2758	55.4303	5.7926
YPT31	YER031C	S000000833	ORF	671		24	116		0	1	1	0.5	155.015	7.27626		0	0	0	0	0	0		6315.33	252.906	7.98245
SLF1	YDR515W	S000002923	ORF	1343		87	97		0	2	0	1	154.899	7.27519		0	0	0	0	0	0		1784	35.6947	5.15764
ECM7	YLR443W	S000004435	ORF	1346					0	2	0	1	154.554	7.27197		0	0	0	0	0	0		1964	39.2086	5.2931
TLG1	YDR468C	S000002876	ORF	674		147	53		0	1	0	0.5	154.325	7.26983		0	0	0	0	0	0		2723.67	108.587	6.76271
HLJ1	YMR161W	S000004771	ORF	674		37	264		1	0	0	0.5	154.325	7.26983		0	0	0	0	0	0		1969.67	78.5267	6.29511
ARP3	YJR065C	S000003826	ORF	1349		16	124		1	1	1	1	154.21	7.26876		0	0	0	0	0	0		10283.3	204.836	7.67833
YOP1	YPR028W	S000006232	ORF	675		56	140		0	1	0	0.5	154.096	7.26769		2	0	0	1	414.748	8.69609		15582	620.303	9.27683
SYG1	YIL047C	S000001309	ORF	2708					2	2	0	2	153.641	7.26342		2	1	0	1.5	155.071	7.27679		10272.7	101.934	6.67149
CUP2	YGL166W	S000003134	ORF	677		22	161		0	1	0	0.5	153.641	7.26342		0	0	0	0	0	0		1043	41.3981	5.37149
EHT1	YBR177C	S000000381	ORF	1355			117		0	2	0	1	153.528	7.26235		1	1	0	1	206.609	7.69076		12066.3	239.288	7.9026
GDI1	YER136W	S000000938	ORF	1355		80	326		1	1	2	1	153.528	7.26235		0	0	0	0	0	0		10270.7	203.678	7.67015
ERG8	YMR220W	S000004833	ORF	1355		88	75		2	0	0	1	153.528	7.26235		0	2	0	1	206.609	7.69076		5717	113.374	6.82495
ENT1	YDL161W	S000002320	ORF	1364			105		2	0	0	1	152.515	7.2528		0	0	0	0	0	0		3746.33	73.8035	6.20562
SEC15	YGL233W	S000003202	ORF	2732		54	67		1	3	0	2	152.291	7.25069		5	0	0	2.5	256.182	8.00102		3161	31.0906	4.9584
NOP53	YPL146C	S000006067	ORF	1367		28	118		1	1	0	1	152.18	7.24963		0	0	0	0	0	0		10061.7	197.782	7.62776
NCL1	YBL024W	S000000120	ORF	2054		112	88		1	2	1	1.5	151.921	7.24717		1	0	0	0.5	68.1488	6.09062		11860.3	155.16	7.27762
GIN4	YDR507C	S000002915	ORF	3428		109	157		3	2	0	2.5	151.714	7.24521		1	0	0	0.5	40.8336	5.35169		7201	56.4464	5.81881
RBS1	YDL189W	S000002348	ORF	1373		139	231		0	2	0	1	151.515	7.24332		1	0	1	0.5	101.95	6.67172		3914	76.6011	6.25929
SRB4	YER022W	S000000824	ORF	2063		30	92		3	0	0	1.5	151.258	7.24087		0	0	0	0	0	0		2967	38.6459	5.27224
GYP6	YJL044C	S000003580	ORF	1376		45	69		0	2	0	1	151.185	7.24017		0	1	0	0.5	101.728	6.66857		4525.67	88.3789	6.46563
TEF1	YPR080W	S000006284	ORF	1376		33	123		1	1	1	1	151.185	7.24017		20	7	2	13.5	2746.65	11.4235		435785	8510.17	13.055
KIN2	YLR096W	S000004086	ORF	3443		526	158		0	5	0	2.5	151.053	7.23891		0	0	0	0	0	0		4621.67	36.07	5.17273
GLC8	YMR311C	S000004928	ORF	689		38	87		0	1	2	0.5	150.965	7.23807		1	2	0	1.5	609.482	9.25144		3887.67	151.619	7.24431
RPL22B	YFL034C-A	S000006436	ORF	689		31	60		0	1	0	0.5	150.965	7.23807		0	0	0	0	0	0		6650	259.35	8.01876
MTC5	YDR128W	S000002535	ORF	3446		36	129		2	3	1	2.5	150.921	7.23765		0	1	0	0.5	40.6203	5.34413		3692	28.7893	4.84746
NOP12	YOL041C	S000005401	ORF	1379		48	83		1	1	0	1	150.856	7.23703		0	0	0	0	0	0		11188.7	218.021	7.76832
QDR3	YBR043C	S000000247	ORF	2069		151	124		1	2	0	1.5	150.819	7.23668		0	1	0	0.5	67.6547	6.08012		3699.67	48.0493	5.58644
PKC1	YBL105C	S000000201	ORF	3455		325	133		3	2	3	2.5	150.528	7.23389		1	0	0	0.5	40.5145	5.34037		4801.33	37.3421	5.22273
TOK1	YJL093C	S000003629	ORF	2075		Potential_AUG_annotation_error	100		1	2	0	1.5	150.383	7.2325		0	0	0	0	0	0		2987.67	38.69	5.27389
LAM6	YLR072W	S000004062	ORF	2081		22	55		0	3	0	1.5	149.95	7.22833		0	2	0	1	134.529	7.07178		2212.33	28.5669	4.83627
PUS9	YDL036C	S000002194	ORF	1388		24	103		1	1	0	1	149.877	7.22764		0	0	0	0	0	0		1657.67	32.0917	5.00413
TRM12	YML005W	S000004464	ORF	1388		Potential_AUG_annotation_error	48		1	1	0	1	149.877	7.22764		0	2	0	1	201.697	7.65604		2005.67	38.8288	5.27906
PDC2	YDR081C	S000002488	ORF	2777		11	0		3	1	0	2	149.824	7.22712		0	0	0	0	0	0		3771.33	36.4925	5.18953
CIA2	YHR122W	S000001164	ORF	695		54	147		1	0	0	0.5	149.662	7.22556		0	0	0	0	0	0		2533.33	97.9472	6.61393
SEC24	YIL109C	S000001371	ORF	2780		89	96		3	1	0	2	149.662	7.22556		7	0	0	3.5	352.462	8.46132		10547.3	101.949	6.6717
GRX6	YDL010W	S000002168	ORF	695			257		0	1	0	0.5	149.662	7.22556		0	0	0	0	0	0		1935.67	74.8394	6.22573
YHC1	YLR298C	S000004289	ORF	695		35	49		0	1	1	0.5	149.662	7.22556		0	1	0	0.5	201.407	7.65397		1591.33	61.5263	5.94313
LTV1	YKL143W	S000001626	ORF	1391		55	88		0	2	0	1	149.554	7.22453		0	0	0	0	0	0		7426	143.454	7.16444
MRPL16	YBL038W	S000000134	ORF	698		49	64		1	0	0	0.5	149.019	7.21935		0	1	0	0.5	200.541	7.64775		2593.67	99.8489	6.64167
TAE1	YBR261C	S000000465	ORF	698		27	108		0	1	0	0.5	149.019	7.21935		0	0	0	0	0	0		2514.33	96.7948	6.59686
SST2	YLR452C	S000004444	ORF	2096		76	184		1	2	0	1.5	148.876	7.21797		0	0	0	0	0	0		7563.67	96.9674	6.59943
UBC12	YLR306W	S000004297	ORF	700		74	63		1	0	0	0.5	148.593	7.21522		0	0	0	0	0	0		698.667	26.8199	4.74523
SDD1	YEL057C	S000000783	ORF	701			80		0	1	0	0.5	148.381	7.21316		0	0	0	0	0	0		166.667	6.38874	2.67553
SOD2	YHR008C	S000001050	ORF	701		83	110		0	1	0	0.5	148.381	7.21316		2	1	1	1.5	599.048	9.22653		6964.67	266.973	8.06055
SNF8	YPL002C	S000005923	ORF	701		20	163		1	0	0	0.5	148.381	7.21316		0	0	0	0	0	0		1272	48.7589	5.60759
PHO3	YBR092C	S000000296	ORF	1403		13	23		0	2	1	1	148.275	7.21213		0	0	0	0	0	0		19998	383.013	8.58125
NGG1	YDR176W	S000002583	ORF	2108		35	106		1	2	2	1.5	148.029	7.20974		1	3	0	2	265.612	8.05318		3306.33	42.1464	5.39734
YER010C	YER010C	S000000812	ORF	704		95	76		1	0	2	0.5	147.749	7.207		1	0	0	0.5	198.832	7.6354		1599.33	61.0451	5.9318
YPT52	YKR014C	S000001722	ORF	704		132	96		1	0	2	0.5	147.749	7.207		0	0	0	0	0	0		4908	187.334	7.54947
SSP120	YLR250W	S000004240	ORF	704		39	95		1	0	0	0.5	147.749	7.207		1	0	0	0.5	198.832	7.6354		5423	206.991	7.69342
SER33	YIL074C	S000001336	ORF	1409		114	27		2	0	0	1	147.644	7.20598		0	0	0	0	0	0		5314.67	101.356	6.66329
GLC3	YEL011W	S000000737	ORF	2114		32	70		0	3	1	1.5	147.609	7.20563		2	0	0	1	132.429	7.04908		1450.67	18.4394	4.20472
DBF4	YDR052C	S000002459	ORF	2114			207		1	2	0	1.5	147.609	7.20563		0	0	0	0	0	0		4349	55.2801	5.78869
MSN2	YMR037C	S000004640	ORF	2114		86	117		2	1	0	1.5	147.609	7.20563		0	0	0	0	0	0		3875	49.2551	5.6222
POL12	YBL035C	S000000131	ORF	2117		187	59		2	1	0	1.5	147.4	7.20359		0	0	0	0	0	0		2300	29.1939	4.86759
HDA1	YNL021W	S000004966	ORF	2120		72	221		1	2	0	1.5	147.191	7.20155		0	0	0	0	0	0		3056	38.7349	5.27556
YHL044W	YHL044W	S000001036	ORF	707			258		1	0	0	0.5	147.122	7.20087		0	0	0	0	0	0		436.667	16.5965	4.0528
UGA1	YGR019W	S000003251	ORF	1415		123	12		1	1	0	1	147.018	7.19985		0	0	0	0	0	0		3728.67	70.8079	6.14584
GUT1	YHL032C	S000001024	ORF	2129		4	61		2	1	0	1.5	146.569	7.19543		0	0	0	0	0	0		2063.33	26.0422	4.70278
YJR056C	YJR056C	S000003817	ORF	710		182	122		1	0	0	0.5	146.5	7.19476		1	0	0	0.5	197.152	7.62316		1494.67	56.568	5.82191
SPR2	YOR214C	S000005740	ORF	710					0	1	0	0.5	146.5	7.19476		0	0	0	0	0	0		15.6667	0.592929	-0.754068
COQ1	YBR003W	S000000207	ORF	1421		23	130		0	2	0	1	146.397	7.19374		0	0	0	0	0	0		2754	52.078	5.7026
PRD1	YCL057W	S000000562	ORF	2138		17	127		3	0	1	1.5	145.952	7.18935		0	0	0	0	0	0		6957.67	87.4461	6.45032
ALG14	YBR070C	S000000274	ORF	713		65	18		0	1	0	0.5	145.884	7.18867		0	0	0	0	0	0		1418.67	53.4657	5.74054
IRC6	YFR043C	S000001939	ORF	713			43		0	1	0	0.5	145.884	7.18867		0	0	0	0	0	0		837.667	31.5694	4.98045
HSP31	YDR533C	S000002941	ORF	713		58	49		1	0	0	0.5	145.884	7.18867		0	0	0	0	0	0		4620	174.115	7.4439
THG1	YGR024C	S000003256	ORF	713		32	67		0	1	0	0.5	145.884	7.18867		0	2	0	1	392.644	8.61708		3113.33	117.333	6.87447
MRPS17	YMR188C	S000004800	ORF	713		60	96		0	1	0	0.5	145.884	7.18867		0	0	0	0	0	0		2720	102.509	6.67961
RPA190	YOR341W	S000005868	ORF	4994		102	282		4	3	0	3.5	145.796	7.18781		0	0	1	0	0	0		19613	105.531	6.72152
IOC4	YMR044W	S000004647	ORF	1427		53	187		1	1	1	1	145.781	7.18766		0	1	0	0.5	98.0922	6.61607		3193.33	60.1319	5.91006
UTP8	YGR128C	S000003360	ORF	2141		18	60		2	1	1	1.5	145.747	7.18733		0	0	0	0	0	0		8947	112.291	6.8111
NET1	YJL076W	S000003612	ORF	3569		45	44		3	2	0	2.5	145.72	7.18706		1	2	1	1.5	117.661	6.87849		8031.67	60.4705	5.91816
QNS1	YHR074W	S000001116	ORF	2144		24	113		0	3	1	1.5	145.543	7.18531		0	0	0	0	0	0		6126	76.778	6.26262
MLH3	YPL164C	S000006085	ORF	2147		Potential_AUG_annotation_error	269		0	3	0	1.5	145.34	7.18329		0	0	0	0	0	0		997.333	12.4823	3.64181
OCA1	YNL099C	S000005043	ORF	716		34	236		1	0	0	0.5	145.272	7.18262		1	0	0	0.5	195.499	7.61102		2281.67	85.6296	6.42004
YEL043W	YEL043W	S000000769	ORF	2870		8	69		1	3	0	2	144.969	7.1796		1	0	0	0.5	48.7727	5.608		3620.67	33.8993	5.08319
CAX4	YGR036C	S000003268	ORF	719					0	1	0	0.5	144.666	7.17658		0	0	0	0	0	0		1547.33	57.8282	5.8537
CSE1	YGL238W	S000003207	ORF	2882			100		0	4	0	2	144.365	7.17358		3	0	0	1.5	145.709	7.18694		7972.67	74.3352	6.21597
NUP2	YLR335W	S000004327	ORF	2162		14	98		3	0	0	1.5	144.332	7.17324		0	0	0	0	0	0		7960.67	98.9415	6.6285
OCH1	YGL038C	S000003006	ORF	1442		72	146		1	1	0	1	144.265	7.17258		0	1	0	0.5	97.0718	6.60098		5953.33	110.938	6.79361
YPL077C	YPL077C	S000005998	ORF	722		40	40		0	1	0	0.5	144.065	7.17058		0	0	0	0	0	0		381	14.1799	3.82577
MAS2	YHR024C	S000001066	ORF	1448		15	249		1	1	0	1	143.667	7.16659		0	0	0	0	0	0		4428.67	82.1843	6.36079
TFA1	YKL028W	S000001511	ORF	1448		34	306		1	1	0	1	143.667	7.16659		1	0	1	0.5	96.6696	6.59499		4480.33	83.1431	6.37753
DBP5	YOR046C	S000005572	ORF	1448		33	52		0	2	1	1	143.667	7.16659		0	0	0	0	0	0		9441	175.2	7.45286
SEC1	YDR164C	S000002571	ORF	2174		61	90		2	1	0	1.5	143.535	7.16526		0	0	0	0	0	0		2996.67	37.0394	5.21099
ENP1	YBR247C	S000000451	ORF	1451		4	94		0	2	0	1	143.37	7.1636		1	1	0	1	192.939	7.592		7046.33	130.491	7.02781
YDR514C	YDR514C	S000002922	ORF	1451		62	71		2	0	2	1	143.37	7.1636		0	1	1	0.5	96.4697	6.592		3522	65.2239	6.02733
YKR018C	YKR018C	S000001726	ORF	2177		52	127		0	3	2	1.5	143.337	7.16327		0	0	0	0	0	0		5653.67	69.7841	6.12483
STO1	YMR125W	S000004732	ORF	2907		77	140		2	2	0	2	143.123	7.16112		0	2	0	1	96.3038	6.58952		8910.67	82.3663	6.36398
RPS10B	YMR230W	S000004843	ORF	727		31	95		0	1	1	0.5	143.074	7.16062		1	0	0	0.5	192.541	7.58902		29273	1081.98	10.0795
GAS5	YOL030W	S000005390	ORF	1454		76	144		0	2	1	1	143.074	7.16062		3	1	0	2	385.083	8.58902		12972.7	239.745	7.90536
RUD3	YOR216C	S000005742	ORF	1454		36	88		2	0	0	1	143.074	7.16062		0	1	0	0.5	96.2707	6.58902		3536.33	65.3542	6.03021
PAD1	YDR538W	S000002946	ORF	728			211		0	1	0	0.5	142.878	7.15864		0	1	0	0.5	192.277	7.58704		855.667	31.5833	4.98109
DCP2	YNL118C	S000005062	ORF	2912		55	104		3	1	1	2	142.878	7.15864		0	3	0	1.5	144.208	7.172		7559	69.7521	6.12417
RRG7	YOR305W	S000005832	ORF	728		67	89		0	1	0	0.5	142.878	7.15864		0	0	0	0	0	0		2163	79.838	6.319
HAP5	YOR358W	S000005885	ORF	728		64	277		1	0	0	0.5	142.878	7.15864		2	0	0	1	384.554	8.58704		861.667	31.8048	4.99117
NAM7	YMR080C	S000004685	ORF	2915		80	388		0	4	2	2	142.731	7.15715		0	0	0	0	0	0		7212	66.4816	6.05488
FOL2	YGR267C	S000003499	ORF	731		213	62		1	0	1	0.5	142.291	7.1527		0	0	0	0	0	0		7217.67	265.316	8.05157
GRX4	YER174C	S000000976	ORF	734			85		0	1	0	0.5	141.71	7.1468		0	0	0	0	0	0		2657	97.2703	6.60393
SRP102	YKL154W	S000001637	ORF	734		76	55		1	0	0	0.5	141.71	7.1468		1	0	0	0.5	190.705	7.5752		2446.33	89.558	6.48475
PET494	YNR045W	S000005328	ORF	1469		107	40		1	1	0	1	141.613	7.14581		0	2	0	1	190.575	7.57422		1242	22.7187	4.50581
SSH1	YBR283C	S000000487	ORF	1472		148	139		0	2	0	1	141.325	7.14287		0	0	0	0	0	0		12850	234.574	7.8739
AVT7	YIL088C	S000001350	ORF	1472		50	68		1	1	0	1	141.325	7.14287		4	0	0	2	380.374	8.57127		3595.67	65.6381	6.03646
LSB3	YFR024C-A	S000002968	ORF	1473		24	129		2	0	0	1	141.229	7.14189		0	0	0	0	0	0		4642.33	84.6873	6.40407
DSF2	YBR007C	S000000211	ORF	2210		11	127		2	1	1	1.5	141.197	7.14156		1	0	0	0.5	63.3383	5.98501		2601.67	31.6333	4.98337
YAP7	YOL028C	S000005388	ORF	737		210	483		0	1	1	0.5	141.133	7.14091		0	0	0	0	0	0		1373.67	50.0839	5.64628
TIF6	YPR016C	S000006220	ORF	737			185		0	1	1	0.5	141.133	7.14091		6	0	0	3	1139.57	10.1543		13011.7	474.406	8.88998
DEF1	YKL054C	S000001537	ORF	2216		85	188		2	1	1	1.5	140.815	7.13765		0	0	0	0	0	0		8342	101.154	6.66042
NHA1	YLR138W	S000004128	ORF	2957		164	52		1	3	1	2	140.703	7.13651		0	0	0	0	0	0		6635.67	60.3001	5.91409
REV1	YOR346W	S000005873	ORF	2957			132		3	1	2	2	140.703	7.13651		0	0	0	0	0	0		4390	39.8931	5.31807
SKI6	YGR195W	S000003427	ORF	740		104	78		0	1	0	0.5	140.561	7.13505		0	1	0	0.5	189.159	7.56346		3182.67	115.57	6.85262
SMY2	YBR172C	S000000376	ORF	2222		97	110		1	2	1	1.5	140.434	7.13375		0	0	0	0	0	0		6758	81.7257	6.35272
SAL1	YNL083W	S000005027	ORF	1484		15	156		1	1	1	1	140.182	7.13116		0	0	0	0	0	0		1572	28.4645	4.83109
PAC1	YOR269W	S000005795	ORF	1484		78	175		2	0	0	1	140.182	7.13116		0	0	0	0	0	0		1834.33	33.2146	5.05375
SKY1	YMR216C	S000004829	ORF	2228		188	186		0	3	0	1.5	140.056	7.12986		1	1	0	1	125.653	6.9733		6344.67	76.5206	6.25778
YCP4	YCR004C	S000000597	ORF	743		171	165		0	1	1	0.5	139.993	7.12921		0	0	0	0	0	0		6689.33	241.924	7.91841
ENT4	YLL038C	S000003961	ORF	743			272		0	1	0	0.5	139.993	7.12921		0	1	0	0.5	188.395	7.55762		908	32.8384	5.03731
YDR132C	YDR132C	S000002539	ORF	1487		54	91		2	0	0	1	139.899	7.12824		0	0	0	0	0	0		882.667	15.9504	3.99552
GPT2	YKR067W	S000001775	ORF	2231		67	157		2	1	0	1.5	139.868	7.12792		0	0	0	0	0	0		1539.33	18.5403	4.2126
ARP9	YMR033W	S000004636	ORF	1489		29	156		0	2	0	1	139.711	7.1263		0	2	0	1	188.016	7.55471		4847.33	87.4768	6.45083
SAS5	YOR213C	S000005739	ORF	746		108	312		0	1	0	0.5	139.43	7.1234		0	1	0	0.5	187.638	7.5518		1430.33	51.5209	5.68708
NRM1	YNR009W	S000005292	ORF	749		147	155		1	0	0	0.5	138.872	7.11761		0	0	0	0	0	0		1568.67	56.2773	5.81448
UBP6	YFR010W	S000001906	ORF	1499		83	92		0	2	1	1	138.779	7.11665		0	0	0	0	0	0		7232.33	129.647	7.01844
FRA1	YLL029W	S000003952	ORF	2249		128	97		1	2	0	1.5	138.748	7.11633		0	1	0	0.5	62.2399	5.95977		4989	59.6086	5.89745
ARO8	YGL202W	S000003170	ORF	1502		119	69		0	2	0	1	138.502	7.11376		0	2	0	1	186.388	7.54217		16869	301.789	8.2374
SET3	YKR029C	S000001737	ORF	2255		Potential_AUG_annotation_error	53		1	2	1	1.5	138.379	7.11248		0	0	0	0	0	0		2183.33	26.0171	4.70139
MES1	YGR264C	S000003496	ORF	2255		53	178		2	1	0	1.5	138.379	7.11248		0	0	0	0	0	0		22011.3	262.292	8.03503
UBC6	YER100W	S000000902	ORF	752		265	94		0	1	0	0.5	138.318	7.11184		0	1	0	0.5	186.14	7.54025		3988.33	142.514	7.15496
UTP11	YKL099C	S000001582	ORF	752		61	92		1	0	0	0.5	138.318	7.11184		0	0	0	0	0	0		4857.33	173.566	7.43934
GRX3	YDR098C	S000002505	ORF	752		Potential_AUG_annotation_error	26		0	1	0	0.5	138.318	7.11184		0	1	0	0.5	186.14	7.54025		5281	188.705	7.55999
ISA1	YLL027W	S000003950	ORF	752		80	115		1	0	0	0.5	138.318	7.11184		1	1	0	1	372.281	8.54025		2480.67	88.6411	6.4699
PRE8	YML092C	S000004557	ORF	752		22	79		0	1	0	0.5	138.318	7.11184		0	0	0	0	0	0		6231.33	222.663	7.79872
GCN20	YFR009W	S000001905	ORF	2258		61	71		3	0	1	1.5	138.195	7.11056		1	2	0	1.5	185.976	7.53897		10924.3	130.004	7.02241
DRS1	YLL008W	S000003931	ORF	2258		27	110		0	3	0	1.5	138.195	7.11056		0	1	1	0.5	61.9919	5.95401		14709.7	175.051	7.45163
CNE1	YAL058W	S000000054	ORF	1508		50	55		2	0	0	1	137.951	7.10801		0	0	0	0	0	0		1577.33	28.1065	4.81283
PRP18	YGR006W	S000003238	ORF	755					0	1	0	0.5	137.768	7.1061		0	0	0	0	0	0		482.333	17.1666	4.10153
RPC31	YNL151C	S000005095	ORF	755		49	90		1	0	2	0.5	137.768	7.1061		1	0	0	0.5	185.401	7.5345		3741.33	133.157	7.05698
PRP19	YLL036C	S000003959	ORF	1511		45	37		1	1	0	1	137.677	7.10514		1	0	0	0.5	92.639	6.53355		3348.67	59.5514	5.89606
PDR5	YOR153W	S000005679	ORF	4535		155	92		3	3	0	3	137.616	7.10451		3	1	1	2	123.464	6.94795		30001.3	177.766	7.47383
CBK1	YNL161W	S000005105	ORF	2270		173	68		3	0	0	1.5	137.465	7.10292		0	1	0	0.5	61.6641	5.94636		3685	43.6211	5.44695
NOP56	YLR197W	S000004187	ORF	1514		38	188		1	1	3	1	137.404	7.10228		0	0	0	0	0	0		32690.3	580.2	9.18041
CUR1	YPR158W	S000006362	ORF	758		52	160		0	1	0	0.5	137.223	7.10038		0	1	0	0.5	184.667	7.52878		857.667	30.4042	4.9262
TEA1	YOR337W	S000005864	ORF	2279			20		3	0	1	1.5	136.922	7.09721		0	2	0	1	122.841	6.94065		4347	51.2543	5.6796
CTI6	YPL181W	S000006102	ORF	1520		122	107		1	1	1	1	136.862	7.09658		1	1	0	1	184.181	7.52498		4742	83.8306	6.38941
MRPL15	YLR312W-A	S000004304	ORF	761		31	111		0	1	0	0.5	136.682	7.09468		0	1	0	0.5	183.939	7.52308		1958.67	69.1609	6.11188
SPC29	YPL124W	S000006045	ORF	761					1	0	0	0.5	136.682	7.09468		0	0	0	0	0	0		632	22.316	4.48001
ALT2	YDR111C	S000002518	ORF	1523			227		1	1	0	1	136.592	7.09373		0	0	0	0	0	0		2673	47.1611	5.55952
YPS3	YLR121C	S000004111	ORF	1526		183	119		0	2	1	1	136.324	7.09089		1	1	0	1	183.457	7.5193		4242	74.6966	6.22297
PET122	YER153C	S000000955	ORF	764					1	0	0	0.5	136.145	7.089		0	0	0	0	0	0		424.333	14.9245	3.89961
YIR035C	YIR035C	S000001474	ORF	764		41	41		0	1	0	0.5	136.145	7.089		1	3	0	2	732.867	9.51741		3912	137.591	7.10424
SEC53	YFL045C	S000001849	ORF	764		87	133		0	1	0	0.5	136.145	7.089		1	0	0	0.5	183.217	7.51741		28269.7	994.287	9.95752
UTP23	YOR004W	S000005530	ORF	764		50	143		1	0	0	0.5	136.145	7.089		0	0	0	0	0	0		4073.33	143.265	7.16255
YLR345W	YLR345W	S000004337	ORF	1529		69	366		0	2	0	1	136.056	7.08806		0	0	0	0	0	0		1559.33	27.4041	4.77632
AKR1	YDR264C	S000002672	ORF	2294		57	239		1	2	0	1.5	136.027	7.08774		0	0	0	0	0	0		6689	78.3524	6.29191
AVL9	YLR114C	S000004104	ORF	2294		66	65		2	1	0	1.5	136.027	7.08774		0	1	0	0.5	61.019	5.93119		5024	58.8492	5.87895
BCH2	YKR027W	S000001735	ORF	2297		135	75		2	1	0	1.5	135.849	7.08586		0	0	0	0	0	0		2394.33	28.0097	4.80785
SFL1	YOR140W	S000005666	ORF	2300					0	3	0	1.5	135.672	7.08398		0	3	0	1.5	182.579	7.51238		2668.33	31.1743	4.96229
POL5	YEL055C	S000000781	ORF	3068		28	49		1	3	0	2	135.613	7.08335		0	1	0	0.5	45.625	5.51175		8747.33	76.6134	6.25953
ICP55	YER078C	S000000880	ORF	1535		54	69		1	1	0	1	135.524	7.08241		0	0	0	0	0	0		2224.33	38.9382	5.28312
YNL247W	YNL247W	S000005191	ORF	2303		17	112		2	1	0	1.5	135.495	7.0821		0	0	0	0	0	0		13486.7	157.36	7.29793
UBA1	YKL210W	S000001693	ORF	3074		40	97		2	2	0	2	135.348	7.08053		1	1	0	1	91.072	6.50894		16709.3	146.063	7.19045
TOP1	YOL006C	S000005366	ORF	2309		127	126		2	1	1	1.5	135.143	7.07834		0	0	0	0	0	0		6405.33	74.5422	6.21999
ROT1	YMR200W	S000004813	ORF	770		105	348		0	1	0	0.5	135.084	7.07772		0	0	0	0	0	0		5221.67	182.223	7.50956
ARO7	YPR060C	S000006264	ORF	770		63	122		0	1	0	0.5	135.084	7.07772		0	0	0	0	0	0		4550.33	158.795	7.31102
RIT1	YMR283C	S000004896	ORF	1541		214	75		1	1	0	1	134.997	7.07678		0	0	0	0	0	0		1775.67	30.963	4.95247
RSA4	YCR072C	S000000668	ORF	1547		53	60		2	0	0	1	134.473	7.07117		0	0	0	0	0	0		5893.33	102.366	6.67759
BRE5	YNR051C	S000005334	ORF	1547		712	14		2	0	1	1	134.473	7.07117		0	0	0	0	0	0		6615	114.901	6.84425
KAP120	YPL125W	S000006046	ORF	3098		Potential_AUG_annotation_error	40		3	1	0	2	134.3	7.06931		0	0	0	0	0	0		4003.67	34.7265	5.11797
POL30	YBR088C	S000000292	ORF	776			28		1	0	0	0.5	134.04	7.06652		0	0	0	0	0	0		8169.33	282.885	8.14407
PAC2	YER007W	S000000809	ORF	1556		195	224		0	2	0	1	133.695	7.06281		0	0	0	0	0	0		1142	19.7216	4.3017
MTG2	YHR168W	S000001211	ORF	1556					1	1	0	1	133.695	7.06281		1	0	0	0.5	89.9599	6.49121		1408	24.3152	4.60379
ACO1	YLR304C	S000004295	ORF	2336		40	274		3	0	0	1.5	133.581	7.06157		0	4	0	2	239.688	7.90501		21789.7	250.647	7.96951
MCX1	YBR227C	S000000431	ORF	1562		47	111		2	0	0	1	133.182	7.05725		0	0	0	0	0	0		2903.33	49.946	5.6423
NUG1	YER006W	S000000808	ORF	1562		22	63		2	0	1	1	133.182	7.05725		1	0	0	0.5	89.6143	6.48566		14134	243.147	7.92568
ALD5	YER073W	S000000875	ORF	1562		175	134		1	1	1	1	133.182	7.05725		0	2	0	1	179.229	7.48566		19318.7	332.339	8.37651
SVS1	YPL163C	S000006084	ORF	782		64	242		0	1	0	0.5	133.011	7.05541		0	1	0	0.5	178.999	7.48381		9917	340.768	8.41264
MCH5	YOR306C	S000005833	ORF	1565		194	82		2	0	0	1	132.926	7.05448		0	0	0	0	0	0		2289.33	39.3079	5.29675
CSC1	YLR241W	S000004231	ORF	2348					0	3	0	1.5	132.898	7.05418		0	0	0	0	0	0		4426.67	50.6598	5.66277
PRX1	YBL064C	S000000160	ORF	785		33	49		1	0	0	0.5	132.503	7.04988		1	1	0	1	356.631	8.47829		3495.67	119.659	6.90278
NSA2	YER126C	S000000928	ORF	785		26	123		0	1	1	0.5	132.503	7.04988		0	0	0	0	0	0		10393.3	355.77	8.4748
HIS6	YIL020C	S000001282	ORF	785		53	99		1	0	0	0.5	132.503	7.04988		0	0	0	0	0	0		1754.33	60.0519	5.90814
NNT1	YLR285W	S000004275	ORF	785		35	205		0	1	0	0.5	132.503	7.04988		0	0	0	0	0	0		3807.67	130.339	7.02612
PEX30	YLR324W	S000004316	ORF	1571		69	218		2	0	0	1	132.419	7.04896		0	0	0	0	0	0		2256	38.5876	5.27006
FAR8	YMR029C	S000004631	ORF	1571		56	92		2	0	0	1	132.419	7.04896		0	1	0	0.5	89.101	6.47737		3024.33	51.7295	5.69291
GAS3	YMR215W	S000004828	ORF	1574		20	129		1	1	0	1	132.166	7.04621		0	1	0	0.5	88.9311	6.47462		7273.33	124.169	6.95616
YMR084W	YMR084W	S000004689	ORF	788					0	1	0	0.5	131.999	7.04438		0	0	0	0	0	0		106	3.61463	1.85385
RBD2	YPL246C	S000006167	ORF	788		123	68		0	1	0	0.5	131.999	7.04438		0	1	0	0.5	177.637	7.47278		5565.67	189.791	7.56827
NPR1	YNL183C	S000005127	ORF	2372		193	95		3	0	0	1.5	131.554	7.03951		0	0	0	0	0	0		2460.67	27.8755	4.80093
RTS3	YGR161C	S000003393	ORF	791		80	209		0	1	0	0.5	131.498	7.0389		0	2	0	1	353.926	8.4673		1341.67	45.5777	5.51026
PUN1	YLR414C	S000004406	ORF	791		101	104		0	1	0	0.5	131.498	7.0389		2	1	0	1.5	530.889	9.05227		4605	156.436	7.28943
HOM3	YER052C	S000000854	ORF	1583		80	90		1	1	0	1	131.415	7.03799		1	0	0	0.5	88.4255	6.46639		10646.7	180.725	7.49765
APJ1	YNL077W	S000005021	ORF	1586		110	29		0	2	1	1	131.166	7.03525		6	0	0	3	529.55	9.04862		878.667	14.8869	3.89598
VPS72	YDR485C	S000002893	ORF	2387			234		2	1	0	1.5	130.727	7.03041		0	2	0	1	117.283	6.87385		3625	40.8075	5.35076
PRP9	YDL030W	S000002188	ORF	1592		58	80		0	2	0	1	130.672	7.02981		0	1	0	0.5	87.9256	6.45821		1823.33	30.7757	4.94372
SPH1	YLR313C	S000004305	ORF	1592			598		1	1	0	1	130.672	7.02981		0	1	0	0.5	87.9256	6.45821		1280.67	21.6161	4.43404
BUD27	YFL023W	S000001871	ORF	2390		74	97		2	1	0	1.5	130.563	7.0286		1	0	0	0.5	58.568	5.87204		4724.33	53.1162	5.73108
RRP42	YDL111C	S000002269	ORF	797					1	0	1	0.5	130.508	7.028		0	0	0	0	0	0		4720.33	159.147	7.31422
VOA1	YGR106C	S000003338	ORF	797		46	85		0	1	0	0.5	130.508	7.028		1	0	0	0.5	175.631	7.4564		12044.7	406.089	8.66565
SEC8	YPR055W	S000006259	ORF	3197		25	79		0	4	2	2	130.141	7.02393		0	0	0	0	0	0		2597.67	21.8336	4.44848
PRE4	YFR050C	S000001946	ORF	800		40	118		0	1	0	0.5	130.019	7.02258		1	0	0	0.5	174.972	7.45098		6330.33	212.628	7.73219
PIK1	YNL267W	S000005211	ORF	3200		67	133		1	3	1	2	130.019	7.02258		0	0	0	0	0	0		4625	38.8371	5.27936
RIM21	YNL294C	S000005238	ORF	1601		165	143		0	2	0	1	129.938	7.02167		6	1	0	3.5	612.02	9.25743		3022.33	50.7266	5.66467
KIN4	YOR233W	S000005759	ORF	2402					0	3	0	1.5	129.91	7.02137		1	0	0	0.5	58.2754	5.86482		3784	42.3314	5.40366
COG3	YER157W	S000000959	ORF	2405		Potential_AUG_annotation_error	74		1	2	0	1.5	129.748	7.01957		0	1	0	0.5	58.2027	5.86302		3117.67	34.8337	5.12241
DPH2	YKL191W	S000001674	ORF	1604		20	83		0	2	0	1	129.694	7.01897		0	1	0	0.5	87.2678	6.44738		5760.33	96.5001	6.59246
CCT3	YJL014W	S000003551	ORF	1604		32	122		0	2	1	1	129.694	7.01897		1	0	0	0.5	87.2678	6.44738		13820.7	231.531	7.85506
MTR4	YJL050W	S000003586	ORF	3221		183	49		1	3	1	2	129.171	7.01314		0	0	0	0	0	0		12447	103.839	6.6982
UBP5	YER144C	S000000946	ORF	2417			87		3	0	0	1.5	129.104	7.01239		1	0	0	0.5	57.9138	5.85583		2339.67	26.0113	4.70107
MSS18	YPR134W	S000006338	ORF	806		138	122		0	1	0	0.5	129.051	7.0118		0	0	0	0	0	0		1190.33	39.6842	5.31049
SSZ1	YHR064C	S000001106	ORF	1616		31	72		0	2	3	1	128.731	7.00822		2	0	0	1	173.24	7.43663		25798.3	428.978	8.74476
YCK1	YHR135C	S000001177	ORF	1616		111	82		1	1	0	1	128.731	7.00822		1	2	0	1.5	259.859	8.02159		5183	86.1836	6.42934
MRPL9	YGR220C	S000003452	ORF	809		66	46		1	0	0	0.5	128.572	7.00644		0	0	1	0	0	0		2658.67	88.308	6.46447
PNS1	YOR161C	S000005687	ORF	1619					1	1	0	1	128.493	7.00554		1	0	0	0.5	86.4593	6.43395		3054	50.6882	5.66358
IKI3	YLR384C	S000004376	ORF	4049		60	66		2	3	0	2.5	128.445	7.00501		0	1	0	0.5	34.5709	5.11149		10304	68.3821	6.09555
STP2	YHR006W	S000001048	ORF	1625		13	124		0	2	0	1	128.018	7.00021		0	2	0	1	172.28	7.42861		3898.67	64.4685	6.01052
IOC2	YLR095C	S000004085	ORF	2438		53	43		2	1	0	1.5	127.992	6.99991		0	1	0	0.5	57.4149	5.84335		3778.33	41.6439	5.38003
MTE1	YGR042W	S000003274	ORF	815		21	86		0	1	0	0.5	127.626	6.99578		0	0	0	0	0	0		1428	47.082	5.5571
PXR1	YGR280C	S000003512	ORF	815		27	86		0	1	1	0.5	127.626	6.99578		0	0	0	0	0	0		7470.67	246.312	7.94435
YGR130C	YGR130C	S000003362	ORF	2450		106	161		2	1	0	1.5	127.365	6.99283		3	0	1	1.5	171.401	7.42123		6127.33	67.2032	6.07046
TDP1	YBR223C	S000000427	ORF	1634			127		0	2	0	1	127.313	6.99224		0	0	0	0	0	0		643	10.5741	3.40246
ALG6	YOR002W	S000005528	ORF	1634		40	79		1	1	0	1	127.313	6.99224		0	0	0	0	0	0		4968	81.6985	6.35224
VRP1	YLR337C	S000004329	ORF	2453			112		1	2	1	1.5	127.21	6.99106		0	0	0	0	0	0		2522.33	27.6306	4.78819
YDR262W	YDR262W	S000002670	ORF	818		38	198		1	0	0	0.5	127.158	6.99047		0	0	0	0	0	0		3032.67	99.6222	6.63839
CLN2	YPL256C	S000006177	ORF	1637		183	188		1	1	1	1	127.08	6.98959		0	0	0	0	0	0		8025	131.729	7.04143
TYW3	YGL050W	S000003018	ORF	821					1	0	0	0.5	126.693	6.98519		0	0	0	0	0	0		2002.67	65.5466	6.03445
SEC65	YML105C	S000004573	ORF	821		20	89		1	0	0	0.5	126.693	6.98519		0	0	0	0	0	0		4268	139.69	7.12609
MRC1	YCL061C	S000000566	ORF	3290		45	154		1	3	2	2	126.462	6.98256		0	1	0	0.5	42.5464	5.41096		2763.67	22.5722	4.49648
AXL2	YIL140W	S000001402	ORF	2471					0	3	0	1.5	126.283	6.98051		0	0	0	0	0	0		4998	54.3511	5.76424
MET8	YBR213W	S000000417	ORF	824					0	1	0	0.5	126.232	6.97993		0	0	0	0	0	0		462.333	15.0769	3.91427
GLO2	YDR272W	S000002680	ORF	824		42	54		1	0	0	0.5	126.232	6.97993		2	0	0	1	339.751	8.40834		4525.67	147.584	7.20539
CMG1	YLR271W	S000004261	ORF	824		148	230		1	0	0	0.5	126.232	6.97993		0	0	0	0	0	0		808	26.3493	4.71969
BER1	YLR412W	S000004404	ORF	824		17	49		0	1	0	0.5	126.232	6.97993		0	0	0	0	0	0		2637	85.9939	6.42616
CUZ1	YNL155W	S000005099	ORF	824		129	132		0	1	0	0.5	126.232	6.97993		0	0	0	0	0	0		3152.67	102.81	6.68384
NUM1	YDR150W	S000002557	ORF	8246			50		4	6	2	5	126.14	6.97888		0	0	0	0	0	0		6145	20.0246	4.3237
PSK2	YOL045W	S000005405	ORF	3305			130		4	0	0	2	125.888	6.976		0	0	0	0	0	0		3919.33	31.8658	4.99394
MYO1	YHR023W	S000001065	ORF	5786		250	104		4	3	0	3.5	125.839	6.97544		1	0	0	0.5	24.1925	4.59649		4601	21.3677	4.41736
LHP1	YDL051W	S000002209	ORF	827		30	103		1	0	1	0.5	125.774	6.97469		0	0	0	0	0	0		10883.3	353.623	8.46607
BEM1	YBR200W	S000000404	ORF	1655		53	217		0	2	0	1	125.698	6.97382		0	0	0	0	0	0		3365.67	54.6459	5.77204
HSL7	YBR133C	S000000337	ORF	2483			65		2	1	0	1.5	125.673	6.97353		0	1	0	0.5	56.3744	5.81697		3377.67	36.5531	5.19192
RKM3	YBR030W	S000000234	ORF	1658		64	115		1	1	0	1	125.47	6.9712		0	1	0	0.5	84.4256	6.39961		4013.67	65.0491	6.02346
HIS7	YBR248C	S000000452	ORF	1658		82	49		1	1	1	1	125.47	6.9712		0	0	0	0	0	0		6927.67	112.276	6.81091
FAR1	YJL157C	S000003693	ORF	2492			135		1	2	0	1.5	125.219	6.96831		0	2	0	1	112.342	6.81175		14556	156.956	7.29422
APL4	YPR029C	S000006233	ORF	2498		48	203		1	2	0	1.5	124.918	6.96484		0	1	0	0.5	56.0359	5.80828		5107.67	54.9433	5.77987
UBS1	YBR165W	S000000369	ORF	833		74	46		1	0	0	0.5	124.868	6.96426		0	0	0	0	0	0		1415.33	45.6561	5.51273
YKL023W	YKL023W	S000001506	ORF	833		50	89		0	1	0	0.5	124.868	6.96426		0	0	0	0	0	0		1454	46.9034	5.55162
YPR027C	YPR027C	S000006231	ORF	833					0	1	0	0.5	124.868	6.96426		0	0	0	0	0	0		447	14.4194	3.84994
NUP116	YMR047C	S000004650	ORF	3341		76	69		3	1	0	2	124.532	6.96037		0	0	1	0	0	0		7095	57.0638	5.8345
VTC3	YPL019C	S000005940	ORF	2507		126	55		0	3	0	1.5	124.469	6.95965		5	0	0	2.5	279.174	8.12502		4423	47.4075	5.56704
LNP1	YHR192W	S000001235	ORF	836		26	78		0	1	1	0.5	124.42	6.95907		1	0	0	0.5	167.437	7.38748		1891.67	60.8027	5.92606
CKB1	YGL019W	S000002987	ORF	836		71	99		0	1	0	0.5	124.42	6.95907		1	0	0	0.5	167.437	7.38748		4673.33	150.212	7.23086
ECM21	YBL101C	S000000197	ORF	3353		65	118		1	3	1	2	124.086	6.95519		0	1	0	0.5	41.747	5.3836		2002.67	16.0494	4.00445
ASF1	YJL115W	S000003651	ORF	839		64	83		0	1	1	0.5	123.975	6.9539		0	0	0	0	0	0		3910.67	125.249	6.96865
TRM9	YML014W	S000004476	ORF	839		18	98		1	0	0	0.5	123.975	6.9539		0	1	0	0.5	166.839	7.38231		1803	57.7455	5.85164
TAF14	YPL129W	S000006050	ORF	839		53	108		0	1	0	0.5	123.975	6.9539		1	0	0	0.5	166.839	7.38231		4956.33	158.739	7.31051
TCP1	YDR212W	S000002620	ORF	1679		61	66		0	2	0	1	123.901	6.95305		4	1	0	2.5	416.848	8.70338		12490.7	199.903	7.64316
MLP2	YIL149C	S000001411	ORF	5039		48	71		3	3	0	3	123.852	6.95247		6	0	0	3	166.673	7.38088		6030.67	32.1592	5.00716
GDT1	YBR187W	S000000391	ORF	842		114	90		1	0	0	0.5	123.533	6.94876		0	1	0	0.5	166.244	7.37716		6591.67	210.362	7.71673
HTD2	YHR067W	S000001109	ORF	842		22	334		1	0	0	0.5	123.533	6.94876		0	0	0	0	0	0		1898.67	60.5928	5.92108
RPL25	YOL127W	S000005487	ORF	842		13	81		0	1	1	0.5	123.533	6.94876		0	1	0	0.5	166.244	7.37716		64324	2052.79	11.0034
BIO5	YNR056C	S000005339	ORF	1685					1	1	0	1	123.46	6.9479		0	0	0	0	0	0		836	13.3319	3.73681
YLL054C	YLL054C	S000003977	ORF	2531		113	47		2	1	0	1.5	123.289	6.9459		0	0	0	0	0	0		1422.33	15.1006	3.91653
SIW14	YNL032W	S000004977	ORF	845		129	265		0	1	0	0.5	123.095	6.94362		0	0	0	0	0	0		2232.33	70.9883	6.14951
CTR86	YCR054C	S000000650	ORF	1691		83	428		0	2	0	1	123.022	6.94277		0	0	0	0	0	0		1974.33	31.3734	4.97147
RPC37	YKR025W	S000001733	ORF	848		32	108		1	0	0	0.5	122.659	6.93851		1	0	0	0.5	165.068	7.36692		4103	130.014	7.02252
YJR096W	YJR096W	S000003857	ORF	848		122	81		0	1	0	0.5	122.659	6.93851		0	0	0	0	0	0		2005.67	63.5547	5.98993
CDH1	YGL003C	S000002971	ORF	1700		83	241		2	0	0	1	122.371	6.93511		1	0	0	0.5	82.3398	6.36352		2142.33	33.8628	5.08163
AHC1	YOR023C	S000005549	ORF	1700		64	29		1	1	0	1	122.371	6.93511		0	0	0	0	0	0		3123.33	49.369	5.62553
RPL33B	YOR234C	S000005760	ORF	850		20	72		0	1	1	0.5	122.371	6.93511		2	0	0	1	329.359	8.36352		19485	615.979	9.26674
PIM1	YBL022C	S000000118	ORF	3401		113	57		4	0	0	2	122.335	6.93469		0	1	0	0.5	41.1578	5.36309		7260.33	57.3634	5.84206
YHR131C	YHR131C	S000001173	ORF	2552					2	1	0	1.5	122.275	6.93398		0	0	0	0	0	0		2118	22.3013	4.47905
CRD1	YDL142C	S000002301	ORF	851		61	504		0	1	0	0.5	122.227	6.93342		0	7	0	3.5	1151.4	10.1692		942.333	29.755	4.89506
BCP1	YDR361C	S000002769	ORF	851		33	231		1	0	0	0.5	122.227	6.93342		1	0	0	0.5	164.486	7.36182		6297.67	198.854	7.63557
PXP2	YJR111C	S000003872	ORF	851		75	138		1	0	0	0.5	122.227	6.93342		1	0	0	0.5	164.486	7.36182		2157.33	68.1196	6.09
NAB6	YML117W	S000004585	ORF	3404					2	2	0	2	122.227	6.93342		0	0	0	0	0	0		6257	49.3925	5.62622
POR1	YNL055C	S000005000	ORF	851		41	38		0	1	0	0.5	122.227	6.93342		8	0	1	4	1315.89	10.3618		32895	1038.69	10.0205
TRM44	YPL030W	S000005951	ORF	1703		47	87		0	2	1	1	122.155	6.93257		0	0	0	0	0	0		4176	65.8917	6.04202
PAP1	YKR002W	S000001710	ORF	1706		48	58		1	1	0	1	121.94	6.93003		0	1	0	0.5	82.0502	6.35843		2751	43.3307	5.43732
RPL35A	YDL191W	S000002350	ORF	853		49	101		0	1	2	0.5	121.94	6.93003		1	0	0	0.5	164.1	7.35843		38113.7	1200.65	10.2296
CBR1	YIL043C	S000001305	ORF	854		12	84		1	0	0	0.5	121.797	6.92834		1	1	0	1	327.816	8.35674		10736	337.807	8.40006
PSD2	YGR170W	S000003402	ORF	3416		73	276		2	2	0	2	121.797	6.92834		5	2	1	3.5	286.839	8.1641		4186	32.928	5.04125
CDC24	YAL041W	S000000039	ORF	2564		88	58		2	1	1	1.5	121.702	6.92721		0	0	0	0	0	0		4547.67	47.6601	5.57471
NAT1	YDL040C	S000002198	ORF	2564		28	87		3	0	0	1.5	121.702	6.92721		0	1	0	0.5	54.5934	5.77066		9760.33	102.29	6.67651
HXT1	YHR094C	S000001136	ORF	1712		54	86		2	0	0	1	121.513	6.92496		0	0	0	0	0	0		24852	390.07	8.60759
TRM1	YDR120C	S000002527	ORF	1712		13	185		1	1	0	1	121.513	6.92496		0	0	0	0	0	0		8709.33	136.699	7.09486
PCL7	YIL050W	S000001312	ORF	857		358	125		0	1	0	0.5	121.371	6.92328		1	0	0	0.5	163.334	7.35169		1817.33	56.9821	5.83244
NAT4	YMR069W	S000004673	ORF	857					0	1	0	0.5	121.371	6.92328		0	1	0	0.5	163.334	7.35169		159.667	5.00631	2.32375
CUS2	YNL286W	S000005230	ORF	857		130	76		0	1	0	0.5	121.371	6.92328		0	0	0	0	0	0		1302.33	40.8344	5.35171
ADE2	YOR128C	S000005654	ORF	1715		16	55		0	2	0	1	121.3	6.92244		0	0	1	0	0	0		7820.33	122.531	6.937
ALR1	YOL130W	S000005490	ORF	2579		155	356		1	2	1	1.5	120.995	6.9188		1	2	0	1.5	162.828	7.3472		5273.33	54.9438	5.77988
PIB1	YDR313C	S000002721	ORF	860		66	174		1	0	3	0.5	120.948	6.91824		0	0	0	0	0	0		1157.67	36.1718	5.17679
MRPS28	YDR337W	S000002745	ORF	860		50	52		0	1	1	0.5	120.948	6.91824		0	0	0	0	0	0		2299	71.8332	6.16658
PLP2	YOR281C	S000005807	ORF	860			73		1	0	0	0.5	120.948	6.91824		1	0	0	0.5	162.765	7.34664		4283.67	133.845	7.06442
RRP9	YPR137W	S000006341	ORF	1721			130		0	2	0	1	120.877	6.9174		1	2	0	1.5	244.005	7.93077		9063	141.506	7.14472
RET1	YOR207C	S000005733	ORF	3449		25	163		2	2	1	2	120.632	6.91447		0	0	0	0	0	0		8058	62.7796	5.97222
RPS16B	YDL083C	S000002241	ORF	863		20	98		0	1	0	0.5	120.527	6.91322		0	0	1	0	0	0		37909.3	1180.37	10.205
UTP9	YHR196W	S000001239	ORF	1727		56	47		0	2	1	1	120.457	6.91238		0	1	0	0.5	81.0525	6.34078		11930.3	185.629	7.53628
ILV1	YER086W	S000000888	ORF	1730		63	141		2	0	2	1	120.249	6.90988		1	0	0	0.5	80.9119	6.33828		17188	266.971	8.06054
BSP1	YPR171W	S000006375	ORF	1730			79		0	2	0	1	120.249	6.90988		1	0	0	0.5	80.9119	6.33828		2526	39.2348	5.29406
PEX21	YGR239C	S000003471	ORF	866		137	88		0	1	0	0.5	120.11	6.90821		0	0	0	0	0	0		1591	49.367	5.62548
CWC22	YGR278W	S000003510	ORF	1733			96		2	0	0	1	120.04	6.90738		0	0	0	0	0	0		1533.33	23.7751	4.57138
RPO21	YDL140C	S000002299	ORF	5201		48	100		0	6	1	3	119.994	6.90682		2	0	0	1	53.8272	5.75026		12583	65.0103	6.0226
VAC8	YEL013W	S000000739	ORF	1736			0		1	1	0	1	119.833	6.90488		0	1	0	0.5	80.6323	6.33329		3964.33	61.3628	5.93929
MTW1	YAL034W-A	S000000032	ORF	869			90		1	0	1	0.5	119.695	6.90322		0	0	0	0	0	0		857	26.5	4.72792
REX4	YOL080C	S000005440	ORF	869			147		1	0	0	0.5	119.695	6.90322		0	0	0	0	0	0		3229.33	99.8568	6.64179
CLN3	YAL040C	S000000038	ORF	1742		319	11		0	2	0	1	119.42	6.8999		0	1	0	0.5	80.3545	6.32831		4646.67	71.6767	6.16343
NPL4	YBR170C	S000000374	ORF	1742		51	119		1	1	0	1	119.42	6.8999		0	1	0	0.5	80.3545	6.32831		3332.33	51.4026	5.68377
YCR016W	YCR016W	S000000609	ORF	872		17	81		1	0	0	0.5	119.283	6.89825		0	0	0	0	0	0		5727.67	176.5	7.46353
DGK1	YOR311C	S000005838	ORF	872		51	11		1	0	0	0.5	119.283	6.89825		1	0	0	0.5	160.525	7.32665		3397	104.68	6.70984
SSO1	YPL232W	S000006153	ORF	872		179	79		0	1	0	0.5	119.283	6.89825		0	1	0	0.5	160.525	7.32665		6884.33	212.144	7.7289
NSG1	YHR133C	S000001175	ORF	875		35	136		0	1	1	0.5	118.874	6.89329		0	0	0	0	0	0		4047.67	124.303	6.95772
RHO4	YKR055W	S000001763	ORF	875		37	290		0	1	0	0.5	118.874	6.89329		0	0	0	0	0	0		1028.67	31.5901	4.9814
YDL129W	YDL129W	S000002287	ORF	875		148	252		1	0	0	0.5	118.874	6.89329		0	2	0	1	319.949	8.3217		803.333	24.6702	4.6247
RPS22B	YLR367W	S000004359	ORF	875		564	60		0	1	0	0.5	118.874	6.89329		1	0	0	0.5	159.974	7.3217		7901	242.638	7.92266
SND1	YDR186C	S000002594	ORF	2633		48	96		2	1	0	1.5	118.513	6.8889		5	1	0	3	318.977	8.31731		6602	67.3766	6.07418
EXO5	YBR163W	S000000367	ORF	1757		90	77		2	0	0	1	118.401	6.88753		0	0	0	0	0	0		2686	41.0789	5.36033
GGA2	YHR108W	S000001150	ORF	1757		58	142		0	2	1	1	118.401	6.88753		1	0	0	0.5	79.6685	6.31594		7964.33	121.804	6.92842
GAD1	YMR250W	S000004862	ORF	1757		39	105		1	1	1	1	118.401	6.88753		7	9	0	8	1274.7	10.3159		6310.33	96.5084	6.59258
TPO1	YLL028W	S000003951	ORF	1760		107	194		0	2	0	1	118.199	6.88507		2	1	0	1.5	238.598	7.89844		4116.67	62.8518	5.97388
RPP1	YHR062C	S000001104	ORF	881		44	67		1	0	1	0.5	118.065	6.88343		0	0	0	0	0	0		2256	68.8094	6.10453
CFD1	YIL003W	S000001265	ORF	881		31	90		0	1	0	0.5	118.065	6.88343		0	0	0	0	0	0		1733.67	52.8779	5.72459
TRM10	YOL093W	S000005453	ORF	881		32	58		1	0	1	0.5	118.065	6.88343		0	0	0	0	0	0		3191.67	97.3478	6.60508
SPE3	YPR069C	S000006273	ORF	881		22	39		0	1	0	0.5	118.065	6.88343		0	0	0	0	0	0		9770.33	298.001	8.21917
CST6	YIL036W	S000001298	ORF	1763		58	104		0	2	0	1	117.998	6.88262		2	1	0	1.5	238.192	7.89598		1798	27.4045	4.77634
MGM1	YOR211C	S000005737	ORF	2645		147	321		1	2	0	1.5	117.975	6.88234		0	0	0	0	0	0		3043	30.9144	4.95021
RXT3	YDL076C	S000002234	ORF	884		120	173		1	0	0	0.5	117.664	6.87853		1	0	0	0.5	158.346	7.30693		1725.33	52.4452	5.71274
ATC1	YDR184C	S000002592	ORF	884		31	221		0	1	2	0.5	117.664	6.87853		0	0	0	0	0	0		4942	150.223	7.23096
PHO81	YGR233C	S000003465	ORF	3536		95	39		2	2	0	2	117.664	6.87853		0	0	0	0	0	0		2777.67	21.1083	4.39974
YOR114W	YOR114W	S000005640	ORF	884		49	199		1	0	0	0.5	117.664	6.87853		0	0	0	0	0	0		978.667	29.7486	4.89475
ATG5	YPL149W	S000006070	ORF	884		108	35		1	0	0	0.5	117.664	6.87853		0	1	0	0.5	158.346	7.30693		1715	52.1311	5.70407
UTP10	YJL109C	S000003645	ORF	5309		38	50		2	4	0	3	117.553	6.87717		0	0	1	0	0	0		16897	85.5227	6.41824
CAN1	YEL063C	S000000789	ORF	1772		38	154		2	0	0	1	117.398	6.87527		0	1	0	0.5	78.9941	6.30367		7489	113.565	6.82738
CEF1	YMR213W	S000004826	ORF	1772		45	32		0	2	0	1	117.398	6.87527		2	3	0	2.5	394.971	8.6256		1327	20.123	4.33077
CIN2	YPL241C	S000006162	ORF	886			68		1	0	0	0.5	117.398	6.87527		0	0	0	0	0	0		1127	34.1802	5.09509
MED6	YHR058C	S000001100	ORF	887		36	54		0	1	0	0.5	117.266	6.87364		0	0	0	0	0	0		1530.33	46.3604	5.53482
PMU1	YKL128C	S000001611	ORF	887		18	137		0	1	0	0.5	117.266	6.87364		0	0	0	0	0	0		3723	112.786	6.81744
BNA6	YFR047C	S000001943	ORF	887		28	55		1	0	0	0.5	117.266	6.87364		0	2	0	1	315.62	8.30205		3361	101.819	6.66987
CDC34	YDR054C	S000002461	ORF	887		172	340		1	0	0	0.5	117.266	6.87364		1	0	0	0.5	157.81	7.30205		4722.67	143.07	7.16058
MRD1	YPR112C	S000006316	ORF	2663		39	79		1	2	0	1.5	117.178	6.87256		0	0	0	0	0	0		12548.7	126.623	6.98439
PUF4	YGL014W	S000002982	ORF	2666		381	77		3	0	0	1.5	117.046	6.87093		0	1	0	0.5	52.5047	5.71438		6631.33	66.8383	6.0626
ADE17	YMR120C	S000004727	ORF	1778		36	145		0	2	0	1	117.002	6.87039		0	1	0	0.5	78.7276	6.2988		8880	134.204	7.06829
TAT2	YOL020W	S000005380	ORF	1778		111	119		0	2	0	1	117.002	6.87039		0	2	0	1	157.455	7.2988		5555	83.9531	6.39151
RSC2	YLR357W	S000004349	ORF	2669		38	189		2	1	0	1.5	116.915	6.86931		1	2	0	1.5	157.337	7.29772		5007.67	50.4164	5.65582
DBP9	YLR276C	S000004266	ORF	1784		108	85		1	1	0	1	116.609	6.86553		0	0	0	0	0	0		11645.7	175.41	7.45459
BDP1	YNL039W	S000004984	ORF	1784			54		2	0	0	1	116.609	6.86553		0	0	0	0	0	0		3494.67	52.6375	5.71802
AYR1	YIL124W	S000001386	ORF	893		48	102		1	0	0	0.5	116.478	6.86392		4	1	0	2.5	783.749	9.61425		4949	148.919	7.21839
YMR099C	YMR099C	S000004705	ORF	893		24	67		1	0	1	0.5	116.478	6.86392		0	1	0	0.5	156.75	7.29232		7272	218.82	7.7736
FRS1	YLR060W	S000004050	ORF	1787		187	107		1	1	1	1	116.413	6.86311		1	2	0	1.5	234.993	7.87648		19949.3	299.977	8.22871
PHO91	YNR013C	S000005296	ORF	2684		35	79		2	1	0	1.5	116.261	6.86123		0	1	0	0.5	52.1526	5.70467		5295.33	53.0146	5.72832
SLZ1	YNL196C	S000005140	ORF	896					1	0	0	0.5	116.088	6.85908		0	0	0	0	0	0		193.667	5.80807	2.53806
MNN2	YBR015C	S000000219	ORF	1793		107	130		0	2	0	1	116.023	6.85827		0	1	0	0.5	78.0689	6.28668		7587	113.704	6.82913
THI7	YLR237W	S000004227	ORF	1796		Potential_AUG_annotation_error	197		1	1	0	1	115.83	6.85586		0	0	0	0	0	0		6523	97.5946	6.60873
MDM30	YLR368W	S000004360	ORF	1796			38		2	0	0	1	115.83	6.85586		0	0	0	0	0	0		1694.67	25.3549	4.66419
SUT1	YGL162W	S000003130	ORF	899		274	107		1	0	0	0.5	115.701	6.85425		0	0	0	0	0	0		759.333	22.6964	4.50439
YJL068C	YJL068C	S000003604	ORF	899			86		1	0	0	0.5	115.701	6.85425		0	0	0	0	0	0		3453.67	103.23	6.68972
POM34	YLR018C	S000004008	ORF	899		81	77		0	1	0	0.5	115.701	6.85425		0	0	0	0	0	0		2386.67	71.3373	6.15658
SRP68	YPL243W	S000006164	ORF	1799		91	104		2	0	0	1	115.636	6.85345		1	0	0	0.5	77.8086	6.28186		10073.3	150.462	7.23325
EFM5	YGR001C	S000003233	ORF	901		9	44		1	0	0	0.5	115.444	6.85105		0	0	0	0	0	0		3663.33	109.254	6.77154
SOK1	YDR006C	S000002413	ORF	2705		122	67		0	3	0	1.5	115.359	6.84998		1	1	0	1	103.495	6.69342		7446	73.9674	6.20882
RME1	YGR044C	S000003276	ORF	902			216		0	1	0	0.5	115.316	6.84945		0	1	0	0.5	155.186	7.27785		3011.33	89.7092	6.48718
FRT1	YOR324C	S000005851	ORF	1808			117		1	1	0	1	115.061	6.84625		1	1	0	1	154.842	7.27466		2467	36.6653	5.19634
PPR1	YLR014C	S000004004	ORF	2714		23	278		0	3	0	1.5	114.976	6.84519		0	1	0	0.5	51.5761	5.68863		2234	22.1186	4.46719
OTU1	YFL044C	S000001850	ORF	905		21	191		1	0	0	0.5	114.934	6.84466		0	0	0	0	0	0		1416.33	42.0534	5.39415
YNL194C	YNL194C	S000005138	ORF	905					1	0	0	0.5	114.934	6.84466		7	0	0	3.5	1082.7	10.0804		196	5.81959	2.54092
SAT4	YCR008W	S000000601	ORF	1811		139	250		2	0	0	1	114.87	6.84386		6	1	0	3.5	541.051	9.07962		4669.33	69.2821	6.11441
BUD8	YLR353W	S000004345	ORF	1811		52	153		0	2	0	1	114.87	6.84386		1	0	0	0.5	77.293	6.27227		2785.33	41.3279	5.36904
MRS6	YOR370C	S000005897	ORF	1811		301	166		2	0	1	1	114.87	6.84386		1	0	0	0.5	77.293	6.27227		7840.67	116.337	6.86217
CMP2	YML057W	S000004521	ORF	1814			112		0	2	0	1	114.68	6.84147		0	1	0	0.5	77.1652	6.26988		3535.33	52.3694	5.71065
SUR7	YML052W	S000004516	ORF	908		33	87		0	1	1	0.5	114.554	6.83988		0	2	0	1	308.321	8.26829		6286.67	186.046	7.53951
WSC4	YHL028W	S000001020	ORF	1817		70	60		1	1	1	1	114.491	6.83909		1	0	0	0.5	77.0378	6.26749		2780	41.1126	5.36151
NOP7	YGR103W	S000003335	ORF	1817		19	167		0	2	1	1	114.491	6.83909		0	0	0	0	0	0		22671.3	335.279	8.38922
RPL2A	YFR031C-A	S000002104	ORF	911		26	133		0	1	3	0.5	114.177	6.83512		2	1	1	1.5	460.958	8.84849		52064	1535.69	10.5847
SLC1	YDL052C	S000002210	ORF	911		35	64		0	1	0	0.5	114.177	6.83512		0	0	0	0	0	0		3639.67	107.356	6.74626
NSE3	YDR288W	S000002696	ORF	911		48	97		1	0	0	0.5	114.177	6.83512		0	0	0	0	0	0		1694	49.9666	5.64289
SPF1	YEL031W	S000000757	ORF	3647		21	90		2	2	0	2	114.083	6.83394		0	1	0	0.5	38.3816	5.26234		15730.7	115.903	6.85678
INO2	YDR123C	S000002530	ORF	914		93	136		0	1	0	0.5	113.802	6.83038		0	0	0	0	0	0		2761	81.1717	6.34291
SUI2	YJR007W	S000003767	ORF	914		86	169		0	1	1	0.5	113.802	6.83038		0	0	0	0	0	0		13109.7	385.416	8.59027
CDC21	YOR074C	S000005600	ORF	914			100		0	1	0	0.5	113.802	6.83038		0	0	0	0	0	0		2611.67	76.7814	6.26269
UIP4	YPL186C	S000006107	ORF	914			121		1	0	0	0.5	113.802	6.83038		3	1	0	2	612.593	9.25879		529.333	15.5621	3.95996
YPR147C	YPR147C	S000006351	ORF	914		52	186		0	1	0	0.5	113.802	6.83038		0	0	0	0	0	0		2611	76.7618	6.26232
SAS10	YDL153C	S000002312	ORF	1832			121		1	1	0	1	113.553	6.82723		0	0	0	0	0	0		11683	171.362	7.4209
RCK2	YLR248W	S000004238	ORF	1832		132	145		1	1	1	1	113.553	6.82723		6	3	0	4.5	687.663	9.42556		7737.67	113.493	6.82646
RPL23A	YBL087C	S000000183	ORF	917		20	70		1	0	1	0.5	113.43	6.82565		1	0	0	0.5	152.647	7.25406		23206.3	680.02	9.40943
GCN3	YKR026C	S000001734	ORF	917		86	143		0	1	0	0.5	113.43	6.82565		0	0	0	0	0	0		4396.33	128.827	7.00929
LYP1	YNL268W	S000005212	ORF	1835		49	215		1	1	0	1	113.368	6.82487		0	3	1	1.5	228.846	7.83823		12038.7	176.29	7.4618
SPC105	YGL093W	S000003061	ORF	2753		25	40		1	2	0	1.5	113.347	6.82461		0	0	0	0	0	0		2313.67	22.5829	4.49716
MSN5	YDR335W	S000002743	ORF	3674		361	82		1	3	1	2	113.244	6.8233		0	2	0	1	76.199	6.2517		5106	37.3445	5.22282
YER186C	YER186C	S000000988	ORF	920		56	124		1	0	0	0.5	113.06	6.82094		0	0	0	0	0	0		2106.67	61.5308	5.94324
ENT2	YLR206W	S000004196	ORF	1841		105	42		2	0	0	1	112.998	6.82016		8	0	0	4	608.268	9.24856		3302	48.1957	5.59083
ECM3	YOR092W	S000005618	ORF	1841		346	185		0	2	1	1	112.998	6.82016		0	1	0	0.5	76.0335	6.24856		3391.33	49.4996	5.62934
GDB1	YPR184W	S000006388	ORF	4610		43	84		2	3	0	2.5	112.815	6.81781		5	0	2	2.5	151.82	7.24621		2221.67	12.9498	3.69486
HEM25	YDL119C	S000002277	ORF	923			128		0	1	0	0.5	112.692	6.81624		0	0	0	0	0	0		878.667	25.5804	4.67697
YMC1	YPR058W	S000006262	ORF	923		67	78		1	0	0	0.5	112.692	6.81624		0	0	0	0	0	0		2465.33	71.7726	6.16536
NPR2	YEL062W	S000000788	ORF	1847		330	125		0	2	0	1	112.631	6.81546		0	0	0	0	0	0		1342.67	19.5338	4.2879
GPI10	YGL142C	S000003110	ORF	1850		47	110		0	2	0	1	112.449	6.81312		0	1	0	0.5	75.6636	6.24153		1911	27.7571	4.79478
NCA2	YPR155C	S000006359	ORF	1850		41	190		2	0	0	1	112.449	6.81312		0	0	0	0	0	0		1793	26.0431	4.70283
PCL2	YDL127W	S000002285	ORF	926					1	0	0	0.5	112.327	6.81156		0	0	0	0	0	0		2399.67	69.6345	6.12173
TCB3	YML072C	S000004537	ORF	4637		157	136		3	2	0	2.5	112.158	6.80938		0	0	0	0	0	0		12571.7	72.8518	6.18689
UTP22	YGR090W	S000003322	ORF	3713		166	66		2	2	0	2	112.055	6.80806		6	1	0	3.5	263.895	8.04382		12346.3	89.3506	6.48141
DST1	YGL043W	S000003011	ORF	929		23	231		0	1	2	0.5	111.964	6.8069		0	0	1	0	0	0		3775	109.191	6.77071
ACF4	YJR083C	S000003843	ORF	929		170	82		1	0	0	0.5	111.964	6.8069		3	0	0	1.5	452.027	8.82026		1082.33	31.3062	4.96838
RFA2	YNL312W	S000005256	ORF	929		21	85		1	0	0	0.5	111.964	6.8069		0	1	0	0.5	150.676	7.2353		3941	113.992	6.83279
CYT1	YOR065W	S000005591	ORF	929		289	328		0	1	1	0.5	111.964	6.8069		12	0	0	6	1808.11	10.8203		6161.67	178.224	7.47755
RAS1	YOR101W	S000005627	ORF	929		86	211		1	0	0	0.5	111.964	6.8069		0	0	0	0	0	0		7612.67	220.194	7.78263
YOR292C	YOR292C	S000005818	ORF	929		22	35		1	0	0	0.5	111.964	6.8069		0	0	0	0	0	0		531.667	15.3783	3.94282
NST1	YNL091W	S000005035	ORF	3722		164	75		2	2	0	2	111.784	6.80457		1	0	0	0.5	37.6082	5.23297		7099.67	51.2562	5.67965
SYO1	YDL063C	S000002221	ORF	1862		103	178		0	2	0	1	111.724	6.80379		0	0	0	0	0	0		7402.33	106.825	6.73911
AFR1	YDR085C	S000002492	ORF	1862		189	63		2	0	0	1	111.724	6.80379		0	0	0	0	0	0		1134	16.3651	4.03255
SNU71	YGR013W	S000003245	ORF	1862		35	263		0	2	0	1	111.724	6.80379		0	0	0	0	0	0		2266.67	32.7109	5.0317
DOS2	YDR068W	S000002475	ORF	932		68	175		1	0	0	0.5	111.604	6.80225		0	0	0	0	0	0		2492.67	71.8676	6.16727
ELO1	YJL196C	S000003732	ORF	932		45	110		0	1	0	0.5	111.604	6.80225		0	0	0	0	0	0		7404	213.469	7.73788
GTR1	YML121W	S000004590	ORF	932		136	181		1	0	0	0.5	111.604	6.80225		1	0	0	0.5	150.191	7.23065		3299	95.1154	6.57161
ATG3	YNR007C	S000005290	ORF	932		35	1125		0	1	0	0.5	111.604	6.80225		0	0	0	0	0	0		1063	30.648	4.93772
VPS27	YNR006W	S000005289	ORF	1868		31	188		0	2	0	1	111.365	6.79915		0	0	0	0	0	0		2860.33	41.1457	5.36267
PNP1	YLR209C	S000004199	ORF	935		20	63		0	1	0	0.5	111.246	6.79761		0	0	0	0	0	0		2589.33	74.4151	6.21752
SEC21	YNL287W	S000005231	ORF	2807		190	236		0	3	0	1.5	111.167	6.79658		0	0	0	0	0	0		12454.3	119.224	6.89753
YCL049C	YCL049C	S000000554	ORF	938		139	112		1	0	0	0.5	110.89	6.79299		0	0	0	0	0	0		1598.67	45.7973	5.51719
DCD1	YHR144C	S000001187	ORF	938		35	237		0	1	0	0.5	110.89	6.79299		0	0	0	0	0	0		1819.33	52.1188	5.70373
GCY1	YOR120W	S000005646	ORF	938		46	140		0	1	0	0.5	110.89	6.79299		0	0	0	0	0	0		1908.33	54.6684	5.77263
SWC3	YAL011W	S000000009	ORF	1877			99		0	2	0	1	110.831	6.79222		0	0	0	0	0	0		1818.33	26.0312	4.70217
RIM101	YHL027W	S000001019	ORF	1877		131	189		0	2	0	1	110.831	6.79222		2	1	0	1.5	223.726	7.80559		5337	76.4043	6.25558
PCF11	YDR228C	S000002636	ORF	1880		91	113		1	1	0	1	110.654	6.78991		1	0	0	0.5	74.4562	6.21832		2236	31.9594	4.99817
YJU3	YKL094W	S000001577	ORF	941		24	91		0	1	1	0.5	110.537	6.78838		0	1	0	0.5	148.754	7.21679		4900.33	139.933	7.12859
KTI12	YKL110C	S000001593	ORF	941		176	119		1	0	1	0.5	110.537	6.78838		1	0	0	0.5	148.754	7.21679		3480.33	99.3839	6.63494
RRN3	YKL125W	S000001608	ORF	1883		116	135		0	2	0	1	110.478	6.78761		1	0	0	0.5	74.3375	6.21602		4210	60.0781	5.90877
DNF1	YER166W	S000000968	ORF	4715			82		0	5	0	2.5	110.302	6.78532		0	0	0	0	0	0		5649	32.194	5.00872
YLR177W	YLR177W	S000004167	ORF	1886		36	70		0	2	0	1	110.302	6.78532		0	0	0	0	0	0		1052	14.9885	3.90579
GIC1	YHR061C	S000001103	ORF	944		196	241		1	0	0	0.5	110.185	6.78379		0	0	0	0	0	0		1448.33	41.2269	5.36552
MRS3	YJL133W	S000003669	ORF	944		171	132		0	1	0	0.5	110.185	6.78379		0	0	0	0	0	0		2667.67	75.9354	6.2467
YLR283W	YLR283W	S000004273	ORF	944			48		1	0	0	0.5	110.185	6.78379		0	0	0	0	0	0		884.667	25.1821	4.65433
MSA1	YOR066W	S000005592	ORF	1889		13	231		1	1	1	1	110.127	6.78302		0	1	0	0.5	74.1014	6.21143		3463.33	49.266	5.62252
VPS35	YJL154C	S000003690	ORF	2834		55	28		3	0	0	1.5	110.108	6.78277		0	0	0	0	0	0		5262.33	49.8957	5.64084
WAR1	YML076C	S000004541	ORF	2834		98	846		1	2	0	1.5	110.108	6.78277		0	0	0	0	0	0		2260.33	21.4317	4.42168
RPN2	YIL075C	S000001337	ORF	2837		53	75		2	1	0	1.5	109.991	6.78124		0	3	0	1.5	148.02	7.20965		14131	133.844	7.06441
TMA108	YIL137C	S000001399	ORF	2840		50	46		1	2	0	1.5	109.875	6.77972		0	0	0	0	0	0		4186.33	39.6096	5.30778
SOL2	YCR073W-A	S000000718	ORF	947		15	114		1	0	0	0.5	109.836	6.77921		0	0	0	0	0	0		1398	39.6681	5.30991
TGS1	YPL157W	S000006078	ORF	947		129	97		1	0	0	0.5	109.836	6.77921		0	0	0	0	0	0		2899.33	82.2684	6.36227
YPR114W	YPR114W	S000006318	ORF	947		50	101		1	0	1	0.5	109.836	6.77921		0	0	0	0	0	0		4813	136.568	7.09348
PEP1	YBL017C	S000000113	ORF	4739		184	47		3	2	1	2.5	109.744	6.77799		0	0	0	0	0	0		9027	51.1848	5.67764
MUS81	YDR386W	S000002794	ORF	1898			99		1	1	0	1	109.605	6.77617		0	0	0	0	0	0		1201	17.0032	4.08774
RAM2	YKL019W	S000001502	ORF	950		69	83		1	0	0	0.5	109.489	6.77465		6	2	0	4	1178.76	10.2031		2742.67	77.5772	6.27756
IZH1	YDR492W	S000002900	ORF	950		156	78		0	1	0	0.5	109.489	6.77465		1	1	0	1	294.69	8.20305		13400.7	379.042	8.56621
YPL039W	YPL039W	S000005960	ORF	950		41	125		1	0	0	0.5	109.489	6.77465		0	0	0	0	0	0		1257	35.5546	5.15197
PMR1	YGL167C	S000003135	ORF	2852		129	129		1	2	1	1.5	109.413	6.77364		1	0	0	0.5	49.0805	5.61708		8824.67	83.1445	6.37755
ECM16	YMR128W	S000004735	ORF	3803		28	65		2	2	0	2	109.403	6.77351		0	1	0	0.5	36.8072	5.20191		7873.33	55.631	5.79782
RPC34	YNR003C	S000005286	ORF	953		26	75		0	1	0	0.5	109.145	6.7701		0	0	0	0	0	0		2746.33	77.4364	6.27494
ARO1	YDR127W	S000002534	ORF	4766		172	54		3	2	0	2.5	109.122	6.7698		2	0	0	1	58.7401	5.87627		11815.3	66.6157	6.05779
UBA2	YDR390C	S000002798	ORF	1910		20	54		0	2	1	1	108.916	6.76707		0	1	0	0.5	73.2867	6.19548		3847.33	54.1266	5.75827
SEC31	YDL195W	S000002354	ORF	3821		103	144		2	2	0	2	108.888	6.7667		0	1	1	0.5	36.6338	5.1951		8772	61.6888	5.94694
PRM5	YIL117C	S000001379	ORF	956		95	84		1	0	0	0.5	108.802	6.76556		0	0	0	0	0	0		2431	68.33	6.09445
YAP1801	YHR161C	S000001204	ORF	1913		318	78		1	1	0	1	108.745	6.76481		0	0	0	0	0	0		2801	39.3444	5.29809
ALA1	YOR335C	S000005862	ORF	2876		97	111		2	1	1	1.5	108.5	6.76155		0	0	0	0	0	0		23250.7	217.236	7.76312
FUI1	YBL042C	S000000138	ORF	1919		48	170		0	2	0	1	108.405	6.76029		0	0	0	0	0	0		5411.33	75.7729	6.24361
SDH1	YKL148C	S000001631	ORF	1922		173	185		2	0	0	1	108.236	6.75804		7	0	0	3.5	509.804	8.9938		3334.67	46.6212	5.54291
SPT10	YJL127C	S000003663	ORF	1922		93	266		2	0	1	1	108.236	6.75804		0	0	0	0	0	0		1321	18.4686	4.207
PRS3	YHL011C	S000001003	ORF	962		94	121		0	1	0	0.5	108.124	6.75654		0	0	0	0	0	0		10354	289.213	8.17599
MTD1	YKR080W	S000001788	ORF	962		151	151		1	0	0	0.5	108.124	6.75654		0	1	0	0.5	145.507	7.18494		3519	98.2944	6.61904
TFB1	YDR311W	S000002719	ORF	1928		29	92		0	2	0	1	107.899	6.75354		0	0	0	0	0	0		2302	32.0836	5.00376
RPG1	YBR079C	S000000283	ORF	2894		26	64		0	3	0	1.5	107.825	6.75255		0	1	0	0.5	48.3682	5.59599		24695.7	229.301	7.8411
BSD2	YBR290W	S000000494	ORF	965		29	102		1	0	0	0.5	107.788	6.75205		0	0	0	0	0	0		2663.33	74.1622	6.21261
NVJ1	YHR195W	S000001238	ORF	965		149	192		0	1	3	0.5	107.788	6.75205		0	0	0	0	0	0		1764.33	49.129	5.6185
TPA1	YER049W	S000000851	ORF	1934		98	86		1	1	0	1	107.565	6.74906		0	2	0	1	144.755	7.17746		12536	174.176	7.4444
DNF2	YDR093W	S000002500	ORF	4838					2	3	1	2.5	107.498	6.74816		0	1	0	0.5	28.9329	4.85464		4714.67	26.186	4.71073
CDC10	YCR002C	S000000595	ORF	968		33	40		0	1	0	0.5	107.453	6.74757		0	0	0	0	0	0		5349	148.485	7.21417
NTR2	YKR022C	S000001730	ORF	968		40	101		1	0	1	0.5	107.453	6.74757		0	0	0	0	0	0		1867.67	51.8452	5.69614
SNF4	YGL115W	S000003083	ORF	968		122	82		1	0	0	0.5	107.453	6.74757		0	0	0	0	0	0		4637.33	128.729	7.0082
JEM1	YJL073W	S000003609	ORF	1937		122	89		2	0	0	1	107.398	6.74682		0	0	0	0	0	0		2253.67	31.264	4.96643
MNR2	YKL064W	S000001547	ORF	2909		248	157		0	3	0	1.5	107.269	6.74509		1	0	0	0.5	48.1188	5.58853		4056.33	37.4692	5.22763
RMD9	YGL107C	S000003075	ORF	1940		60	68		0	2	0	1	107.232	6.74459		0	0	1	0	0	0		3259.33	45.1452	5.4965
XBP1	YIL101C	S000001363	ORF	1943					0	2	0	1	107.066	6.74236		0	0	0	0	0	0		1091.67	15.0974	3.91623
OAC1	YKL120W	S000001603	ORF	974		78	196		0	1	0	0.5	106.792	6.73865		0	0	0	0	0	0		10738	296.244	8.21064
WHI4	YDL224C	S000002383	ORF	1949		365	139		0	2	0	1	106.737	6.73791		0	0	0	0	0	0		4320.33	59.5648	5.89639
CDC45	YLR103C	S000004093	ORF	1952		112	148		0	2	1	1	106.573	6.73569		0	0	0	0	0	0		2029.67	27.9402	4.80427
BUL1	YMR275C	S000004888	ORF	2930		42	73		1	2	0	1.5	106.5	6.73471		0	0	0	0	0	0		3053	27.9991	4.80731
BNI1	YNL271C	S000005215	ORF	5861		261	142		2	4	1	3	106.482	6.73446		1	1	0	1	47.7658	5.57791		5153.67	23.6281	4.56243
APA2	YDR530C	S000002938	ORF	977		32	70		1	0	0	0.5	106.464	6.73422		1	0	0	0.5	143.273	7.16262		1229.33	33.8111	5.07943
GLO1	YML004C	S000004463	ORF	980		85	103		1	0	1	0.5	106.138	6.72979		11	0	0	5.5	1571.18	10.6176		6575	180.283	7.49412
RPS11B	YBR048W	S000000252	ORF	981		28	210		0	1	0	0.5	106.03	6.72832		0	2	0	1	285.377	8.15673		29513	808.405	9.65893
SAC7	YDR389W	S000002797	ORF	1964		254	168		0	2	0	1	105.922	6.72685		0	0	0	0	0	0		4100.33	56.0999	5.80993
RAD9	YDR217C	S000002625	ORF	3929		47	42		0	4	2	2	105.895	6.72649		0	0	1	0	0	0		3778	25.8383	4.69144
RPS19B	YNL302C	S000005246	ORF	985		15	95		1	0	0	0.5	105.599	6.72245		1	2	1	1.5	426.328	8.73582		42036.7	1146.77	10.1634
BSC1	YDL037C	S000002195	ORF	986		179	513		0	1	0	0.5	105.492	6.72099		0	0	0	0	0	0		2196.33	59.8558	5.90342
NBP35	YGL091C	S000003059	ORF	986		52	136		0	1	0	0.5	105.492	6.72099		6	1	0	3.5	993.756	9.95675		1917.67	52.2614	5.70767
MET12	YPL023C	S000005944	ORF	1973		119	130		2	0	0	1	105.438	6.72026		1	1	0	1	141.893	7.14866		3770.33	51.3496	5.68228
RAD24	YER173W	S000000975	ORF	1979			1301		0	2	0	1	105.119	6.71588		0	0	0	0	0	0		1656.33	22.4899	4.4912
ECM38	YLR299W	S000004290	ORF	1982		304	128		0	2	0	1	104.96	6.71369		1	2	0	1.5	211.873	7.72706		1783.33	24.1776	4.5956
YAP3	YHL009C	S000001001	ORF	992		128	189		1	0	0	0.5	104.854	6.71224		0	0	0	0	0	0		1398	37.8687	5.24293
VTA1	YLR181C	S000004171	ORF	992		75	102		1	0	0	0.5	104.854	6.71224		0	0	0	0	0	0		2029.67	54.9791	5.78081
RHO5	YNL180C	S000005124	ORF	995			25		0	1	0	0.5	104.538	6.70788		0	0	0	0	0	0		4221	113.993	6.8328
NOC3	YLR002C	S000003992	ORF	1991		52	48		2	0	0	1	104.485	6.70715		0	0	0	0	0	0		7188.33	97.0156	6.60014
DBP10	YDL031W	S000002189	ORF	2987		49	77		1	2	0	1.5	104.468	6.70691		0	0	0	0	0	0		9948.67	89.4982	6.48379
MSS116	YDR194C	S000002602	ORF	1994		24	132		1	1	1	1	104.328	6.70498		0	0	0	0	0	0		10511	141.646	7.14614
SNF6	YHL025W	S000001017	ORF	998		48	86		0	1	2	0.5	104.223	6.70354		3	2	0	2.5	701.291	9.45387		2780	74.8512	6.22595
YFR045W	YFR045W	S000001941	ORF	1001		16	106		1	0	0	0.5	103.911	6.69921		0	0	0	0	0	0		689.333	18.5046	4.20981
CAR1	YPL111W	S000006032	ORF	1001		47	94		0	1	0	0.5	103.911	6.69921		0	0	0	0	0	0		2781	74.6537	6.22214
DIS3	YOL021C	S000005381	ORF	3005		29	90		2	1	0	1.5	103.842	6.69824		0	1	0	0.5	46.5816	5.54169		8428	75.3641	6.23581
ZTA1	YBR046C	S000000250	ORF	1004		58	19		1	0	0	0.5	103.601	6.69489		0	0	0	0	0	0		1561	41.7786	5.38469
DET1	YDR051C	S000002458	ORF	1004		31	42		1	0	0	0.5	103.601	6.69489		0	0	0	0	0	0		3186	85.2701	6.41397
DOT6	YER088C	S000000890	ORF	2012		461	119		0	2	3	1	103.395	6.69202		5	0	0	2.5	347.857	8.44235		9723	129.854	7.02075
YLR278C	YLR278C	S000004268	ORF	4025		165	73		2	2	1	2	103.369	6.69166		0	0	0	0	0	0		4027.33	26.8866	4.74882
KAR4	YCL055W	S000000560	ORF	1007		130	178		0	1	0	0.5	103.292	6.69058		0	0	0	0	0	0		3422.67	91.3313	6.51304
CHS5	YLR330W	S000004322	ORF	2015		13	146		2	0	0	1	103.241	6.68987		0	0	0	0	0	0		9285.67	123.829	6.95221
LAP2	YNL045W	S000004990	ORF	2015			68		0	2	0	1	103.241	6.68987		3	0	0	1.5	208.403	7.70323		4395	58.6096	5.87306
RUP1	YOR138C	S000005664	ORF	2015		33	51		1	1	0	1	103.241	6.68987		0	0	0	0	0	0		3034	40.4599	5.33842
SNU114	YKL173W	S000001656	ORF	3026		422	87		2	1	0	1.5	103.121	6.6882		1	0	0	0.5	46.2583	5.53164		3723.33	33.0634	5.04716
DIA1	YMR316W	S000004935	ORF	1010		65	69		0	1	1	0.5	102.985	6.68629		1	1	0	1	277.183	8.1147		1218	32.4049	5.01814
LAM5	YFL042C	S000001852	ORF	2024		34	39		0	2	1	1	102.782	6.68344		0	0	0	0	0	0		1424.33	18.9097	4.24106
NCA3	YJL116C	S000003652	ORF	1013					1	0	0	0.5	102.68	6.68201		0	1	0	0.5	138.181	7.11042		2331.33	61.8414	5.9505
KGD1	YIL125W	S000001387	ORF	3044		59	154		1	2	1	1.5	102.511	6.67964		1	0	0	0.5	45.9848	5.52308		6774.67	59.8037	5.90216
RLM1	YPL089C	S000006010	ORF	2030		313	136		0	2	0	1	102.478	6.67917		0	0	0	0	0	0		2775.67	36.7414	5.19934
SAS2	YMR127C	S000004734	ORF	1016		103	139		1	0	0	0.5	102.377	6.67775		0	0	0	0	0	0		1882.33	49.7837	5.6376
TFB4	YPR056W	S000006260	ORF	1016		47	135		0	1	0	0.5	102.377	6.67775		0	0	0	0	0	0		1835.33	48.5407	5.60112
YIL067C	YIL067C	S000001329	ORF	2036			37		0	2	0	1	102.176	6.67491		0	0	0	0	0	0		1792.33	23.6551	4.56408
CFT1	YDR301W	S000002709	ORF	4073		18	129		1	3	0	2	102.151	6.67456		0	0	0	0	0	0		3104.33	20.4804	4.35617
PHO85	YPL031C	S000005952	ORF	1019		26	61		0	1	0	0.5	102.076	6.67349		1	0	0	0.5	137.368	7.1019		2448.67	64.5714	6.01282
COY1	YKL179C	S000001662	ORF	2039		9	92		1	1	0	1	102.025	6.67279		0	0	1	0	0	0		3796	50.0257	5.6446
SAC6	YDR129C	S000002536	ORF	2039		58	121		0	2	1	1	102.025	6.67279		1	0	1	0.5	68.6501	6.10119		15844	208.801	7.70598
RFC3	YNL290W	S000005234	ORF	1022		223	90		0	1	0	0.5	101.776	6.66925		1	0	0	0.5	136.964	7.09766		3589.67	94.3817	6.56044
SNF2	YOR290C	S000005816	ORF	5111		67	42		1	4	1	2.5	101.756	6.66897		0	1	0	0.5	27.3875	4.77545		5873.33	30.879	4.94855
YEL023C	YEL023C	S000000749	ORF	2048					2	0	0	1	101.577	6.66643		0	2	0	1	136.697	7.09484		1205.67	15.8191	3.9836
KAR2	YJL034W	S000003571	ORF	2048		39	198		0	2	1	1	101.577	6.66643		0	0	0	0	0	0		22365.3	293.447	8.19696
PIR1	YKL164C	S000001647	ORF	1025		77	233		1	0	0	0.5	101.478	6.66502		0	1	1	0.5	136.564	7.09343		30583.3	801.762	9.64703
BUG1	YDL099W	S000002257	ORF	1025		44	79		1	0	0	0.5	101.478	6.66502		0	1	0	0.5	136.564	7.09343		4299.67	112.719	6.81658
PEX14	YGL153W	S000003121	ORF	1025		29	7		1	0	0	0.5	101.478	6.66502		0	0	0	0	0	0		1748.33	45.8337	5.51834
BRR1	YPR057W	S000006261	ORF	1025			35		1	0	0	0.5	101.478	6.66502		0	0	0	0	0	0		1989.33	52.1517	5.70464
ACS2	YLR153C	S000004143	ORF	2051		56	236		1	1	1	1	101.429	6.66432		1	1	0	1	136.497	7.09272		19343.3	253.425	7.98542
PEX19	YDL065C	S000002223	ORF	1028		31	58		0	1	2	0.5	101.182	6.66081		0	0	0	0	0	0		3076	80.404	6.3292
IMO32	YGR031W	S000003263	ORF	1028		145	310		0	1	0	0.5	101.182	6.66081		0	0	0	0	0	0		2320	60.6428	5.92227
NEJ1	YLR265C	S000004255	ORF	1028			120		0	1	0	0.5	101.182	6.66081		0	0	0	0	0	0		1796.67	46.9633	5.55346
DPH6	YLR143W	S000004133	ORF	2057		38	196		0	2	0	1	101.133	6.66011		0	2	0	1	136.099	7.08851		2985.67	39.0024	5.28549
MOB1	YIL106W	S000001368	ORF	1029		103	83		0	1	0	0.5	101.084	6.6594		0	1	0	0.5	136.033	7.08781		2314.67	60.4446	5.91754
PEP5	YMR231W	S000004844	ORF	3089		Potential_AUG_annotation_error	191		1	2	0	1.5	101.018	6.65847		0	0	0	0	0	0		2312	20.112	4.32998
DAM1	YGR113W	S000003345	ORF	1031		60	291		0	1	0	0.5	100.887	6.6566		0	0	0	0	0	0		1839.67	47.9474	5.58338
YDR444W	YDR444W	S000002852	ORF	2063					0	2	2	1	100.839	6.6559		0	0	0	0	0	0		2406	31.3387	4.96987
[truncated: 3,916 more rows]

## Sheet: rRNA
Saccharomyces Genome Database (a)					WT growth with glucose (d)					WT growth + ∆Glucose (15 min) (d)
Symbol	secondary identifier	primary identifier	class		A1	A2	A3	Mean (A1/A2)		E1	E2	E3	Mean (E1/E2)
RDN37-2	YNCL0020C	S000006487	RRNAGene		712	976	457	844		1779	677	168	1228
RDN18-2	YNCL0025C	S000006483	RRNAGene		432	570	279	501		604	259	71	431.5
RDN25-2	YNCL0021C	S000006485	RRNAGene		250	375	159	312.5		1101	380	87	740.5
RDN58-2	YNCL0023C	S000006489	RRNAGene		26	29	19	27.5		60	30	10	45
ITS1-2	YNCL0024C	S000029709	RRNAGene		7	5	4	6		7	5	2	6
RDN5-1	YNCL0018W	S000006479	RRNAGene		5	6	1	5.5		10	3	0	6.5
ITS2-2	YNCL0022C	S000029712	RRNAGene		6	3	3	4.5		6	5	1	5.5
ETS1-2	YNCL0026C	S000029707	RRNAGene		4	4	1	4		14	7	0	10.5
ETS2-2	YNCL0019C	S000029713	RRNAGene		1	0	0	0.5		11	3	2	7
RDN5-2	YNCL0027W	S000006480	RRNAGene		–	–	–	–		–	–	–	–
RDN5-3	YNCL0028W	S000006481	RRNAGene		–	–	–	–		–	–	–	–
RDN18-1	YNCL0016C	S000006482	RRNAGene		–	–	–	–		–	–	–	–
RDN25-1	YNCL0012C	S000006484	RRNAGene		–	–	–	–		–	–	–	–
RDN37-1	YNCL0010C	S000006486	RRNAGene		–	–	–	–		–	–	–	–
RDN58-1	YNCL0014C	S000006488	RRNAGene		–	–	–	–		–	–	–	–
RDN5-4	YNCL0029W	S000029708	RRNAGene		–	–	–	–		–	–	–	–
RDN5-5	YNCL0030W	S000029710	RRNAGene		–	–	–	–		–	–	–	–
RDN5-6	YNCL0031W	S000029711	RRNAGene		–	–	–	–		–	–	–	–
ITS1-1	YNCL0015C	S000029715	RRNAGene		–	–	–	–		–	–	–	–
ITS2-1	YNCL0013C	S000029716	RRNAGene		–	–	–	–		–	–	–	–
ETS1-1	YNCL0017C	S000029717	RRNAGene		–	–	–	–		–	–	–	–
ETS2-1	YNCL0011C	S000029718	RRNAGene		–	–	–	–		–	–	–	–
a) https://www.yeastgenome.org/
d) Only one gene for each rRNA was counted to eliminate duplicates

## Sheet: tRNA
Saccharomyces Genome Database (a)					WT growth with glucose (e)					WT growth + ∆Glucose (15 min) (e)
Symbol	secondary identifier	primary identifier	class		A1	A2	A3	Mean (A1/A2)		E1	E2	E3	Mean (E1/E2)
tG(GCC)D2	YNCD0020W	S000006577	TRNAGene		13	12	5	12.5		26	15	4	20.5
tD(GUC)B	YNCB0016W	S000006530	TRNAGene		6	7	3	6.5		12	2	0	7
tG(GCC)D1	YNCD0001W	S000006576	TRNAGene		4	5	2	4.5		16	5	0	10.5
tS(AGA)B	YNCB0006W	S000006720	TRNAGene		1	8	2	4.5		16	4	0	10
tE(UUC)G2	YNCG0016C	S000006554	TRNAGene		4	3	2	3.5		16	4	1	10
tH(GUG)E1	YNCE0013W	S000006593	TRNAGene		0	7	2	3.5		9	3	0	6
tY(GUA)D	YNCD0018W	S000006778	TRNAGene		4	3	1	3.5		7	0	0	3.5
tT(UGU)G1	YNCG0027W	S000006749	TRNAGene		2	4	1	3		8	1	0	4.5
tE(CUC)I	YNCI0004W	S000006547	TRNAGene		1	4	0	2.5		13	3	0	8
tV(CAC)H	YNCH0016C	S000006768	TRNAGene		1	4	0	2.5		7	0	0	3.5
tD(GUC)K	YNCK0018C	S000006540	TRNAGene		2	2	0	2		13	3	0	8
tK(CUU)D1	YNCD0026W	S000006616	TRNAGene		1	3	2	2		7	0	0	3.5
tT(CGU)K	YNCK0002C	S000006748	TRNAGene		2	2	0	2		13	2	0	7.5
tV(AAC)E1	YNCE0023W	S000006753	TRNAGene		2	2	0	2		5	0	0	2.5
tC(GCA)P2	YNCP0018C	S000006529	TRNAGene		2	1	0	1.5		2	1	0	1.5
tD(GUC)I1	YNCI0008C	S000006534	TRNAGene		2	1	1	1.5		15	5	0	10
tD(GUC)M	YNCM0024W	S000006543	TRNAGene		1	2	0	1.5		12	2	0	7
tE(UUC)B	YNCB0018W	S000006548	TRNAGene		1	2	0	1.5		9	2	1	5.5
tI(AAU)I1	YNCI0003C	S000006605	TRNAGene		3	0	0	1.5		9	3	0	6
tL(UAA)B1	YNCB0001W	S000006647	TRNAGene		1	2	0	1.5		1	1	0	1
tL(UAG)J	YNCJ0029W	S000006654	TRNAGene		0	2	0	1		3	1	0	2
tM(CAU)J2	YNCJ0020W	S000006662	TRNAGene		0	2	0	1		11	1	0	6
tP(UGG)H	YNCH0013C	S000006682	TRNAGene		0	2	0	1		4	0	0	2
tP(UGG)O3	tP(UGG)O3	S000006689	TRNAGene		0	2	1	1		2	0	1	1
tT(AGU)B	YNCB0007W	S000006737	TRNAGene		1	1	1	1		4	0	0	2
tA(AGC)M1	YNCM0018C	S000006518	TRNAGene		1	0	0	0.5		1	0	0	0.5
tA(UGC)A	YNCA0004W	S000006521	TRNAGene		0	1	0	0.5		10	3	0	6.5
tD(GUC)G1	YNCG0021W	S000006532	TRNAGene		1	0	1	0.5		10	2	1	6
tD(GUC)J1	YNCJ0006W	S000006536	TRNAGene		1	0	1	0.5		12	0	0	6
tE(UUC)E1	YNCE0012W	S000006550	TRNAGene		1	0	0	0.5		12	0	0	6
tF(GAA)N	YNCN0006W	S000006569	TRNAGene		1	0	0	0.5		0	0	0	0
tI(AAU)B	YNCB0004W	S000006600	TRNAGene		1	0	0	0.5		2	0	0	1
tL(CAA)A	YNCA0005W	S000006636	TRNAGene		1	0	0	0.5		2	1	0	1.5
tL(UAA)D	YNCD0008W	S000006649	TRNAGene		1	0	0	0.5		1	1	0	1
tP(UGG)A	YNCA0002W	S000006680	TRNAGene		1	0	0	0.5		3	0	0	1.5
tP(UGG)O2	YNCO0017W	S000006688	TRNAGene		1	0	0	0.5		2	0	0	1
tQ(UUG)B	YNCB0013W	S000006691	TRNAGene		0	1	0	0.5		1	0	0	0.5
tQ(UUG)E1	YNCE0014W	S000006696	TRNAGene		1	0	0	0.5		2	0	0	1
tR(CCU)J	YNCJ0025W	S000006707	TRNAGene		1	0	0	0.5		6	0	0	3
tR(UCU)B	YNCB0015W	S000006708	TRNAGene		1	0	0	0.5		7	1	0	4
tX(XXX)L	YNCL0039W	S000006732	TRNAGene		1	0	0	0.5		8	0	0	4
tS(UGA)I	YNCI0006W	S000006735	TRNAGene		0	1	1	0.5		8	1	0	4.5
tV(AAC)E2	YNCE0026W	S000006754	TRNAGene		0	1	0	0.5		6	1	0	3.5
tV(AAC)M3	YNCM0029C	S000006765	TRNAGene		0	1	0	0.5		6	1	0	3.5
tA(AGC)D	YNCD0004W	S000006510	TRNAGene		0	0	0	0		2	0	0	1
tA(AGC)F	YNCF0011C	S000006511	TRNAGene		0	0	0	0		2	0	0	1
tA(AGC)G	YNCG0034W	S000006512	TRNAGene		0	0	0	0		1	0	0	0.5
tA(AGC)H	YNCH0006C	S000006513	TRNAGene		0	0	0	0		2	0	0	1
tA(AGC)J	YNCJ0005C	S000006514	TRNAGene		0	0	0	0		2	0	0	1
tA(AGC)K1	YNCK0008W	S000006515	TRNAGene		0	0	0	0		1	0	0	0.5
tA(AGC)K2	YNCK0019W	S000006516	TRNAGene		0	0	0	0		2	0	0	1
tA(AGC)L	YNCL0035C	S000006517	TRNAGene		0	0	0	0		2	0	0	1
tA(AGC)M2	YNCM0035C	S000006519	TRNAGene		0	0	0	0		1	0	0	0.5
tA(AGC)P	YNCP0022W	S000006520	TRNAGene		0	0	0	0		1	0	0	0.5
tA(UGC)E	YNCE0016C	S000006522	TRNAGene		0	0	0	0		10	4	0	7
tA(UGC)G	YNCG0036W	S000006523	TRNAGene		0	0	0	0		11	1	0	6
tA(UGC)L	YNCL0004C	S000006524	TRNAGene		0	0	0	0		11	1	0	6
tA(UGC)O	YNCO0029C	S000006525	TRNAGene		0	0	0	0		11	1	0	6
tC(GCA)B	YNCB0017C	S000006526	TRNAGene		0	0	0	0		3	0	0	1.5
tC(GCA)G	YNCG0030C	S000006527	TRNAGene		0	0	0	0		4	0	0	2
tC(GCA)P1	YNCP0007C	S000006528	TRNAGene		0	0	0	0		3	0	0	1.5
tD(GUC)D	YNCD0012W	S000006531	TRNAGene		0	0	0	0		10	2	0	6
tD(GUC)G2	YNCG0023C	S000006533	TRNAGene		0	0	0	0		11	2	1	6.5
tD(GUC)I2	YNCI0010C	S000006535	TRNAGene		0	0	0	0		12	2	0	7
tD(GUC)J2	YNCJ0012W	S000006537	TRNAGene		0	0	0	0		12	3	0	7.5
tD(GUC)J3	YNCJ0013C	S000006538	TRNAGene		0	0	0	0		15	1	0	8
tD(GUC)J4	YNCJ0026W	S000006539	TRNAGene		0	0	0	0		12	1	0	6.5
tD(GUC)L1	YNCL0008W	S000006541	TRNAGene		0	0	0	0		13	0	0	6.5
tD(GUC)L2	YNCL0040W	S000006542	TRNAGene		0	0	0	0		13	0	0	6.5
tD(GUC)N	YNCN0008C	S000006544	TRNAGene		0	0	0	0		5	2	0	3.5
tD(GUC)O	YNCO0019W	S000006545	TRNAGene		0	0	0	0		10	3	1	6.5
tE(CUC)D	YNCD0021C	S000006546	TRNAGene		0	0	0	0		17	2	1	9.5
tE(UUC)C	YNCC0001C	S000006549	TRNAGene		0	0	0	0		10	1	1	5.5
tE(UUC)E2	YNCE0018W	S000006551	TRNAGene		0	0	0	0		9	1	0	5
tE(UUC)E3	YNCE0027C	S000006552	TRNAGene		0	0	0	0		10	2	0	6
tE(UUC)G1	YNCG0012W	S000006553	TRNAGene		0	0	0	0		10	0	1	5
tE(UUC)G3	YNCG0022W	S000006555	TRNAGene		0	0	0	0		9	1	1	5
tE(UUC)I	YNCI0011W	S000006556	TRNAGene		0	0	0	0		10	1	0	5.5
tE(UUC)J	YNCJ0002C	S000006557	TRNAGene		0	0	0	0		11	2	2	6.5
tE(UUC)K	YNCK0005C	S000006558	TRNAGene		0	0	0	0		10	2	1	6
tE(UUC)L	YNCL0044W	S000006559	TRNAGene		0	0	0	0		9	1	0	5
tE(UUC)M	YNCM0010W	S000006560	TRNAGene		0	0	0	0		4	0	0	2
tE(UUC)P	YNCP0004C	S000006561	TRNAGene		0	0	0	0		8	2	0	5
tF(GAA)B	YNCB0002W	S000006562	TRNAGene		0	0	0	0		1	0	0	0.5
tF(GAA)D	YNCD0023C	S000006563	TRNAGene		0	0	0	0		1	0	0	0.5
tF(GAA)F	YNCF0005C	S000006564	TRNAGene		0	0	0	0		2	0	0	1
tF(GAA)G	YNCG0020C	S000006565	TRNAGene		0	0	0	0		2	2	0	2
tF(GAA)H1	YNCH0009C	S000006566	TRNAGene		0	0	0	0		1	1	0	1
tF(GAA)H2	YNCH0010C	S000006567	TRNAGene		0	0	0	0		1	0	0	0.5
tF(GAA)M	YNCM0019W	S000006568	TRNAGene		0	0	0	0		1	1	0	1
tF(GAA)P1	YNCP0008C	S000006570	TRNAGene		0	0	0	0		3	1	0	2
tF(GAA)P2	YNCP0011C	S000006571	TRNAGene		0	0	0	0		2	1	0	1.5
tG(CCC)D	YNCD0027C	S000006572	TRNAGene		0	0	0	0		0	0	0	0
tG(CCC)O	YNCO0020C	S000006573	TRNAGene		0	0	1	0		8	1	0	4.5
tG(GCC)B	YNCB0005C	S000006574	TRNAGene		0	0	0	0		15	5	0	10
tG(GCC)C	YNCC0007C	S000006575	TRNAGene		0	0	0	0		17	7	0	12
tG(GCC)E	YNCE0004C	S000006578	TRNAGene		0	0	0	0		16	5	0	10.5
tG(GCC)F1	YNCF0006W	S000006579	TRNAGene		0	0	0	0		12	4	0	8
tG(GCC)F2	YNCF0008C	S000006580	TRNAGene		0	0	0	0		14	5	0	9.5
tG(GCC)G1	YNCG0039W	S000006581	TRNAGene		0	0	0	0		16	5	1	10.5
tG(GCC)G2	YNCG0043C	S000006582	TRNAGene		0	0	0	0		15	4	0	9.5
tG(GCC)J1	YNCJ0017C	S000006583	TRNAGene		0	0	0	0		15	5	0	10
tG(GCC)J2	YNCJ0024W	S000006584	TRNAGene		0	0	0	0		13	4	0	8.5
tG(GCC)M	YNCM0007C	S000006585	TRNAGene		0	0	0	0		14	5	0	9.5
tG(GCC)O1	YNCO0004C	S000006586	TRNAGene		0	0	0	0		20	8	1	14
tG(GCC)O2	YNCO0009W	S000006587	TRNAGene		0	0	0	0		15	4	0	9.5
tG(GCC)P1	YNCP0009W	S000006588	TRNAGene		0	0	0	0		19	5	0	12
tG(GCC)P2	YNCP0023W	S000006589	TRNAGene		0	0	0	0		10	3	0	6.5
tG(UCC)G	YNCG0035W	S000006590	TRNAGene		0	0	0	0		8	0	0	4
tG(UCC)N	YNCN0002C	S000006591	TRNAGene		0	0	0	0		8	1	0	4.5
tG(UCC)O	YNCO0001C	S000006592	TRNAGene		0	0	0	0		9	2	0	5.5
tH(GUG)E2	YNCE0021C	S000006594	TRNAGene		0	0	0	0		9	2	1	5.5
tH(GUG)G1	YNCG0003C	S000006595	TRNAGene		0	0	0	0		9	2	0	5.5
tH(GUG)G2	YNCG0011W	S000006596	TRNAGene		0	0	0	0		6	3	1	4.5
tH(GUG)H	YNCH0001W	S000006597	TRNAGene		0	0	0	0		10	2	0	6
tH(GUG)K	YNCK0012C	S000006598	TRNAGene		0	0	0	0		11	2	0	6.5
tH(GUG)M	YNCM0020W	S000006599	TRNAGene		0	0	0	0		9	3	0	6
tI(AAU)D	YNCD0015C	S000006601	TRNAGene		0	0	0	0		2	0	0	1
tI(AAU)E1	YNCE0025C	S000006602	TRNAGene		0	0	0	0		2	0	0	1
tI(AAU)E2	YNCE0029C	S000006603	TRNAGene		0	0	0	0		3	0	0	1.5
tI(AAU)G	YNCG0033W	S000006604	TRNAGene		0	0	0	0		2	0	0	1
tI(AAU)I2	YNCI0005W	S000006606	TRNAGene		0	0	0	0		1	0	0	0.5
tI(AAU)L1	YNCL0038W	S000006607	TRNAGene		0	0	0	0		2	0	0	1
tI(AAU)L2	YNCL0051C	S000006608	TRNAGene		0	0	0	0		2	0	0	1
tI(AAU)N1	YNCN0012C	S000006609	TRNAGene		0	0	0	0		2	0	0	1
tI(AAU)N2	YNCN0015W	S000006610	TRNAGene		0	0	0	0		2	0	0	1
tI(AAU)P1	YNCP0020W	S000006611	TRNAGene		0	0	0	0		2	0	0	1
tI(AAU)P2	YNCP0024C	S000006612	TRNAGene		0	0	0	0		2	0	0	1
tI(UAU)D	YNCD0017W	S000006613	TRNAGene		0	0	0	0		0	0	0	0
tI(UAU)L	YNCL0033C	S000006614	TRNAGene		0	0	0	0		0	0	0	0
tK(CUU)C	YNCC0009C	S000006615	TRNAGene		0	0	0	0		9	1	0	5
tK(CUU)D2	YNCD0029C	S000006617	TRNAGene		0	0	0	0		7	2	0	4.5
tK(CUU)E1	YNCE0009C	S000006618	TRNAGene		0	0	0	0		8	1	0	4.5
tK(CUU)E2	YNCE0022C	S000006619	TRNAGene		0	0	0	0		9	2	0	5.5
tK(CUU)F	YNCF0014C	S000006620	TRNAGene		0	0	0	0		7	1	0	4
tK(CUU)G1	YNCG0005W	S000006621	TRNAGene		0	0	0	0		10	1	0	5.5
tK(CUU)G2	YNCG0007C	S000006622	TRNAGene		0	0	0	0		7	1	0	4
tK(CUU)G3	YNCG0041W	S000006623	TRNAGene		0	0	0	0		6	1	0	3.5
tK(CUU)I	YNCI0007C	S000006624	TRNAGene		0	0	0	0		8	0	0	4
tK(CUU)J	YNCJ0018W	S000006625	TRNAGene		0	0	0	0		8	1	0	4.5
tK(CUU)K	YNCK0007W	S000006626	TRNAGene		0	0	0	0		8	0	0	4
tK(CUU)M	YNCM0025C	S000006627	TRNAGene		0	0	0	0		8	1	0	4.5
tK(CUU)P	YNCP0010W	S000006628	TRNAGene		0	0	0	0		6	0	0	3
tK(UUU)D	YNCD0003W	S000006629	TRNAGene		0	0	0	0		2	5	0	3.5
tK(UUU)G1	YNCG0004W	S000006630	TRNAGene		0	0	0	0		3	4	0	3.5
tK(UUU)G2	YNCG0029C	S000006631	TRNAGene		0	0	0	0		4	5	0	4.5
tK(UUU)K	YNCK0021W	S000006632	TRNAGene		0	0	0	0		3	5	0	4
tK(UUU)L	YNCL0047W	S000006633	TRNAGene		0	0	0	0		4	4	0	4
tK(UUU)O	YNCO0016W	S000006634	TRNAGene		0	0	0	0		2	4	0	3
tK(UUU)P	YNCP0017C	S000006635	TRNAGene		0	0	0	0		3	2	0	2.5
tL(CAA)C	YNCC0002W	S000006637	TRNAGene		0	0	0	0		4	0	0	2
tL(CAA)D	YNCD0031C	S000006638	TRNAGene		0	0	0	0		3	1	0	2
tL(CAA)G1	YNCG0008W	S000006639	TRNAGene		0	0	0	0		4	0	0	2
tL(CAA)G2	YNCG0019W	S000006640	TRNAGene		0	0	0	0		2	0	0	1
tL(CAA)G3	YNCG0040C	S000006641	TRNAGene		0	0	0	0		5	1	0	3
tL(CAA)K	YNCK0016W	S000006642	TRNAGene		0	0	0	0		3	1	0	2
tL(CAA)L	YNCL0034W	S000006643	TRNAGene		0	0	0	0		5	0	0	2.5
tL(CAA)M	YNCM0027W	S000006644	TRNAGene		0	0	0	0		3	0	0	1.5
tL(CAA)N	YNCN0007W	S000006645	TRNAGene		0	0	0	0		4	0	0	2
tL(GAG)G	YNCG0028W	S000006646	TRNAGene		0	0	0	0		0	0	0	0
tL(UAA)B2	YNCB0012W	S000006648	TRNAGene		0	0	0	0		1	0	0	0.5
tL(UAA)J	YNCJ0021C	S000006650	TRNAGene		0	0	0	0		2	1	0	1.5
tL(UAA)K	YNCK0004W	S000006651	TRNAGene		0	0	0	0		2	0	0	1
tL(UAA)L	YNCL0049C	S000006652	TRNAGene		0	0	0	0		1	0	0	0.5
tL(UAA)N	YNCN0020C	S000006653	TRNAGene		0	0	0	0		0	1	0	0.5
tL(UAG)L1	YNCL0032C	S000006655	TRNAGene		0	0	0	0		4	0	0	2
tL(UAG)L2	YNCL0037W	S000006656	TRNAGene		0	0	0	0		1	0	0	0.5
tM(CAU)C	YNCC0008W	S000006658	TRNAGene		0	0	0	0		0	0	0	0
tM(CAU)D	YNCD0025W	S000006659	TRNAGene		0	0	0	0		6	0	0	3
tM(CAU)E	YNCE0006W	S000006660	TRNAGene		0	0	0	0		0	0	0	0
tM(CAU)J1	YNCJ0016C	S000006661	TRNAGene		0	0	0	0		3	0	0	1.5
tM(CAU)J3	YNCJ0022C	S000006663	TRNAGene		0	0	0	0		0	0	0	0
tM(CAU)M	YNCM0028C	S000006664	TRNAGene		0	0	0	0		14	1	0	7.5
tM(CAU)O1	YNCO0023W	S000006665	TRNAGene		0	0	0	0		0	0	0	0
tM(CAU)O2	YNCO0030W	S000006666	TRNAGene		0	0	0	0		4	0	0	2
tM(CAU)P	YNCP0006C	S000006667	TRNAGene		0	0	0	0		0	0	0	0
tN(GUU)C	YNCC0005W	S000006668	TRNAGene		0	0	0	0		2	0	0	1
tN(GUU)F	YNCF0004C	S000006669	TRNAGene		0	0	0	0		1	0	0	0.5
tN(GUU)G	YNCG0031W	S000006670	TRNAGene		0	0	0	0		2	0	0	1
tN(GUU)K	YNCK0003W	S000006671	TRNAGene		0	0	0	0		5	0	0	2.5
tN(GUU)L	YNCL0050C	S000006672	TRNAGene		0	0	0	0		2	0	0	1
tN(GUU)N1	YNCN0003W	S000006673	TRNAGene		0	0	0	0		2	0	0	1
tN(GUU)N2	YNCN0017W	S000006674	TRNAGene		0	0	0	0		0	0	0	0
tN(GUU)O1	YNCO0005W	S000006675	TRNAGene		0	0	0	0		3	0	0	1.5
tN(GUU)O2	YNCO0018W	S000006676	TRNAGene		0	0	0	0		1	0	0	0.5
tN(GUU)P	YNCP0019W	S000006677	TRNAGene		0	0	0	0		1	0	0	0.5
tP(AGG)C	YNCC0004C	S000006678	TRNAGene		0	0	0	0		7	1	0	4
tP(AGG)N	YNCN0016C	S000006679	TRNAGene		0	0	1	0		10	0	0	5
tP(UGG)F	YNCF0002W	S000006681	TRNAGene		0	0	0	0		10	1	0	5.5
tP(UGG)L	YNCL0001W	S000006683	TRNAGene		0	0	0	0		2	0	0	1
tP(UGG)M	YNCM0008C	S000006684	TRNAGene		0	0	0	0		2	0	0	1
tP(UGG)N1	YNCN0009W	S000006685	TRNAGene		0	0	0	0		3	0	0	1.5
tP(UGG)N2	YNCN0011W	S000006686	TRNAGene		0	0	0	0		3	0	0	1.5
tP(UGG)O1	YNCO0011W	S000006687	TRNAGene		0	0	0	0		6	1	0	3.5
tQ(CUG)M	YNCM0036C	S000006690	TRNAGene		0	0	0	0		0	0	0	0
tQ(UUG)C	YNCC0010C	S000006692	TRNAGene		0	0	0	0		1	0	0	0.5
tQ(UUG)D1	YNCD0009W	S000006693	TRNAGene		0	0	0	0		1	0	0	0.5
tQ(UUG)D2	YNCD0014C	S000006694	TRNAGene		0	0	0	0		1	0	0	0.5
tQ(UUG)D3	YNCD0016C	S000006695	TRNAGene		0	0	0	0		6	4	0	5
tQ(UUG)E2	YNCE0008C	S000006697	TRNAGene		0	0	0	0		0	0	0	0
tQ(UUG)H	YNCH0005W	S000006698	TRNAGene		0	0	0	0		1	0	0	0.5
tQ(UUG)L	YNCL0009C	S000006699	TRNAGene		0	0	0	0		1	1	0	1
tR(ACG)D	YNCD0013C	S000006700	TRNAGene		0	0	0	0		0	0	0	0
tR(ACG)E	YNCE0028C	S000006701	TRNAGene		0	0	0	0		0	0	0	0
tR(ACG)J	YNCJ0008W	S000006702	TRNAGene		0	0	0	0		2	0	0	1
tR(ACG)K	YNCK0017W	S000006703	TRNAGene		0	0	0	0		0	0	0	0
tR(ACG)L	YNCL0007W	S000006704	TRNAGene		0	0	0	0		0	0	0	0
tR(ACG)O	YNCO0012C	S000006705	TRNAGene		0	0	0	0		0	0	0	0
tR(CCG)L	YNCL0045W	S000006706	TRNAGene		0	0	0	0		0	1	0	0.5
tR(UCU)D	YNCD0011W	S000006709	TRNAGene		0	0	0	0		7	1	0	4
tR(UCU)E	YNCE0010W	S000006710	TRNAGene		0	0	0	0		1	0	0	0.5
tR(UCU)G1	YNCG0017W	S000006711	TRNAGene		0	0	0	0		7	1	0	4
tR(UCU)G2	YNCG0038C	S000006712	TRNAGene		0	0	0	0		5	2	0	3.5
tR(UCU)G3	YNCG0032W	S000006713	TRNAGene		0	0	0	0		3	0	0	1.5
tR(UCU)J1	YNCJ0011W	S000006714	TRNAGene		0	0	0	0		8	1	0	4.5
tR(UCU)J2	YNCJ0014C	S000006715	TRNAGene		0	0	0	0		5	2	0	3.5
tR(UCU)K	YNCK0006C	S000006716	TRNAGene		0	0	0	0		4	0	0	2
tR(UCU)M1	YNCM0033C	S000006717	TRNAGene		0	0	0	0		3	0	0	1.5
tR(UCU)M2	YNCM0004C	S000006718	TRNAGene		0	0	0	0		6	2	0	4
tS(AGA)A	YNCA0006C	S000006719	TRNAGene		0	0	0	0		14	6	0	10
tS(AGA)D1	YNCD0006W	S000006721	TRNAGene		0	0	0	0		15	4	0	9.5
tS(AGA)D2	YNCD0019C	S000006722	TRNAGene		0	0	0	0		15	4	0	9.5
tS(AGA)D3	YNCD0028W	S000006723	TRNAGene		0	0	0	0		4	0	0	2
tS(AGA)E	YNCE0005W	S000006724	TRNAGene		0	0	0	0		17	4	0	10.5
tS(AGA)G	YNCG0025C	S000006725	TRNAGene		0	0	0	0		12	3	0	7.5
tS(AGA)H	YNCH0004C	S000006726	TRNAGene		0	0	0	0		17	6	0	11.5
tS(AGA)J	YNCJ0023C	S000006727	TRNAGene		0	0	0	0		17	4	0	10.5
tS(AGA)L	YNCL0002C	S000006728	TRNAGene		0	0	0	0		15	4	0	9.5
tS(AGA)M	YNCM0009C	S000006729	TRNAGene		0	0	0	0		15	3	0	9
tS(CGA)C	YNCC0013W	S000006730	TRNAGene		0	0	0	0		2	0	0	1
tS(GCU)F	YNCF0009C	S000006731	TRNAGene		0	0	0	0		4	0	0	2
tS(GCU)O	YNCO0008W	S000006733	TRNAGene		0	0	0	0		5	0	0	2.5
tS(UGA)E	YNCE0015C	S000006734	TRNAGene		0	0	0	0		5	0	0	2.5
tS(UGA)P	YNCP0012W	S000006736	TRNAGene		0	0	0	0		8	0	0	4
tT(AGU)C	YNCC0014W	S000006738	TRNAGene		0	0	0	0		4	0	0	2
tT(AGU)D	YNCD0005C	S000006739	TRNAGene		0	0	0	0		4	1	0	2.5
tT(AGU)H	YNCH0003C	S000006740	TRNAGene		0	0	0	0		4	0	0	2
tT(AGU)I1	YNCI0002W	S000006741	TRNAGene		0	0	0	0		4	0	0	2
tT(AGU)I2	YNCI0009W	S000006742	TRNAGene		0	0	0	0		4	0	0	2
tT(AGU)J	YNCJ0001C	S000006743	TRNAGene		0	0	0	0		4	0	0	2
tT(AGU)N1	YNCN0004W	S000006744	TRNAGene		0	0	0	0		5	0	0	2.5
tT(AGU)N2	YNCN0010C	S000006745	TRNAGene		0	0	0	0		4	1	0	2.5
tT(AGU)O1	YNCO0002W	S000006746	TRNAGene		0	0	0	0		3	0	0	1.5
tT(AGU)O2	YNCO0013C	S000006747	TRNAGene		0	0	0	0		4	0	0	2
tT(UGU)G2	YNCG0046W	S000006750	TRNAGene		0	0	0	0		9	2	0	5.5
tT(UGU)H	YNCH0015W	S000006751	TRNAGene		0	0	0	0		0	0	1	0
tT(UGU)P	YNCP0016W	S000006752	TRNAGene		0	0	0	0		10	2	0	6
tV(AAC)G1	YNCG0018C	S000006755	TRNAGene		0	0	0	0		8	1	0	4.5
tV(AAC)G2	YNCG0037W	S000006756	TRNAGene		0	0	0	0		5	0	0	2.5
tV(AAC)G3	YNCG0002C	S000006757	TRNAGene		0	0	0	0		7	1	0	4
tV(AAC)H	YNCH0002C	S000006758	TRNAGene		0	0	0	0		6	1	0	3.5
tV(AAC)J	YNCJ0015W	S000006759	TRNAGene		0	0	0	0		5	1	0	3
tV(AAC)K1	YNCK0011C	S000006760	TRNAGene		0	0	0	0		5	1	0	3
tV(AAC)K2	YNCK0014W	S000006761	TRNAGene		0	0	0	0		7	0	0	3.5
tV(AAC)L	YNCL0036C	S000006762	TRNAGene		0	0	0	0		7	0	0	3.5
tV(AAC)M1	YNCM0021C	S000006763	TRNAGene		0	0	0	0		7	0	0	3.5
tV(AAC)M2	YNCM0023C	S000006764	TRNAGene		0	0	0	0		7	1	0	4
tV(AAC)O	YNCO0021C	S000006766	TRNAGene		0	0	0	0		3	0	0	1.5
tV(CAC)D	YNCD0022C	S000006767	TRNAGene		0	0	0	0		5	2	0	3.5
tV(UAC)B	YNCB0011C	S000006769	TRNAGene		0	0	0	0		1	1	0	1
tV(UAC)D	YNCD0007C	S000006770	TRNAGene		0	0	0	0		1	1	0	1
tW(CCA)G1	YNCG0009C	S000006771	TRNAGene		0	0	0	0		0	1	0	0.5
tW(CCA)G2	YNCG0042C	S000006772	TRNAGene		0	0	0	0		1	1	0	1
tW(CCA)J	YNCJ0019C	S000006773	TRNAGene		0	0	0	0		1	0	0	0.5
tW(CCA)K	YNCK0010W	S000006774	TRNAGene		0	0	0	0		0	0	0	0
tW(CCA)M	YNCM0022C	S000006775	TRNAGene		0	0	0	0		0	0	0	0
tW(CCA)P	YNCP0001C	S000006776	TRNAGene		0	0	0	0		0	0	0	0
tX(XXX)D	YNCD0024C	S000006777	TRNAGene		0	0	0	0		4	0	0	2
tY(GUA)F1	YNCF0007W	S000006779	TRNAGene		0	0	0	0		7	1	0	4
tY(GUA)F2	YNCF0012C	S000006780	TRNAGene		0	0	0	0		6	0	0	3
tY(GUA)J1	YNCJ0010W	S000006781	TRNAGene		0	0	0	0		8	1	0	4.5
tY(GUA)J2	YNCJ0027C	S000006782	TRNAGene		0	0	0	0		7	0	0	3.5
tY(GUA)M1	YNCM0006W	S000006783	TRNAGene		0	0	0	0		5	2	0	3.5
tY(GUA)M2	YNCM0037W	S000006784	TRNAGene		0	0	0	0		6	2	0	4
tY(GUA)O	YNCO0010W	S000006785	TRNAGene		0	0	0	0		6	2	0	4
a) https://www.yeastgenome.org/
e) Because of sequence variability, duplicate genes were not eliminated

## Sheet: snRNA
Saccharomyces Genome Database (a)					WT growth with glucose					WT growth + ∆Glucose (15 min)
Symbol	secondary identifier	primary identifier	class		A1	A2	A3	Mean (A1/A2)		E1	E2	E3	Mean (E1/E2)
SNR40	YNCN0001W	S000007304	SnoRNAGene		7	5	1	6		0	0	0	0
SNR66	YNCN0014W	S000006457	SnoRNAGene		5	5	2	5		9	1	1	5
SNR128	YNCJ0003C	S000006508	SnoRNAGene		6	4	1	5		11	9	0	10
SNR60	YNCJ0009C	S000006451	SnoRNAGene		3	5	4	4		0	1	0	0.5
SNR77	YNCM0012W	S000007311	SnoRNAGene		3	4	1	3.5		6	1	0	3.5
SNR64	YNCK0001W	S000006455	SnoRNAGene		3	3	2	3		6	3	1	4.5
SNR39B	YNCG0015C	S000007303	SnoRNAGene		2	2	1	2		1	1	0	1
LSR1	YNCB0019C	S000006478	SnRNAGene		3	1	1	2		8	2	0	5
SNR48	YNCG0026W	S000006440	SnoRNAGene		2	1	0	1.5		0	0	0	0
SNR55	YNCL0042C	S000006446	SnoRNAGene		0	3	0	1.5		2	0	0	1
SNR67	YNCE0002W	S000006458	SnoRNAGene		1	2	0	1.5		8	1	0	4.5
SNR39	YNCG0014C	S000007302	SnoRNAGene		1	2	2	1.5		0	1	0	0.5
SNR41	YNCP0015C	S000007305	SnoRNAGene		3	0	1	1.5		11	4	0	7.5
SNR62	YNCO0015C	S000006453	SnoRNAGene		0	2	0	1		0	0	0	0
SNR37	YNCJ0007C	S000006501	SnoRNAGene		1	1	0	1		1	0	0	0.5
SNR76	YNCM0013W	S000007310	SnoRNAGene		0	2	0	1		7	2	0	4.5
SNR79	YNCL0005C	S000007313	SnoRNAGene		0	2	0	1		0	0	0	0
SNR17B	YNCP0005C	S000007441	SnoRNAGene		2	0	0	1		1	0	0	0.5
SNR30	YNCL0003W	S000007497	SnoRNAGene		2	0	0	1		8	2	0	5
SNR19	YNCN0005C	S000007295	SnRNAGene		1	1	0	1		5	1	0	3
SNR53	YNCE0003W	S000006444	SnoRNAGene		0	1	0	0.5		0	0	0	0
SNR57	YNCL0043C	S000006448	SnoRNAGene		0	1	0	0.5		0	0	0	0
SNR68	YNCI0001W	S000006459	SnoRNAGene		0	1	0	0.5		0	0	0	0
SNR71	YNCH0014W	S000006462	SnoRNAGene		0	1	0	0.5		1	1	0	1
SNR4	YNCE0019W	S000006493	SnoRNAGene		0	1	1	0.5		0	1	0	0.5
SNR34	YNCL0048W	S000006500	SnoRNAGene		0	1	0	0.5		0	0	0	0
SNR43	YNCC0003C	S000006503	SnoRNAGene		1	0	0	0.5		0	0	0	0
SNR47	YNCD0010C	S000006507	SnoRNAGene		0	1	1	0.5		6	0	0	3
SNR74	YNCM0015W	S000007308	SnoRNAGene		1	0	0	0.5		0	0	0	0
SNR85	YNCM0002C	S000081376	SnoRNAGene		1	0	0	0.5		0	0	0	0
SNR86	YNCM0034C	S000119075	SnoRNAGene		1	0	0	0.5		0	1	0	0.5
SNR6	YNCL0006W	S000006494	SnRNAGene		0	1	0	0.5		0	0	0	0
SNR50	YNCO0007W	S000006441	SnoRNAGene		0	0	0	0		0	0	0	0
SNR51	YNCP0013C	S000006442	SnoRNAGene		0	0	0	0		1	0	0	0.5
SNR52	YNCE0020C	S000006443	SnoRNAGene		0	0	0	0		0	0	0	0
SNR54	YNCM0005C	S000006445	SnoRNAGene		0	0	0	0		0	0	0	0
SNR56	YNCB0003W	S000006447	SnoRNAGene		0	0	0	0		0	0	0	0
SNR58	YNCO0003C	S000006449	SnoRNAGene		0	0	0	0		1	0	0	0.5
SNR59	YNCP0003W	S000006450	SnoRNAGene		0	0	2	0		2	0	0	1
SNR61	YNCL0041C	S000006452	SnoRNAGene		0	0	0	0		0	0	0	0
SNR63	YNCD0002C	S000006454	SnoRNAGene		0	0	0	0		0	0	0	0
SNR65	YNCC0011W	S000006456	SnoRNAGene		0	0	0	0		0	0	0	0
SNR69	YNCK0013W	S000006460	SnoRNAGene		0	0	0	0		0	0	0	0
SNR70	YNCP0014C	S000006461	SnoRNAGene		0	0	0	0		4	1	0	2.5
SNR3	YNCJ0030W	S000006492	SnoRNAGene		0	0	0	0		0	0	0	0
SNR8	YNCO0026W	S000006497	SnoRNAGene		0	0	0	0		0	0	0	0
SNR13	YNCD0030W	S000006498	SnoRNAGene		0	0	0	0		1	0	0	0.5
SNR42	YNCK0020C	S000006502	SnoRNAGene		0	0	0	0		0	0	0	0
SNR44	YNCL0046W	S000006504	SnoRNAGene		0	0	0	0		1	0	0	0.5
SNR45	YNCP0021W	S000006505	SnoRNAGene		0	0	0	0		0	0	0	0
SNR46	YNCG0024W	S000006506	SnoRNAGene		0	0	0	0		0	0	0	0
SNR190	YNCJ0004C	S000006509	SnoRNAGene		0	0	0	0		1	0	0	0.5
SNR5	YNCO0028W	S000007291	SnoRNAGene		0	0	0	0		1	1	0	1
SNR9	YNCO0014C	S000007292	SnoRNAGene		0	0	0	0		0	0	0	0
SNR11	YNCM0031W	S000007293	SnoRNAGene		0	0	0	0		5	0	0	2.5
SNR17A	YNCO0025W	S000007294	SnoRNAGene		0	0	0	0		8	9	0	8.5
SNR31	YNCO0027C	S000007296	SnoRNAGene		0	0	0	0		0	0	0	0
SNR32	YNCH0012W	S000007297	SnoRNAGene		0	0	0	0		0	0	0	0
SNR33	YNCC0006C	S000007298	SnoRNAGene		0	0	0	0		0	0	0	0
SNR35	YNCO0024C	S000007299	SnoRNAGene		0	0	0	0		0	0	0	0
SNR36	YNCO0022C	S000007300	SnoRNAGene		0	0	0	0		0	0	0	0
SNR38	YNCK0009W	S000007301	SnoRNAGene		0	0	0	0		0	0	0	0
SNR72	YNCM0017W	S000007306	SnoRNAGene		0	0	0	0		0	0	0	0
SNR73	YNCM0016W	S000007307	SnoRNAGene		0	0	0	0		0	0	0	0
SNR75	YNCM0014W	S000007309	SnoRNAGene		0	0	0	0		4	2	1	3
SNR78	YNCM0011W	S000007312	SnoRNAGene		0	0	0	0		0	0	0	0
SNR189	YNCC0012C	S000007314	SnoRNAGene		0	0	0	0		0	0	0	0
NME1	YNCN0013W	S000007436	SnoRNAGene		0	0	0	0		6	0	0	3
SNR49	YNCN0018W	S000007460	SnoRNAGene		0	0	0	0		0	0	0	0
SNR10	YNCG0013W	S000007499	SnoRNAGene		0	0	0	0		3	0	0	1.5
SNR18	YNCA0003W	S000007500	SnoRNAGene		0	0	0	0		0	0	0	0
SNR24	YNCM0026C	S000007501	SnoRNAGene		0	0	0	0		0	0	0	0
SNR84	YNCD0032C	S000028466	SnoRNAGene		0	0	1	0		0	0	0	0
SNR82	YNCG0010W	S000028467	SnoRNAGene		0	0	0	0		0	0	0	0
SNR83	YNCM0030W	S000028468	SnoRNAGene		0	0	0	0		0	1	0	0.5
SNR191	YNCN0019C	S000029463	SnoRNAGene		0	0	0	0		0	0	0	0
SNR80	YNCE0001C	S000081374	SnoRNAGene		0	0	0	0		0	0	0	0
SNR81	YNCO0006W	S000081375	SnoRNAGene		0	0	0	0		0	0	0	0
SNR161	YNCB0009C	S000087162	SnoRNAGene		0	0	0	0		0	0	0	0
SNR87	YNCK0015C	S000114301	SnoRNAGene		0	0	0	0		0	0	0	0
SNR7-L	YNCG0044C	S000006495	SnRNAGene		0	0	0	0		2	0	0	1
SNR7-S	YNCG0045C	S000006496	SnRNAGene		0	0	0	0		2	0	0	1
SNR14	YNCE0011C	S000006499	SnRNAGene		0	0	0	0		1	0	0	0.5
a) https://www.yeastgenome.org/

## Sheet: ncRNA
Saccharomyces Genome Database (a)					WT growth with glucose					WT growth + ∆Glucose (15 min)
Symbol	secondary identifier	primary identifier	class		A1	A2	A3	Mean (A1/A2)		E1	E2	E3	Mean (E1/E2)
SCR1	YNCE0024W	S000006491	NcRNAGene		3	7	0	5		31	14	0	22.5
SRG1	YNCE0017W	S000029010	NcRNAGene		5	4	0	4.5		2	2	0	2
RUF5-2	YNCH0008W	S000028474	NcRNAGene		0	2	0	1		0	6	0	3
HRA1	YNCA0001W	S000119380	NcRNAGene		0	1	0	0.5		0	0	0	0
IRT1	YNCJ0028C	S000178119	NcRNAGene		0	1	0	0.5		0	0	0	0
RPR1	YNCE0007C	S000006490	NcRNAGene		0	0	0	0		6	0	0	3
TLC1	YNCB0010W	S000006657	TelomeraseRNAGene		0	0	0	0		2	0	0	1
RUF5-1	YNCH0007W	S000028470	NcRNAGene		0	0	0	0		0	5	0	2.5
RPM1	YNCQ0027W	S000029023	NcRNAGene		0	0	0	0		0	0	0	0
ZOD1	YNCM0003W	S000077071	NcRNAGene		0	0	0	0		0	0	0	0
RNA170	YNCM0032C	S000114171	NcRNAGene		0	0	0	0		0	0	0	0
RUF20	YNCF0003C	S000130127	NcRNAGene		0	0	0	0		0	0	0	0
RUF21	YNCF0001C	S000130129	NcRNAGene		0	0	0	0		0	0	0	0
RUF22	YNCF0010C	S000130131	NcRNAGene		0	0	0	0		0	0	0	0
RUF23	YNCF0013W	S000130133	NcRNAGene		0	0	0	0		0	0	0	0
ICR1	YNCI0012	S000132612	NcRNAGene		0	0	0	0		0	0	0	0
PWR1	YNCI0013W	S000132614	NcRNAGene		0	0	0	0		0	0	0	0
RME3	YNCG0001C	S000144910	NcRNAGene		0	0	0	0		0	0	0	0
a) https://www.yeastgenome.org/

## Sheet: Gag-Pol
Saccharomyces Genome Database (a)						WT growth with glucose (f)							WT growth + ∆Glucose (15 min) (f)							Transcriptome
Symbol	secondary identifier	primary identifier	class	ORF length		A1	A2	A3	Mean (A1/A2)	RPKM-A (mean)(c)	log2-RPKM-A (mean)(c)		E1	E2	E3	Mean (E1/E2)	RPKM-E (mean)(c)	log2-RPKM-E (mean)(c)		Mean WT (A1/A2/A3)	RPKM-A (mean)	log2-RPKM-A (mean)
gag-pol fusion	YBL005W-B	S000002147	TransposableElementGene	5268		43	50	11	46.5	1324.96	10.3717		6	3	0	4.5	89.0038	6.4758		11658.3	236.968	7.88855
gag	YBR012W-A	S000002154	TransposableElementGene	1322		11	9	3	10	1135.44	10.149		4	3	0	3.5	275.853	8.10776		1796	36.5056	5.19005
gag-pol fusion	YDR316W-B	S000007399	TransposableElementGene	5268		23	31	3	27	769.331	9.58746		14	6	0	10	197.786	7.6278		13461.7	273.623	8.09604
gag-pol fusion	YBR012W-B	S000002155	TransposableElementGene	5271		13	10	4	11.5	327.492	8.35531		7	5	0	6	118.604	6.89001		9113	185.231	7.53318
gag-pol fusion	YBL100W-B	S000002149	TransposableElementGene	5313		10	12	7	11	310.777	8.27973		2	0	0	1	19.6111	4.2936		3964.33	80.5793	6.33234
gag-pol fusion	YDR365W-B	S000007401	TransposableElementGene	5268		10	6	1	8	227.95	7.83257		12	1	0	6.5	128.561	7.00631		18444.7	376.617	8.55695
gag	YAR010C	S000000068	TransposableElementGene	1322		1	3	0	2	227.088	7.82711		2	2	0	2	157.631	7.3004		2768.33	14.1207	3.81974
gag	YDR365W-A	S000007400	TransposableElementGene	1322		3	1	0	2	227.088	7.82711		3	0	0	1.5	118.223	6.88537		2816.33	14.3656	3.84454
gag-pol fusion	YJR029W	S000003790	TransposableElementGene	5268		6	6	1	6	170.962	7.41754		11	4	0	7.5	148.34	7.21276		18814.7	95.1571	6.57224
gag	YBL100W-A	S000002148	TransposableElementGene	1316		2	0	0	1	114.062	6.83367		0	0	0	0	0	0		395.667	2.01822	1.01308
gag	YBL005W-A	S000002146	TransposableElementGene	1322		1	1	0	1	113.544	6.82711		1	1	0	1	78.8153	6.3004		1134.67	23.0633	4.52753
gag	YJR028W	S000003789	TransposableElementGene	1322		1	1	0	1	113.544	6.82711		1	2	0	1.5	118.223	6.88537		2464.33	12.4636	3.63965
gag	YDR316W-A	S000007398	TransposableElementGene	1322		0	2	0	1	113.544	6.82711		4	1	0	2.5	197.038	7.62233		2225.33	45.2323	5.49928
gag-pol fusion	YJR027W	S000003788	TransposableElementGene	5268		2	3	1	2.5	71.2344	6.1545		25	2	0	13.5	267.011	8.06076		16196.3	82.6144	6.36832
gag	YDR034C-C	S000007344	TransposableElementGene	1316		1	0	0	0.5	57.0308	5.83367		0	0	0	0	0	0		550.333	11.2371	3.4902
gag	YOR192C-A	S000007353	TransposableElementGene	1316		1	0	0	0.5	57.0308	5.83367		0	1	0	0.5	39.5873	5.30697		581.333	2.96527	1.56816
gag	YMR046C	S000004649	TransposableElementGene	1322		0	1	0	0.5	56.772	5.82711		3	0	0	1.5	118.223	6.88537		1209	6.16688	2.62454
gag	YDR170W-A	S000007227	TransposableElementGene	1322		0	1	0	0.5	56.772	5.82711		4	1	0	2.5	197.038	7.62233		957.667	4.8435	2.27605
gag	YNL284C-A	S000007386	TransposableElementGene	1322		0	1	0	0.5	56.772	5.82711		1	0	0	0.5	39.4076	5.3004		1043.33	19.5233	4.28713
gag	YDR210C-C	S000007409	TransposableElementGene	1322		0	1	0	0.5	56.772	5.82711		3	1	0	2	157.631	7.3004		2050	11.854	3.5673
gag-pol fusion	YGR027W-B	S000007406	TransposableElementGene	5268		2	1	0	1.5	42.7406	5.41754		16	5	1	10.5	207.676	7.69819		20837	423.534	8.72633
gag-pol fusion	YGR109W-B	S000007347	TransposableElementGene	4644		2	0	0	1	32.3224	5.01446		1	0	0	0.5	11.2181	3.48776		3098.33	17.2909	4.11194
gag-pol fusion	YNL054W-B	S000007385	TransposableElementGene	5250		0	2	0	1	28.5914	4.83751		8	5	0	6.5	129.002	7.01125		10285.7	51.3539	5.6824
gag-pol fusion	YNL284C-B	S000007387	TransposableElementGene	5268		1	1	0	1	28.4937	4.83257		9	2	0	5.5	108.782	6.7653		13208	268.467	8.0686
gag-pol fusion	YCL019W	S000000524	TransposableElementGene	5313		1	1	1	1	28.2524	4.8203		2	1	0	1.5	29.4167	4.87856		5240.67	26.7164	4.73965
gag-pol fusion	YML039W	S000004503	TransposableElementGene	5268		1	0	0	0.5	14.2469	3.83257		17	5	0	11	217.565	7.7653		18145.3	370.505	8.53335
gag-pol fusion	YMR045C	S000004648	TransposableElementGene	5268		0	1	1	0.5	14.2469	3.83257		6	1	0	3.5	69.2252	6.11323		10689.7	82.8505	6.37244
gag-pol fusion	YLR227W-B	S000007376	TransposableElementGene	5268		1	0	0	0.5	14.2469	3.83257		26	3	1	14.5	286.79	8.16385		17268	350.99	8.45529
gag-pol fusion	YDR210C-D	S000007410	TransposableElementGene	5268		0	1	0	0.5	14.2469	3.83257		11	3	0	7	138.45	7.11323		10793.7	219.393	7.77737
gag-pol fusion	YDR034C-D	S000007345	TransposableElementGene	5313		1	0	0	0.5	14.1262	3.8203		5	1	0	3	58.8333	5.87856		5209.33	106.368	6.73292
gag-pol fusion	YOR192C-B	S000007354	TransposableElementGene	5313		1	0	0	0.5	14.1262	3.8203		0	3	0	1.5	29.4167	4.87856		4910.67	99.8145	6.64118
truncated gag-pol fusion	YAR009C	S000000067	TransposableElementGene	3590		0	0	0	0	0	0		16	1	0	8.5	246.698	7.9466		13723	69.9984	6.12925
gag	YCL020W	S000000525	TransposableElementGene	1316		0	0	1	0	0	0		0	0	0	0	0	0		447.667	2.26412	1.17895
gag-pol fusion	YER138C	S000000940	TransposableElementGene	5268		0	0	0	0	0	0		14	2	2	8	158.229	7.30587		18779.3	95.7897	6.5818
gag-pol fusion	YER160C	S000000962	TransposableElementGene	5268		0	0	0	0	0	0		9	5	0	7	138.45	7.11323		10289	52.4822	5.71376
gag-pol fusion	YFL002W-A	S000002962	TransposableElementGene	5313		0	0	0	0	0	0		1	1	0	1	19.6111	4.2936		5473.33	31.6697	4.98503
gag-pol fusion	YHR214C-B	S000003534	TransposableElementGene	5382		0	0	0	0	0	0		16	3	0	9.5	183.917	7.52291		12973	66.3996	6.0531
gag-pol fusion	YIL082W-A	S000003537	TransposableElementGene	4497		0	0	0	0	0	0		1	1	0	1	23.1696	4.53416		3759.33	76.4124	6.25574
gag-pol fusion	YJL113W	S000003649	TransposableElementGene	4647		0	0	0	0	0	0		0	1	0	0.5	11.2109	3.48683		888.667	18.0631	4.17497
gag	YJL114W	S000003650	TransposableElementGene	680		0	0	0	0	0	0		0	0	0	0	0	0		31	0.158125	-2.66086
gag	YJR026W	S000003787	TransposableElementGene	1322		0	0	0	0	0	0		2	2	0	2	157.631	7.3004		2723.67	13.8929	3.79628
gag	YML040W	S000004504	TransposableElementGene	1322		0	0	0	0	0	0		6	1	0	3.5	275.853	8.10776		2798.33	57.1384	5.83639
gag-pol fusion	YML045W	S000004508	TransposableElementGene	5268		0	0	0	0	0	0		16	0	0	8	158.229	7.30587		13883	70.2147	6.1337
gag-pol fusion	YMR050C	S000004653	TransposableElementGene	5268		0	0	1	0	0	0		11	5	0	8	158.229	7.30587		11783	239.502	7.90389
gag	YMR051C	S000004654	TransposableElementGene	1322		0	0	0	0	0	0		2	1	0	1.5	118.223	6.88537		1950.33	39.6426	5.30898
gag-pol fusion	YLR035C-A	S000007225	TransposableElementGene	3467		0	0	0	0	0	0		3	1	0	2	60.106	5.90944		6903.33	140.318	7.13255
gag	YGR109W-A	S000007346	TransposableElementGene	872		0	0	0	0	0	0		0	0	0	0	0	0		911.333	4.60916	2.2045
gag	YOL103W-A	S000007349	TransposableElementGene	1322		0	0	0	0	0	0		6	2	0	4	315.261	8.3004		3139	16.0114	4.00103
gag-pol fusion	YOL103W-B	S000007350	TransposableElementGene	5268		0	0	0	0	0	0		18	3	1	10.5	207.676	7.69819		18594.3	572.992	9.16237
gag	YOR142W-A	S000007351	TransposableElementGene	1322		0	0	0	0	0	0		4	1	0	2.5	197.038	7.62233		1860.67	37.9925	5.24764
gag-pol fusion	YOR142W-B	S000007352	TransposableElementGene	5268		0	0	0	0	0	0		11	4	0	7.5	148.34	7.21276		11709.3	59.2212	5.88804
gag	YOR343W-A	S000007355	TransposableElementGene	1316		0	0	0	0	0	0		0	0	0	0	0	0		902	35.6437	5.15557
gag-pol fusion	YOR343W-B	S000007356	TransposableElementGene	5313		0	0	0	0	0	0		2	0	0	1	19.6111	4.2936		6225	126.53	6.98333
gag	YPL257W-A	S000007357	TransposableElementGene	1322		0	0	0	0	0	0		3	1	0	2	157.631	7.3004		2827.33	14.4217	3.85017
gag-pol fusion	YPL257W-B	S000007358	TransposableElementGene	5268		0	0	0	0	0	0		20	2	1	11	217.565	7.7653		18065.7	367.204	8.52044
gag	YPR137C-A	S000007359	TransposableElementGene	1322		0	0	0	0	0	0		1	3	0	2	157.631	7.3004		2609.33	13.3097	3.73441
gag-pol fusion	YPR137C-B	S000007360	TransposableElementGene	5268		0	0	0	0	0	0		13	4	0	8.5	168.118	7.39333		15078.3	307.88	8.26623
gag	YPR158C-C	S000007361	TransposableElementGene	1322		0	0	0	0	0	0		3	2	0	2.5	197.038	7.62233		2845.67	14.3923	3.84722
gag-pol fusion	YPR158C-D	S000007362	TransposableElementGene	5268		0	0	1	0	0	0		21	4	1	12.5	247.233	7.94973		16422.7	98.1308	6.61663
gag	YPR158W-A	S000007363	TransposableElementGene	1322		0	0	0	0	0	0		3	1	1	2	157.631	7.3004		1850	37.6032	5.23278
gag-pol fusion	YPR158W-B	S000007364	TransposableElementGene	5271		0	0	0	0	0	0		13	1	4	7	138.372	7.1124		12856	65.576	6.0351
gag	YGR161C-C	S000007367	TransposableElementGene	1322		0	0	0	0	0	0		2	2	0	2	157.631	7.3004		2267.33	46.0859	5.52626
gag-pol fusion	YGR161C-D	S000007368	TransposableElementGene	5268		0	0	0	0	0	0		6	5	0	5.5	108.782	6.7653		10682.7	54.4902	5.76793
gag	YGR161W-A	S000007369	TransposableElementGene	1316		0	0	0	0	0	0		0	0	0	0	0	0		634.667	12.9003	3.68933
gag-pol fusion	YGR161W-B	S000007370	TransposableElementGene	5313		0	0	0	0	0	0		2	1	0	1.5	29.4167	4.87856		5545.67	112.722	6.81662
gag	YHL009W-A	S000007371	TransposableElementGene	1241		0	0	0	0	0	0		0	0	0	0	0	0		75.3333	1.53123	0.614691
gag-pol fusion	YHL009W-B	S000007372	TransposableElementGene	5409		0	0	0	0	0	0		0	0	0	0	0	0		952.333	4.85767	2.28026
gag	YLR157C-A	S000007373	TransposableElementGene	1322		0	0	0	0	0	0		4	0	0	2	157.631	7.3004		2837	14.0938	3.81698
gag-pol fusion	YLR157C-B	S000007374	TransposableElementGene	5268		0	0	0	0	0	0		17	3	0	10	197.786	7.6278		18048.7	92.0628	6.52455
gag	YLR227W-A	S000007375	TransposableElementGene	1322		0	0	0	0	0	0		3	1	1	2	157.631	7.3004		2833.67	57.5973	5.84793
gag	YLR256W-A	S000007377	TransposableElementGene	1322		0	0	0	0	0	0		3	0	0	1.5	118.223	6.88537		2817	14.3608	3.84406
gag	YLR410W-A	S000007379	TransposableElementGene	1316		0	0	0	0	0	0		0	0	0	0	0	0		488.667	2.49259	1.31765
gag-pol fusion	YLR410W-B	S000007380	TransposableElementGene	5313		0	0	0	0	0	0		3	1	0	2	39.2222	5.2936		5361	108.968	6.76776
gag	YML045W-A	S000007381	TransposableElementGene	1322		0	0	0	0	0	0		4	0	0	2	157.631	7.3004		2454	53.1358	5.73161
gag	YNL054W-A	S000007384	TransposableElementGene	1322		0	0	0	0	0	0		2	1	0	1.5	118.223	6.88537		1573.67	7.81772	2.96675
gag-pol fusion	YPL060C-A	S000007388	TransposableElementGene	5409		0	0	0	0	0	0		0	1	0	0.5	9.63152	3.26776		938.667	4.78796	2.25941
gag	YDR098C-A	S000007390	TransposableElementGene	1322		0	0	0	0	0	0		2	1	0	1.5	118.223	6.88537		2256	45.8556	5.51903
gag-pol fusion	YDR098C-B	S000007391	TransposableElementGene	5268		0	0	0	0	0	0		13	1	1	7	138.45	7.11323		11038.3	224.366	7.80971
gag	YDR210W-A	S000007392	TransposableElementGene	1316		0	0	0	0	0	0		0	1	0	0.5	39.5873	5.30697		576.333	2.93976	1.5557
gag-pol fusion	YDR210W-B	S000007393	TransposableElementGene	5313		0	0	0	0	0	0		1	2	0	1.5	29.4167	4.87856		5315.67	108.539	6.76207
gag	YDR261C-C	S000007394	TransposableElementGene	1322		0	0	0	0	0	0		1	2	0	1.5	118.223	6.88537		2416	12.3235	3.62335
gag-pol fusion	YDR261C-D	S000007395	TransposableElementGene	4815		0	0	0	0	0	0		10	5	1	7.5	162.296	7.34248		15543.7	78.6137	6.29671
gag	YDR261W-A	S000007396	TransposableElementGene	1316		0	0	0	0	0	0		0	0	0	0	0	0		516.333	10.5429	3.3982
gag-pol fusion	YDR261W-B	S000007397	TransposableElementGene	5313		0	0	0	0	0	0		1	0	0	0.5	9.80555	3.2936		4582.67	93.5722	6.54801
gag	YER137C-A	S000007402	TransposableElementGene	1322		0	0	0	0	0	0		4	1	0	2.5	197.038	7.62233		2850.67	21.3372	4.4153
gag	YER159C-A	S000007403	TransposableElementGene	1322		0	0	0	0	0	0		3	3	0	3	236.446	7.88537		2029.33	10.3512	3.37173
gag	YFL002W-B	S000007404	TransposableElementGene	1316		0	0	0	0	0	0		0	0	0	0	0	0		627.333	12.7512	3.67256
gag	YGR027W-A	S000007405	TransposableElementGene	1322		0	0	0	0	0	0		4	2	0	3	236.446	7.88537		2976	15.0514	3.91183
gag	YGR038C-A	S000007407	TransposableElementGene	1322		0	0	0	0	0	0		3	1	0	2	157.631	7.3004		2196.67	44.6496	5.48057
gag-pol fusion	YGR038C-B	S000007408	TransposableElementGene	5268		0	0	0	0	0	0		21	4	0	12.5	247.233	7.94973		13339.7	271.143	8.08291
gag	YHR214C-C	S000007421	TransposableElementGene	1436		0	0	0	0	0	0		6	2	0	4	290.233	8.18107		2609	13.308	3.73422
a) https://www.yeastgenome.org/
c) RPKM: Reads Per Kilobase of transcript, per Million mapped reads. Values with 0 reads were arbitrarily assigned a value of 0
f) Because of sequence variability, duplicate genes were not eliminated

## Sheet: mtRNA
Saccharomyces Genome Database (a)					WT growth with glucose					WT growth + ∆Glucose (15 min)
Symbol	secondary identifier	primary identifier	class		A1	A2	A3	Mean (A1/A2)		E1	E2	E3	Mean (E1/E2)
21S_RRNA	YNCQ0006W	S000007288	mtRRNAGene		3	3	3	3		0	1	0	0.5
15S_RRNA	YNCQ0002W	S000007287	mtRRNAGene		2	3	0	2.5		4	2	1	3
COX1	Q0045	S000007260	mtORF		1	0	0	0.5		0	0	0	0
AI2	Q0055	S000007262	mtORF		1	0	0	0.5		0	0	0	0
AI3	Q0060	S000007263	mtORF		1	0	0	0.5		0	0	0	0
AI4	Q0065	S000007264	mtORF		1	0	0	0.5		0	0	0	0
AI5_ALPHA	Q0070	S000007265	mtORF		1	0	0	0.5		0	0	0	0
AI1	Q0050	S000007261	mtORF		0	0	0	0		0	0	0	0
AI5_BETA	Q0075	S000007266	mtORF		0	0	0	0		0	0	0	0
ATP8	Q0080	S000007267	mtORF		0	0	0	0		0	0	0	0
ATP6	Q0085	S000007268	mtORF		0	0	0	0		0	0	0	0
COB	Q0105	S000007270	mtORF		0	0	0	0		0	0	0	0
BI2	Q0110	S000007271	mtORF		0	0	0	0		0	0	0	0
BI3	Q0115	S000007272	mtORF		0	0	0	0		0	0	0	0
BI4	Q0120	S000007273	mtORF		0	0	0	0		0	0	0	0
OLI1	Q0130	S000007274	mtORF		0	0	0	0		0	0	0	0
VAR1	Q0140	S000007275	mtORF		0	0	0	0		0	0	0	0
SCEI	Q0160	S000007279	mtORF		0	0	0	0		0	0	0	0
COX2	Q0250	S000007281	mtORF		0	0	0	0		0	0	0	0
	Q0255	S000007282	mtORF		0	0	0	0		0	0	0	0
COX3	Q0275	S000007283	mtORF		0	0	0	0		0	0	0	0
tA(UGC)Q	YNCQ0018W	S000007315	mtTRNAGene		0	0	0	0		0	0	0	0
tC(GCA)Q	YNCQ0008W	S000007316	mtTRNAGene		0	0	0	0		0	0	0	0
tD(GUC)Q	YNCQ0015W	S000007317	mtTRNAGene		0	0	0	0		0	0	0	0
tE(UUC)Q	YNCQ0004W	S000007318	mtTRNAGene		0	0	0	0		0	0	0	0
tF(GAA)Q	YNCQ0023W	S000007319	mtTRNAGene		0	0	0	0		0	0	0	0
tG(UCC)Q	YNCQ0014W	S000007320	mtTRNAGene		0	0	0	0		0	0	0	0
tH(GUG)Q	YNCQ0009W	S000007321	mtTRNAGene		0	0	0	0		0	0	0	0
tI(GAU)Q	YNCQ0019W	S000007322	mtTRNAGene		0	0	0	0		0	0	0	0
tK(UUU)Q	YNCQ0012W	S000007323	mtTRNAGene		0	0	0	0		0	0	0	0
tL(UAA)Q	YNCQ0010W	S000007324	mtTRNAGene		0	0	0	0		0	0	0	0
tM(CAU)Q1	YNCQ0022W	S000007325	mtTRNAGene		0	0	0	0		0	0	0	0
tM(CAU)Q2	YNCQ0026W	S000007326	mtTRNAGene		0	0	0	0		0	0	0	0
tN(GUU)Q	YNCQ0021W	S000007327	mtTRNAGene		0	0	1	0		0	0	0	0
tP(UGG)Q	YNCQ0001W	S000007328	mtTRNAGene		0	0	0	0		0	0	0	0
tQ(UUG)Q	YNCQ0011W	S000007329	mtTRNAGene		0	0	2	0		0	0	0	0
tR(ACG)Q2	YNCQ0017W	S000007330	mtTRNAGene		0	0	0	0		0	0	0	0
tR(UCU)Q1	YNCQ0013W	S000007331	mtTRNAGene		0	0	0	0		0	0	0	0
tS(GCU)Q1	YNCQ0016W	S000007332	mtTRNAGene		0	0	0	0		0	0	0	0
tS(UGA)Q2	YNCQ0005W	S000007333	mtTRNAGene		0	0	0	0		0	0	0	0
tT(UGU)Q1	YNCQ0007W	S000007334	mtTRNAGene		0	0	0	0		0	0	0	0
tT(UAG)Q2	YNCQ0024C	S000007335	mtTRNAGene		0	0	0	0		0	0	0	0
tV(UAC)Q	YNCQ0025W	S000007336	mtTRNAGene		0	0	0	0		0	0	0	0
tW(UCA)Q	YNCQ0003W	S000007337	mtTRNAGene		0	0	0	0		0	0	0	0
tY(GUA)Q	YNCQ0020W	S000007338	mtTRNAGene		0	0	0	0		0	0	0	0
RPM1	YNCQ0027W	S000029023	mtNcRNAGene		0	0	0	0		0	0	0	0
a) https://www.yeastgenome.org/
