# Supplementary material for: The DEAD-Box RNA Helicase Ded1 Is Associated with Translating Ribosomes
Source: Genes (Basel). 2023 Jul 31;14(8):1566. doi: 10.3390/genes14081566 (PMC10454743; doi:10.3390/genes14081566)
Supplement: Supplementary file 1 [file genes-14-01566-s001.zip › genes-2500344-supplementary/Supplementary File S2.xlsx]

## Sheet: mRNA
																																Transcriptome
Symbol	secondary identifier	primary identifier	class	ORF length		5' UTR length	3' UTR length		A_1	A_2	E_1	E_2	norm.A_1	norm.A_2	norm.E_1	norm.E_2	baseMean	WT	∆Glu	FoldChange	log2FoldChange	stat	pvalue	padj	dispGeneEst	dispFit	dispMAP	dispersion	betaConv	maxCooks		Mean WT (A1/A2/A3)	RPKM-A	log2-RPKM-A
TAR1	YLR154W-C	S000028422	ORF	374		110	91		0	0	157	42	0	0	157	59	54.1	0	108	278.129	8.12	5.707	1.15058e-08	1.80066e-06	0.6007	0.2784	0.3002	0.3002	TRUE	NA		12184.7	875.441	9.77387
DDR2	YOL052C-A	S000005413	ORF	185		34	244		0	0	21	1	0	0	21	1	5.6	0	11	24.793	4.632	2.567	0.0102546	0.183411	4.4539	1.5506	1.751	1.751	TRUE	NA		3031.33	440.298	8.78234
HKR1	YDR420W	S000002828	ORF	5408		31	142		0	0	18	2	0	0	18	3	5.21	0	10	23.61	4.561	2.535	0.0112538	0.192798	2.5236	1.6586	1.7158	1.7158	TRUE	NA		3971	19.7309	4.30239
YDR278C	YDR278C	S000002686	ORF	317					0	0	17	2	0	0	17	3	4.96	0	10	22.359	4.483	2.476	0.0132695	0.212493	2.4079	1.7356	1.7795	1.7795	TRUE	NA		5.33333	0.452089	-1.14532
HSP26	YBR072W	S000000276	ORF	644		60	165		0	0	11	4	0	0	11	6	4.16	0	8	18.785	4.232	2.307	0.0210499	0.263544	0	2.0411	1.9264	1.9264	TRUE	NA		4311.67	179.905	7.49109
SOL4	YGR248W	S000003480	ORF	767		35	96		0	0	2	9	0	0	2	13	3.68	0	8	15.526	3.957	2.099	0.0357824	0.334325	2.5122	2.2912	2.3086	2.3086	TRUE	NA		1134.33	39.7402	5.31253
YPR159C-A	YPR159C-A	S000028725	ORF	101					0	0	9	3	0	0	9	4	3.31	0	6	14.289	3.837	2.025	0.0428913	0.357999	0	2.5334	2.3907	2.3907	TRUE	NA		2.66667	0.709467	-0.495193
YPR108W-A	YPR108W-A	S000028590	ORF	212					0	0	10	2	0	0	10	3	3.21	0	6	13.627	3.768	1.974	0.0484141	0.365147	1.2043	2.611	2.5234	2.5234	TRUE	NA		13	1.64775	0.7205
TKL2	YBR117C	S000000321	ORF	2045					0	0	32	1	0	0	32	1	8.35	0	16	12.796	3.678	1.803	0.0713992	0.427751	5.2251	1.0834	1.3546	5.2251	TRUE	NA		1164	15.2948	3.93497
GLK1	YCL040W	S000000545	ORF	1502		31	180		3	2	61	4	3	2	61	6	17.78	2	34	11.652	3.542	2.928	0.00341696	0.171842	1.0077	0.5786	0.6707	0.6707	TRUE	NA		10370.7	185.533	7.53553
GSY1	YFR015C	S000001911	ORF	2126		70	112		0	0	10	1	0	0	10	1	2.85	0	6	11.645	3.542	1.819	0.0689394	0.420627	2.9857	2.9182	2.9246	2.9246	TRUE	NA		1228.33	15.5252	3.95654
MEO1	YBR126W-A	S000028600	ORF	206					0	1	11	6	0	1	11	8	5.07	0	10	11.507	3.524	2.104	0.0353489	0.334325	0	1.7009	1.431	1.431	TRUE	NA		3769.33	491.679	8.94157
TEF1	YPR080W	S000006284	ORF	1376		33	123		1	1	20	7	1	1	20	10	7.91	1	15	11.276	3.495	2.429	0.0151401	0.220412	0	1.1364	0.9256	0.9256	TRUE	NA		435785	8510.17	13.055
YSC84	YHR016C	S000001058	ORF	1574		47	109		0	0	8	2	0	0	8	3	2.71	0	6	11.194	3.485	1.789	0.0735345	0.427751	0.7906	3.0689	2.9171	2.9171	TRUE	NA		1870.67	31.9357	4.9971
YLR154C-H	YLR154C-H	S000028562	ORF	131					0	0	8	1	0	0	8	1	2.35	0	4	9.342	3.224	1.624	0.104424	0.470282	2.5075	3.5102	3.4345	3.4345	TRUE	NA		47.6667	9.77751	3.28947
SPI1	YER150W	S000000952	ORF	446		21	165		1	0	14	2	1	0	14	3	4.45	0	8	8.944	3.161	1.826	0.0679199	0.420627	0	1.9185	1.7431	1.7431	TRUE	NA		3590.67	216.334	7.75712
GND2	YGR256W	S000003488	ORF	1478			114		0	0	10	0	0	0	10	0	2.5	0	5	8.865	3.148	1.56	0.11872	0.48894	10	3.3123	4.0804	4.0804	TRUE	NA		893.667	16.2475	4.02214
YLR159C-A	YLR159C-A	S000028566	ORF	131					0	0	6	2	0	0	6	3	2.21	0	4	8.825	3.142	1.579	0.114307	0.483487	0	3.7344	3.4907	3.4907	TRUE	NA		30	6.15368	2.62145
AFG1	YEL052W	S000000778	ORF	1529		88	61		0	0	7	1	0	0	7	1	2.1	0	4	8.218	3.039	1.515	0.129709	0.489143	2.1922	3.9118	3.7795	3.7795	TRUE	NA		3345	58.7859	5.8774
HST3	YOR025W	S000005551	ORF	1343		43	149		0	0	7	1	0	0	7	1	2.1	0	4	8.218	3.039	1.515	0.129709	0.489143	2.1922	3.9118	3.7795	3.7795	TRUE	NA		2706	54.1423	5.75868
STF1	YDL130W-A	S000007232	ORF	260		53	164		0	0	9	0	0	0	9	0	2.25	0	4	7.854	2.973	1.463	0.143561	0.529287	10	3.6657	4.462	4.462	TRUE	NA		2230.33	230.505	7.84866
ALD4	YOR374W	S000005901	ORF	1559		39	226		1	0	12	2	1	0	12	3	3.95	0	8	7.844	2.972	1.684	0.0920916	0.470282	0	2.1447	1.9038	1.9038	TRUE	NA		7418.33	127.863	6.99845
APE3	YBR286W	S000000490	ORF	1613		33	50		1	2	16	8	1	2	16	11	7.46	2	14	7.708	2.946	2.092	0.036477	0.335803	0	1.1971	0.944	0.944	TRUE	NA		41402.3	689.724	9.42987
YGR164W	YGR164W	S000003396	ORF	335					0	0	5	2	0	0	5	3	1.96	0	4	7.673	2.94	1.461	0.143892	NA	0	4.1946	3.89	3.89	TRUE	NA		90	7.21909	2.85182
SIL1	YOL031C	S000005391	ORF	1265		63	23		0	0	5	2	0	0	5	3	1.96	0	4	7.673	2.94	1.461	0.143892	NA	0	4.1946	3.89	3.89	TRUE	NA		3162	67.167	6.06968
HBT1	YDL223C	S000002382	ORF	3140					0	1	9	3	0	1	9	4	3.51	0	6	7.616	2.929	1.633	0.102564	0.470282	0	2.3994	2.0077	2.0077	TRUE	NA		1956	16.7388	4.06512
GAD1	YMR250W	S000004862	ORF	1757		39	105		1	1	7	9	1	1	7	13	5.37	1	10	7.28	2.864	1.836	0.0664075	0.420627	0	1.6122	1.2551	1.2551	TRUE	NA		6310.33	96.5084	6.59258
TMT1	YER175C	S000000977	ORF	899		88	138		0	0	6	1	0	0	6	1	1.85	0	4	7.12	2.832	1.398	0.162093	NA	1.8421	4.4216	4.2147	4.2147	TRUE	NA		2396.33	71.6262	6.16242
RGL1	YPL066W	S000005987	ORF	1439		73	86		0	0	6	1	0	0	6	1	1.85	0	4	7.12	2.832	1.398	0.162093	NA	1.8421	4.4216	4.2147	4.2147	TRUE	NA		3678.67	68.6933	6.1021
YOL013W-B	YOL013W-B	S000007252	ORF	291		35	88		0	0	6	1	0	0	6	1	1.85	0	4	7.12	2.832	1.398	0.162093	NA	1.8421	4.4216	4.2147	4.2147	TRUE	NA		85.3333	7.87971	2.97814
YLR156C-A	YLR156C-A	S000028564	ORF	131					0	0	6	1	0	0	6	1	1.85	0	4	7.12	2.832	1.398	0.162093	NA	1.8421	4.4216	4.2147	4.2147	TRUE	NA		37	7.58953	2.92401
YPL247C	YPL247C	S000006168	ORF	1571		76	77		1	0	15	0	1	0	15	0	3.99	0	8	7.086	2.825	1.53	0.125919	0.489143	6.8613	2.1231	2.4702	2.4702	TRUE	NA		1114.67	19.0657	4.25291
JIP4	YDR475C	S000002883	ORF	2630		73	88		0	0	8	0	0	0	8	0	2	0	4	6.866	2.779	1.358	0.174521	0.575431	10	4.1075	4.9382	4.9382	TRUE	NA		2523.33	25.7812	4.68825
ISF1	YMR081C	S000004686	ORF	1016		207	182		0	0	8	0	0	0	8	0	2	0	4	6.866	2.779	1.358	0.174521	0.575431	10	4.1075	4.9382	4.9382	TRUE	NA		273.667	7.2379	2.85557
YLR154C-G	YLR154C-G	S000028561	ORF	149		990	437		10	19	116	40	10	15	116	57	49.29	12	86	6.536	2.708	3.522	0.000429049	0.0447641	0.1509	0.2928	0.2645	0.2645	TRUE	NA		5528.67	997.054	9.96153
CYT1	YOR065W	S000005591	ORF	929		289	328		0	1	12	0	0	1	12	0	3.2	0	6	6.143	2.619	1.375	0.169277	0.575431	6.0508	2.6199	2.8907	2.8907	TRUE	NA		6161.67	178.224	7.47755
AAT2	YLR027C	S000004017	ORF	1256		26	21		0	0	5	1	0	0	5	1	1.6	0	3	6.051	2.597	1.27	0.203989	NA	0.0007	5.0905	4.7849	4.7849	TRUE	NA		13678	292.629	8.19293
GSF2	YML048W	S000004511	ORF	1211		33	195		0	0	5	1	0	0	5	1	1.6	0	3	6.051	2.597	1.27	0.203989	NA	0.0007	5.0905	4.7849	4.7849	TRUE	NA		8857	196.529	7.6186
FRD1	YEL047C	S000000773	ORF	1412		2	92		0	0	7	0	0	0	7	0	1.75	0	4	5.908	2.563	1.245	0.213269	NA	10	4.6755	5.5468	5.5468	TRUE	NA		6685	127.219	6.99117
RAD4	YER162C	S000000964	ORF	2264		25	100		0	0	7	0	0	0	7	0	1.75	0	4	5.908	2.563	1.245	0.213269	NA	10	4.6755	5.5468	5.5468	TRUE	NA		1720	20.4144	4.35152
SDH7	YDR511W	S000002919	ORF	401		5	84		0	0	7	0	0	0	7	0	1.75	0	4	5.908	2.563	1.245	0.213269	NA	10	4.6755	5.5468	5.5468	TRUE	NA		751.333	50.3469	5.65383
FRE6	YLL051C	S000003974	ORF	2138		72	162		0	0	7	0	0	0	7	0	1.75	0	4	5.908	2.563	1.245	0.213269	NA	10	4.6755	5.5468	5.5468	TRUE	NA		2687.33	33.7752	5.07789
CDC73	YLR418C	S000004410	ORF	1181		43	307		0	0	7	0	0	0	7	0	1.75	0	4	5.908	2.563	1.245	0.213269	NA	10	4.6755	5.5468	5.5468	TRUE	NA		3332.67	75.8275	6.24465
SGS1	YMR190C	S000004802	ORF	4343					0	0	7	0	0	0	7	0	1.75	0	4	5.908	2.563	1.245	0.213269	NA	10	4.6755	5.5468	5.5468	TRUE	NA		2070	12.8075	3.67892
YMR196W	YMR196W	S000004809	ORF	3266		79	122		0	0	7	0	0	0	7	0	1.75	0	4	5.908	2.563	1.245	0.213269	NA	10	4.6755	5.5468	5.5468	TRUE	NA		4541.67	37.3666	5.22368
DMA2	YNL116W	S000005060	ORF	1568		49	165		0	0	7	0	0	0	7	0	1.75	0	4	5.908	2.563	1.245	0.213269	NA	10	4.6755	5.5468	5.5468	TRUE	NA		1982	33.9658	5.08601
YTP1	YNL237W	S000005181	ORF	1379					0	0	7	0	0	0	7	0	1.75	0	4	5.908	2.563	1.245	0.213269	NA	10	4.6755	5.5468	5.5468	TRUE	NA		950.667	18.5246	4.21137
YPL113C	YPL113C	S000006034	ORF	1190					0	0	7	0	0	0	7	0	1.75	0	4	5.908	2.563	1.245	0.213269	NA	10	4.6755	5.5468	5.5468	TRUE	NA		578.667	13.0667	3.70782
QCR2	YPR191W	S000006395	ORF	1106		84	164		0	0	7	0	0	0	7	0	1.75	0	4	5.908	2.563	1.245	0.213269	NA	10	4.6755	5.5468	5.5468	TRUE	NA		9281.33	225.497	7.81696
YPR170W-B	YPR170W-B	S000028515	ORF	356			198		0	0	7	0	0	0	7	0	1.75	0	4	5.908	2.563	1.245	0.213269	NA	10	4.6755	5.5468	5.5468	TRUE	NA		5813.33	438.793	8.7774
YLR157C-C	YLR157C-C	S000028565	ORF	131					0	0	7	0	0	0	7	0	1.75	0	4	5.908	2.563	1.245	0.213269	NA	10	4.6755	5.5468	5.5468	TRUE	NA		23	4.71782	2.23812
TIP1	YBR067C	S000000271	ORF	632		30	110		1	0	10	1	1	0	10	1	3.1	0	6	5.883	2.556	1.383	0.16661	0.575431	0	2.6997	2.4216	2.4216	TRUE	NA		16054	682.576	9.41485
MCM1	YMR043W	S000004646	ORF	860		531	62		0	0	2	3	0	0	2	4	1.56	0	3	5.857	2.55	1.247	0.212563	NA	0	5.2268	4.8213	4.8213	TRUE	NA		3676.33	114.869	6.84384
CUP1-1	YHR053C	S000001095	ORF	185					0	0	0	5	0	0	0	7	1.77	0	4	5.812	2.539	1.233	0.217638	NA	10	4.6298	5.5764	5.5764	TRUE	NA		5747	834.746	9.70519
GUT2	YIL155C	S000001417	ORF	1949			310		4	0	25	3	4	0	25	4	8.28	2	14	5.694	2.509	1.699	0.0892784	0.465736	2.0412	1.0917	1.2117	1.2117	TRUE	NA		2119.33	29.2195	4.86886
ISU1	YPL135W	S000006056	ORF	497		99	366		0	0	3	2	0	0	3	3	1.46	0	3	5.466	2.451	1.194	0.232508	NA	0	5.5889	5.1078	5.1078	TRUE	NA		3840	207.615	7.69777
SPO24	YPR036W-A	S000028425	ORF	203		61	225		1	0	6	3	1	0	6	4	2.8	0	5	5.388	2.43	1.31	0.190214	0.604436	0	2.968	2.4429	2.4429	TRUE	NA		9075.33	1201.3	10.2304
MDJ1	YFL016C	S000001878	ORF	1535		17	78		1	0	9	1	1	0	9	1	2.85	0	5	5.368	2.425	1.296	0.194899	0.6131	0	2.9253	2.5817	2.5817	TRUE	NA		2824.33	49.4416	5.62765
TPS1	YBR126C	S000000330	ORF	1487		59	106		2	4	19	10	2	3	19	14	9.55	2	16	5.341	2.417	1.917	0.0552118	0.397714	0	0.9638	0.7588	0.7588	TRUE	NA		8241	148.92	7.2184
GLO1	YML004C	S000004463	ORF	980		85	103		1	0	11	0	1	0	11	0	2.99	0	6	5.181	2.373	1.237	0.216036	0.644763	6.2556	2.7886	3.0636	3.0636	TRUE	NA		6575	180.283	7.49412
PRC1	YMR297W	S000004912	ORF	1598		78	108		1	0	11	0	1	0	11	0	2.99	0	6	5.181	2.373	1.237	0.216036	0.644763	6.2556	2.7886	3.0636	3.0636	TRUE	NA		27845.7	468.237	8.87109
FAT3	YKL187C	S000001670	ORF	2252			160		0	0	4	1	0	0	4	1	1.35	0	2	5.018	2.327	1.129	0.258694	NA	0	6.0064	5.5667	5.5667	TRUE	NA		457.333	5.45694	2.44809
GCN5	YGR252W	S000003484	ORF	1319		39	178		0	1	6	2	0	1	6	3	2.4	0	4	5.017	2.327	1.221	0.222198	0.646957	0	3.441	2.8032	2.8032	TRUE	NA		3117	63.5004	5.98869
FMP27	YLR454W	S000004446	ORF	7886		94	74		0	0	4	1	0	0	4	1	1.35	0	2	5.018	2.327	1.129	0.258694	NA	0	6.0064	5.5667	5.5667	TRUE	NA		3483.33	11.8692	3.56916
GET4	YOR164C	S000005690	ORF	938		23	112		0	0	4	1	0	0	4	1	1.35	0	2	5.018	2.327	1.129	0.258694	NA	0	6.0064	5.5667	5.5667	TRUE	NA		4648	133.152	7.05693
TEC1	YBR083W	S000000287	ORF	1460		155	53		0	0	6	0	0	0	6	0	1.5	0	3	4.983	2.317	1.121	0.262231	NA	10	5.4328	6.3573	6.3573	TRUE	NA		3834	70.5641	6.14086
YCL042W	YCL042W	S000000547	ORF	359			863		0	0	6	0	0	0	6	0	1.5	0	3	4.983	2.317	1.121	0.262231	NA	10	5.4328	6.3573	6.3573	TRUE	NA		1079.33	80.7878	6.33607
SSA4	YER103W	S000000905	ORF	1928		55	129		0	0	6	0	0	0	6	0	1.5	0	3	4.983	2.317	1.121	0.262231	NA	10	5.4328	6.3573	6.3573	TRUE	NA		3620.33	50.4575	5.657
GLC7	YER133W	S000000935	ORF	1463		60	229		0	0	6	0	0	0	6	0	1.5	0	3	4.983	2.317	1.121	0.262231	NA	10	5.4328	6.3573	6.3573	TRUE	NA		14522	266.727	8.05922
FIS1	YIL065C	S000001327	ORF	467		51	53		0	0	6	0	0	0	6	0	1.5	0	3	4.983	2.317	1.121	0.262231	NA	10	5.4328	6.3573	6.3573	TRUE	NA		1411	81.1885	6.3432
SUC2	YIL162W	S000001424	ORF	1598		218	17		0	0	6	0	0	0	6	0	1.5	0	3	4.983	2.317	1.121	0.262231	NA	10	5.4328	6.3573	6.3573	TRUE	NA		2600.67	43.7313	5.45059
CUE2	YKL090W	S000001573	ORF	1331			165		0	0	6	0	0	0	6	0	1.5	0	3	4.983	2.317	1.121	0.262231	NA	10	5.4328	6.3573	6.3573	TRUE	NA		1199.67	24.2196	4.5981
ATG39	YLR312C	S000004303	ORF	1196					0	0	6	0	0	0	6	0	1.5	0	3	4.983	2.317	1.121	0.262231	NA	10	5.4328	6.3573	6.3573	TRUE	NA		227	5.10011	2.35053
CLP1	YOR250C	S000005776	ORF	1337		22	100		0	0	6	0	0	0	6	0	1.5	0	3	4.983	2.317	1.121	0.262231	NA	10	5.4328	6.3573	6.3573	TRUE	NA		1712.67	34.4212	5.10523
YGR161W-C	YGR161W-C	S000029726	ORF	278			304		0	0	6	0	0	0	6	0	1.5	0	3	4.983	2.317	1.121	0.262231	NA	10	5.4328	6.3573	6.3573	TRUE	NA		342.333	33.0894	5.0483
CRD1	YDL142C	S000002301	ORF	851		61	504		0	1	0	7	0	1	0	10	2.67	0	5	4.929	2.301	1.178	0.238768	0.682506	6.3399	3.1092	3.3894	3.3894	TRUE	NA		942.333	29.755	4.89506
COR1	YBL045C	S000000141	ORF	1373		196	163		0	1	7	1	0	1	7	1	2.3	0	4	4.729	2.242	1.163	0.244994	0.684669	0	3.5901	3.0281	3.0281	TRUE	NA		12821	250.92	7.97109
TIF2	YJL138C	S000003674	ORF	1187		88	166		1	0	2	5	1	0	2	7	2.51	0	4	4.661	2.22	1.171	0.241583	0.684302	0	3.299	2.7715	2.7715	TRUE	NA		49995.7	1131.79	10.1444
RAM2	YKL019W	S000001502	ORF	950		69	83		1	0	6	2	1	0	6	3	2.45	0	4	4.623	2.209	1.164	0.244431	0.684669	0	3.3774	2.7825	2.7825	TRUE	NA		2742.67	77.5772	6.27756
AGX1	YFL030W	S000001864	ORF	1157		125	87		2	0	11	2	2	0	11	3	3.94	1	7	4.621	2.208	1.273	0.203052	0.635553	0.9585	2.1484	1.973	1.973	TRUE	NA		714.667	16.598	4.05293
YJL007C	YJL007C	S000003544	ORF	314					0	2	11	1	0	2	11	1	3.49	1	6	4.584	2.197	1.226	0.220058	0.644763	1.3544	2.4068	2.2318	2.2318	TRUE	NA		20.3333	1.74006	0.799135
GRE1	YPL223C	S000006144	ORF	506					0	0	17	0	0	0	17	0	4.25	0	8	4.517	2.175	1.06	0.288956	0.723366	10	2.0025	2.6576	10	TRUE	NA		467	24.8	4.63227
FMP45	YDL222C	S000002381	ORF	929					0	0	15	0	0	0	15	0	3.75	0	8	4.454	2.155	1.051	0.293262	0.723366	10	2.252	2.9293	10	TRUE	NA		774.667	22.407	4.48588
MCM3	YEL032W	S000000758	ORF	2915		53	140		0	0	2	2	0	0	2	3	1.21	0	2	4.427	2.146	1.039	0.298779	NA	0	6.7192	6.1088	6.1088	TRUE	NA		6526.67	60.1641	5.91083
ENA5	YDR038C	S000002445	ORF	3275		Potential_AUG_annotation_error	205		0	0	2	2	0	0	2	3	1.21	0	2	4.427	2.146	1.039	0.298779	NA	0	6.7192	6.1088	6.1088	TRUE	NA		4457	36.5692	5.19256
NDI1	YML120C	S000004589	ORF	1541		61	330		0	0	14	0	0	0	14	0	3.5	0	7	4.417	2.143	1.045	0.295796	0.723366	10	2.4035	3.0941	10	TRUE	NA		3330.67	58.0782	5.85992
RTN2	YDL204W	S000002363	ORF	1181		267	179		0	0	13	0	0	0	13	0	3.25	0	6	4.377	2.13	1.039	0.298648	0.723366	10	2.5782	3.2842	10	TRUE	NA		1643	37.3828	5.2243
MSC1	YML128C	S000004597	ORF	1541		110	161		0	0	13	0	0	0	13	0	3.25	0	6	4.377	2.13	1.039	0.298648	0.723366	10	2.5782	3.2842	10	TRUE	NA		10211	178.053	7.47617
YIM1	YMR152W	S000004760	ORF	1097		71	74		0	0	13	0	0	0	13	0	3.25	0	6	4.377	2.13	1.039	0.298648	0.723366	10	2.5782	3.2842	10	TRUE	NA		2849	69.7863	6.12487
PTC6	YCR079W	S000002133	ORF	1328		89	123		0	0	11	0	0	0	11	0	2.75	0	6	4.281	2.098	1.025	0.305594	0.724628	10	3.0231	3.7672	10	TRUE	NA		1159	23.4515	4.55161
NBP35	YGL091C	S000003059	ORF	986		52	136		0	1	6	1	0	1	6	1	2.05	0	4	4.191	2.067	1.057	0.290369	0.723366	0	4.012	3.3221	3.3221	TRUE	NA		1917.67	52.2614	5.70767
DLD3	YEL071W	S000000797	ORF	1490		50	100		0	3	5	7	0	2	5	10	4.31	1	8	4.186	2.066	1.233	0.21749	0.644763	0.2254	1.9757	1.7584	1.7584	TRUE	NA		12133.3	218.816	7.77357
KNS1	YLL019C	S000003942	ORF	2213		457	122		0	2	4	5	0	2	4	7	3.16	1	6	4.148	2.052	1.143	0.252946	0.694492	0	2.6487	2.2339	2.2339	TRUE	NA		3909.33	47.4685	5.5689
POR1	YNL055C	S000005000	ORF	851		41	38		0	1	8	0	0	1	8	0	2.2	0	4	4.136	2.048	1.03	0.303222	0.723366	5.2096	3.7532	3.881	3.881	TRUE	NA		32895	1038.69	10.0205
VHS3	YOR054C	S000005580	ORF	2024		142	54		0	1	8	0	0	1	8	0	2.2	0	4	4.136	2.048	1.03	0.303222	0.723366	5.2096	3.7532	3.881	3.881	TRUE	NA		1312.67	17.4272	4.12327
CIT1	YNR001C	S000005284	ORF	1439		104	100		1	0	5	2	1	0	5	3	2.2	0	4	4.106	2.038	1.058	0.2901	0.723366	0	3.7463	3.0463	3.0463	TRUE	NA		5781.33	107.957	6.75432
YBR241C	YBR241C	S000000445	ORF	1466		64	68		0	0	5	0	0	0	5	0	1.25	0	2	4.1	2.035	0.985	0.324557	NA	10	6.4931	7.4887	7.4887	TRUE	NA		1152	21.1156	4.40024
ECM4	YKR076W	S000001784	ORF	1112		108	40		0	0	5	0	0	0	5	0	1.25	0	2	4.1	2.035	0.985	0.324557	NA	10	6.4931	7.4887	7.4887	TRUE	NA		1432	34.6037	5.11286
PST2	YDR032C	S000002439	ORF	596		56	131		0	0	5	0	0	0	5	0	1.25	0	2	4.1	2.035	0.985	0.324557	NA	10	6.4931	7.4887	7.4887	TRUE	NA		13451.3	606.462	9.24427
HXT7	YDR342C	S000002750	ORF	1712		Potential_AUG_annotation_error	123		0	0	5	0	0	0	5	0	1.25	0	2	4.1	2.035	0.985	0.324557	NA	10	6.4931	7.4887	7.4887	TRUE	NA		9044.33	141.957	7.14931
YGR201C	YGR201C	S000003433	ORF	677		81	33		0	0	5	0	0	0	5	0	1.25	0	2	4.1	2.035	0.985	0.324557	NA	10	6.4931	7.4887	7.4887	TRUE	NA		886	35.1665	5.13613
YGR266W	YGR266W	S000003498	ORF	2105		68	229		0	0	5	0	0	0	5	0	1.25	0	2	4.1	2.035	0.985	0.324557	NA	10	6.4931	7.4887	7.4887	TRUE	NA		2780	35.4877	5.14925
VPS63	YLR261C	S000004251	ORF	326			230		0	0	5	0	0	0	5	0	1.25	0	2	4.1	2.035	0.985	0.324557	NA	10	6.4931	7.4887	7.4887	TRUE	NA		1786.67	147.269	7.20231
RIM11	YMR139W	S000004747	ORF	1112		212	97		0	0	5	0	0	0	5	0	1.25	0	2	4.1	2.035	0.985	0.324557	NA	10	6.4931	7.4887	7.4887	TRUE	NA		1472.67	35.5864	5.15325
PBI2	YNL015W	S000004960	ORF	227		33	102		0	0	5	0	0	0	5	0	1.25	0	2	4.1	2.035	0.985	0.324557	NA	10	6.4931	7.4887	7.4887	TRUE	NA		6634	785.298	9.6171
IAH1	YOR126C	S000005652	ORF	716		23	94		0	0	5	0	0	0	5	0	1.25	0	2	4.1	2.035	0.985	0.324557	NA	10	6.4931	7.4887	7.4887	TRUE	NA		1253.33	47.0368	5.55572
ERR1	YOR393W	S000005920	ORF	1313			46		0	0	5	0	0	0	5	0	1.25	0	2	4.1	2.035	0.985	0.324557	NA	10	6.4931	7.4887	7.4887	TRUE	NA		89.3333	1.82824	0.870456
IRC15	YPL017C	S000005938	ORF	1499					0	0	5	0	0	0	5	0	1.25	0	2	4.1	2.035	0.985	0.324557	NA	10	6.4931	7.4887	7.4887	TRUE	NA		933	16.7249	4.06393
ETP1	YHL010C	S000001002	ORF	1757			1		0	0	3	1	0	0	3	1	1.1	0	2	4.033	2.012	0.973	0.330588	NA	0	7.3373	6.697	6.697	TRUE	NA		1108	16.9454	4.08282
TOR1	YJR066W	S000003827	ORF	7412		38	107		0	0	3	1	0	0	3	1	1.1	0	2	4.033	2.012	0.973	0.330588	NA	0	7.3373	6.697	6.697	TRUE	NA		3392	12.2972	3.62025
YRF1-7	YPL283C	S000006204	ORF	5727					0	0	3	1	0	0	3	1	1.1	0	2	4.033	2.012	0.973	0.330588	NA	0	7.3373	6.697	6.697	TRUE	NA		3410.33	16.0013	4.00011
PRB1	YEL060C	S000000786	ORF	1907		256	206		2	4	17	5	2	3	17	7	7.29	2	12	3.896	1.962	1.43	0.15283	0.549838	0	1.2229	0.9774	0.9774	TRUE	NA		8422.67	118.682	6.89095
YMR315W	YMR315W	S000004932	ORF	1049		71	99		1	0	6	1	1	0	6	1	2.1	0	4	3.861	1.949	1.001	0.316947	0.743105	0	3.9248	3.287	3.287	TRUE	NA		5931	151.928	7.24724
RCK2	YLR248W	S000004238	ORF	1832		132	145		1	1	6	3	1	1	6	4	3	1	5	3.821	1.934	1.1	0.271458	0.723366	0	2.783	2.0265	2.0265	TRUE	NA		7737.67	113.493	6.82646
HXK1	YFR053C	S000001949	ORF	1457		89	148		4	1	23	0	4	1	23	0	6.92	2	12	3.766	1.913	1.207	0.227462	0.659218	3.2446	1.2812	1.5703	1.5703	TRUE	NA		10158	187.341	7.54952
HSP42	YDR171W	S000002578	ORF	1127		77	86		2	1	11	2	2	1	11	3	4.14	2	7	3.736	1.902	1.158	0.246764	0.686552	0	2.0531	1.6365	1.6365	TRUE	NA		1458.33	34.771	5.11981
CIT2	YCR005C	S000000598	ORF	1382		46	126		0	1	5	1	0	1	5	1	1.8	0	3	3.661	1.872	0.944	0.345225	NA	0	4.5513	3.696	3.696	TRUE	NA		4978	96.7902	6.59679
EGT2	YNL327W	S000005271	ORF	3125		33	119		0	1	5	1	0	1	5	1	1.8	0	3	3.661	1.872	0.944	0.345225	NA	0	4.5513	3.696	3.696	TRUE	NA		19581.3	168.375	7.39553
PEX1	YKL197C	S000001680	ORF	3131		9	152		0	1	7	0	0	1	7	0	1.95	0	4	3.653	1.869	0.929	0.352797	NA	4.9089	4.2186	4.2811	4.2811	TRUE	NA		1532.67	13.1537	3.7174
PYC1	YGL062W	S000003030	ORF	3536		235	235		0	1	7	0	0	1	7	0	1.95	0	4	3.653	1.869	0.929	0.352797	NA	4.9089	4.2186	4.2811	4.2811	TRUE	NA		6749	51.2875	5.68054
HEM12	YDR047W	S000002454	ORF	1088		193	80		0	2	8	1	0	2	8	1	2.74	1	4	3.541	1.824	0.98	0.326984	0.746555	0	3.0286	2.6746	2.6746	TRUE	NA		5366.33	132.536	7.05024
MHP1	YJL042W	S000003578	ORF	4196		78	123		1	3	0	12	1	2	0	17	5.07	2	8	3.541	1.824	1.081	0.279906	0.723366	2.9516	1.6992	1.9027	1.9027	TRUE	NA		4692.67	30.0517	4.90937
PAN2	YGL094C	S000003062	ORF	3347		150	147		0	2	10	0	0	2	10	0	2.89	1	5	3.512	1.812	0.947	0.343638	0.762828	6.4765	2.8818	3.1674	3.1674	TRUE	NA		3588.33	28.8086	4.84843
YLR162W	YLR162W	S000004152	ORF	356		14	10		2	6	25	2	2	5	25	3	8.62	4	14	3.508	1.811	1.322	0.186039	0.604178	0.8728	1.0544	1.0128	1.0128	TRUE	NA		222.333	16.7818	4.06883
CHC1	YGL206C	S000003174	ORF	4961		56	270		2	0	9	1	2	0	9	1	3.09	1	5	3.479	1.799	0.984	0.325329	0.746555	1.4672	2.7057	2.4995	2.4995	TRUE	NA		8362.67	45.296	5.50131
UTH1	YKR042W	S000001750	ORF	1097		196	234		0	5	17	1	0	4	17	1	5.58	2	9	3.456	1.789	1.096	0.272968	0.723366	2.5629	1.5561	1.706	1.706	TRUE	NA		81364.7	1993.03	10.9607
YCR062W	YCR062W	S000000658	ORF	1895		58	360		0	0	1	2	0	0	1	3	0.96	0	2	3.444	1.784	0.864	0.387508	NA	0	8.4399	7.6792	7.6792	TRUE	NA		1116.67	15.8343	3.98498
PIC2	YER053C	S000000855	ORF	902		99	120		0	0	1	2	0	0	1	3	0.96	0	2	3.444	1.784	0.864	0.387508	NA	0	8.4399	7.6792	7.6792	TRUE	NA		1671.67	49.7998	5.63807
MBP1	YDL056W	S000002214	ORF	2501		170	170		0	0	1	2	0	0	1	3	0.96	0	2	3.444	1.784	0.864	0.387508	NA	0	8.4399	7.6792	7.6792	TRUE	NA		3222	34.6176	5.11343
RRN5	YLR141W	S000004131	ORF	1091			399		0	0	1	2	0	0	1	3	0.96	0	2	3.444	1.784	0.864	0.387508	NA	0	8.4399	7.6792	7.6792	TRUE	NA		697	17.1669	4.10156
RPS30A	YLR287C-A	S000004278	ORF	621		41	164		0	0	1	2	0	0	1	3	0.96	0	2	3.444	1.784	0.864	0.387508	NA	0	8.4399	7.6792	7.6792	TRUE	NA		30139	1304.13	10.3489
STP1	YDR463W	S000002871	ORF	1559		16	189		0	0	0	3	0	0	0	4	1.06	0	2	3.387	1.76	0.856	0.391753	NA	10	7.6287	8.7719	8.7719	TRUE	NA		4853.33	83.6524	6.38634
IDP2	YLR174W	S000004164	ORF	1238					0	0	0	3	0	0	0	4	1.06	0	2	3.387	1.76	0.856	0.391753	NA	10	7.6287	8.7719	8.7719	TRUE	NA		488	10.5921	3.40492
SNC2	YOR327C	S000005854	ORF	347		69	102		0	0	0	3	0	0	0	4	1.06	0	2	3.387	1.76	0.856	0.391753	NA	10	7.6287	8.7719	8.7719	TRUE	NA		3979.67	308.178	8.26762
STV1	YMR054W	S000004658	ORF	2672		52	81		1	0	5	1	1	0	5	1	1.85	0	3	3.375	1.755	0.888	0.374526	NA	0	4.4385	3.6454	3.6454	TRUE	NA		4506.67	45.3214	5.50212
YNL194C	YNL194C	S000005138	ORF	905					1	0	7	0	1	0	7	0	1.99	0	4	3.37	1.753	0.874	0.38234	NA	5.307	4.122	4.2284	4.2284	TRUE	NA		196	5.81959	2.54092
SNF6	YHL025W	S000001017	ORF	998		48	86		0	1	3	2	0	1	3	3	1.65	0	3	3.364	1.75	0.877	0.380611	NA	0	4.9429	3.8745	3.8745	TRUE	NA		2780	74.8512	6.22595
SCW11	YGL028C	S000002996	ORF	1628		161	273		0	1	3	2	0	1	3	3	1.65	0	3	3.364	1.75	0.877	0.380611	NA	0	4.9429	3.8745	3.8745	TRUE	NA		19058.7	314.574	8.29726
SDH3	YKL141W	S000001624	ORF	596		23	99		1	0	2	3	1	0	2	4	1.8	0	3	3.278	1.713	0.866	0.38643	NA	0	4.5409	3.6455	3.6455	TRUE	NA		4995.67	225.233	7.81527
SEC18	YBR080C	S000000284	ORF	2276		21	122		0	0	4	0	0	0	4	0	1	0	2	3.27	1.709	0.834	0.40441	NA	10	8.0835	9.1663	9.1663	TRUE	NA		5792.67	68.3897	6.09571
SPT7	YBR081C	S000000285	ORF	3998		147	100		0	0	4	0	0	0	4	0	1	0	2	3.27	1.709	0.834	0.40441	NA	10	8.0835	9.1663	9.1663	TRUE	NA		3716	24.9757	4.64245
HSP12	YFL014W	S000001880	ORF	329		39	174		1	3	13	1	1	2	13	1	4.43	2	7	3.269	1.709	1.046	0.295452	0.723366	0.8291	1.9252	1.6554	1.6554	TRUE	NA		59760.7	4880.95	12.2529
ERD1	YDR414C	S000002822	ORF	1088		161	138		0	0	4	0	0	0	4	0	1	0	2	3.27	1.709	0.834	0.40441	NA	10	8.0835	9.1663	9.1663	TRUE	NA		1441	35.5893	5.15337
RPN9	YDR427W	S000002835	ORF	1181		32	99		0	0	4	0	0	0	4	0	1	0	2	3.27	1.709	0.834	0.40441	NA	10	8.0835	9.1663	9.1663	TRUE	NA		8247.67	187.657	7.55196
VPS73	YGL104C	S000003072	ORF	1460		66	134		0	0	4	0	0	0	4	0	1	0	2	3.27	1.709	0.834	0.40441	NA	10	8.0835	9.1663	9.1663	TRUE	NA		903	16.6196	4.05481
IKS1	YJL057C	S000003593	ORF	2003		97	59		0	0	4	0	0	0	4	0	1	0	2	3.27	1.709	0.834	0.40441	NA	10	8.0835	9.1663	9.1663	TRUE	NA		1043.33	13.9967	3.80702
YLR149C	YLR149C	S000004139	ORF	2192					0	0	4	0	0	0	4	0	1	0	2	3.27	1.709	0.834	0.40441	NA	10	8.0835	9.1663	9.1663	TRUE	NA		664	8.13977	3.02499
YRF1-5	YLR467W	S000004459	ORF	5390					0	0	4	0	0	0	4	0	1	0	2	3.27	1.709	0.834	0.40441	NA	10	8.0835	9.1663	9.1663	TRUE	NA		4160	20.7391	4.37428
TAF8	YML114C	S000004582	ORF	1532		11	33		0	0	4	0	0	0	4	0	1	0	2	3.27	1.709	0.834	0.40441	NA	10	8.0835	9.1663	9.1663	TRUE	NA		2580.67	45.2645	5.50031
ERR3	YMR323W	S000004942	ORF	1313					0	0	4	0	0	0	4	0	1	0	2	3.27	1.709	0.834	0.40441	NA	10	8.0835	9.1663	9.1663	TRUE	NA		46.3333	0.948229	-0.0766919
YNR071C	YNR071C	S000005354	ORF	1028					0	0	4	0	0	0	4	0	1	0	2	3.27	1.709	0.834	0.40441	NA	10	8.0835	9.1663	9.1663	TRUE	NA		175.333	4.58306	2.19631
TPK2	YPL203W	S000006124	ORF	1142		163	242		0	0	4	0	0	0	4	0	1	0	2	3.27	1.709	0.834	0.40441	NA	10	8.0835	9.1663	9.1663	TRUE	NA		1290	30.3535	4.92379
ERR2	YPL281C	S000006202	ORF	1313					0	0	4	0	0	0	4	0	1	0	2	3.27	1.709	0.834	0.40441	NA	10	8.0835	9.1663	9.1663	TRUE	NA		104.333	2.13522	1.09439
UBA3	YPR066W	S000006270	ORF	899					0	0	4	0	0	0	4	0	1	0	2	3.27	1.709	0.834	0.40441	NA	10	8.0835	9.1663	9.1663	TRUE	NA		408.333	12.2051	3.60941
LYS4	YDR234W	S000002642	ORF	2081		251	118		0	1	6	0	0	1	6	0	1.7	0	3	3.182	1.67	0.821	0.411571	NA	4.552	4.8212	4.7976	4.7976	TRUE	NA		5932.67	76.6059	6.25938
AIM45	YPR004C	S000006208	ORF	1034		81	33		0	1	6	0	0	1	6	0	1.7	0	3	3.182	1.67	0.821	0.411571	NA	4.552	4.8212	4.7976	4.7976	TRUE	NA		5150.67	133.853	7.0645
TIF6	YPR016C	S000006220	ORF	737			185		0	1	6	0	0	1	6	0	1.7	0	3	3.182	1.67	0.821	0.411571	NA	4.552	4.8212	4.7976	4.7976	TRUE	NA		13011.7	474.406	8.88998
CSG2	YBR036C	S000000240	ORF	1232		49	57		1	1	7	1	1	1	7	1	2.54	1	4	3.159	1.659	0.906	0.365112	0.78587	0	3.2598	2.4553	2.4553	TRUE	NA		6472.33	141.168	7.14126
RPH1	YER169W	S000000971	ORF	2390		159	211		0	0	2	1	0	0	2	1	0.85	0	2	3.109	1.637	0.796	0.42627	NA	0	9.4479	8.4844	8.4844	TRUE	NA		5000.67	56.2231	5.81309
NMD3	YHR170W	S000001213	ORF	1556		52	101		0	0	2	1	0	0	2	1	0.85	0	2	3.109	1.637	0.796	0.42627	NA	0	9.4479	8.4844	8.4844	TRUE	NA		16171.7	279.274	8.12554
YBL113C	YBL113C	S000002153	ORF	2378					0	0	2	1	0	0	2	1	0.85	0	2	3.109	1.637	0.796	0.42627	NA	0	9.4479	8.4844	8.4844	TRUE	NA		2649.67	29.9408	4.90404
YDL057W	YDL057W	S000002215	ORF	986		34	26		0	0	2	1	0	0	2	1	0.85	0	2	3.109	1.637	0.796	0.42627	NA	0	9.4479	8.4844	8.4844	TRUE	NA		609.667	16.615	4.05441
RSC1	YGR056W	S000003288	ORF	2786		50	83		0	0	2	1	0	0	2	1	0.85	0	2	3.109	1.637	0.796	0.42627	NA	0	9.4479	8.4844	8.4844	TRUE	NA		3235.33	31.2049	4.9637
ASP3-3	YLR158C	S000004148	ORF	1088					0	0	2	1	0	0	2	1	0.85	0	2	3.109	1.637	0.796	0.42627	NA	0	9.4479	8.4844	8.4844	TRUE	NA		4305	106.323	6.73232
HOT1	YMR172W	S000004783	ORF	2159					0	0	2	1	0	0	2	1	0.85	0	2	3.109	1.637	0.796	0.42627	NA	0	9.4479	8.4844	8.4844	TRUE	NA		2385	29.6839	4.89161
GAL4	YPL248C	S000006169	ORF	2645			113		0	0	2	1	0	0	2	1	0.85	0	2	3.109	1.637	0.796	0.42627	NA	0	9.4479	8.4844	8.4844	TRUE	NA		810	8.22894	3.04071
MDL2	YPL270W	S000006191	ORF	2321			90		0	0	2	1	0	0	2	1	0.85	0	2	3.109	1.637	0.796	0.42627	NA	0	9.4479	8.4844	8.4844	TRUE	NA		3779.67	43.7586	5.45149
NQM1	YGR043C	S000003275	ORF	1001		148	141		0	2	16	0	0	2	16	0	4.39	1	8	3.085	1.625	0.786	0.431727	0.835481	7.3718	1.9423	2.3265	7.3718	TRUE	NA		2557	68.6406	6.10099
YIR035C	YIR035C	S000001474	ORF	764		41	41		0	1	1	3	0	1	1	4	1.51	0	2	3	1.585	0.785	0.43274	NA	0	5.4107	4.3405	4.3405	TRUE	NA		3912	137.591	7.10424
PEP4	YPL154C	S000006075	ORF	1217		246	72		0	3	9	1	0	2	9	1	3.19	1	5	2.982	1.576	0.871	0.383766	0.808881	1.4697	2.6239	2.4326	2.4326	TRUE	NA		22847	504.456	8.97858
CUP1-2	YHR055C	S000001097	ORF	185		52	129		0	2	0	6	0	2	0	8	2.51	1	4	2.953	1.562	0.799	0.424122	0.835481	6.8193	3.2963	3.6005	3.6005	TRUE	NA		5926.33	860.793	9.74952
MPH1	YIR002C	S000001441	ORF	2981		65	110		1	0	6	0	1	0	6	0	1.74	0	3	2.94	1.556	0.767	0.44312	NA	4.9616	4.6944	4.7218	4.7218	TRUE	NA		2985	26.9071	4.74992
YMR31	YFR049W	S000001945	ORF	371		160	120		1	0	6	0	1	0	6	0	1.74	0	3	2.94	1.556	0.767	0.44312	NA	4.9616	4.6944	4.7218	4.7218	TRUE	NA		1029.67	74.5774	6.22067
AYR1	YIL124W	S000001386	ORF	893		48	102		1	0	4	1	1	0	4	1	1.6	0	2	2.901	1.536	0.766	0.443689	NA	0	5.113	4.1137	4.1137	TRUE	NA		4949	148.919	7.21839
LEM3	YNL323W	S000005267	ORF	1244		52	144		1	0	4	1	1	0	4	1	1.6	0	2	2.901	1.536	0.766	0.443689	NA	0	5.113	4.1137	4.1137	TRUE	NA		3007.33	64.96	6.02148
SPT23	YKL020C	S000001503	ORF	3248		77	66		0	2	6	1	0	2	6	1	2.24	1	4	2.86	1.516	0.791	0.429066	0.835481	0	3.6739	3.1324	3.1324	TRUE	NA		4769.67	39.46	5.30232
RIM21	YNL294C	S000005238	ORF	1601		165	143		0	2	6	1	0	2	6	1	2.24	1	4	2.86	1.516	0.791	0.429066	0.835481	0	3.6739	3.1324	3.1324	TRUE	NA		3022.33	50.7266	5.66467
ARA1	YBR149W	S000000353	ORF	1034		28	103		0	1	2	2	0	1	2	3	1.4	0	2	2.836	1.504	0.742	0.458215	NA	0	5.8004	4.4986	4.4986	TRUE	NA		9595.67	249.367	7.96213
RPS0B	YLR048W	S000004038	ORF	1117		200	217		0	1	2	2	0	1	2	3	1.4	0	2	2.836	1.504	0.742	0.458215	NA	0	5.8004	4.4986	4.4986	TRUE	NA		57809.3	1390.69	10.4416
MDH1	YKL085W	S000001568	ORF	1004		116	390		1	1	6	1	1	1	6	1	2.29	1	4	2.823	1.497	0.804	0.42123	0.835481	0	3.601	2.6519	2.6519	TRUE	NA		6286	168.238	7.39436
AIM29	YKR074W	S000001782	ORF	467		31	126		1	1	6	1	1	1	6	1	2.29	1	4	2.823	1.497	0.804	0.42123	0.835481	0	3.601	2.6519	2.6519	TRUE	NA		2687	154.609	7.27248
USV1	YPL230W	S000006151	ORF	1175		94	95		1	1	6	1	1	1	6	1	2.29	1	4	2.823	1.497	0.804	0.42123	0.835481	0	3.601	2.6519	2.6519	TRUE	NA		619	14.1559	3.82333
ZRT3	YKL175W	S000001658	ORF	1511		43	78		1	0	1	3	1	0	1	4	1.55	0	2	2.77	1.47	0.73	0.465486	NA	0	5.2506	4.2604	4.2604	TRUE	NA		16554.3	294.396	8.20161
RPL4B	YDR012W	S000002419	ORF	1088		35	80		1	1	3	3	1	1	3	4	2.25	1	4	2.758	1.464	0.789	0.429956	0.835481	0	3.6672	2.5845	2.5845	TRUE	NA		45520	1124.24	10.1347
PIL1	YGR086C	S000003318	ORF	1019		109	242		5	11	23	12	5	9	23	17	13.36	7	20	2.727	1.447	1.323	0.185748	0.604178	0	0.7267	0.5795	0.5795	TRUE	NA		29229.7	770.787	9.59019
PMT7	YDR307W	S000002715	ORF	1988		68	141		0	1	5	0	0	1	5	0	1.45	0	2	2.723	1.445	0.704	0.481415	NA	4.09	5.6322	5.4896	5.4896	TRUE	NA		1980	26.7629	4.74216
HSP150	YJL159W	S000003695	ORF	1241		55	304		0	4	6	4	0	3	6	6	3.7	2	6	2.722	1.445	0.837	0.40255	0.826217	0	2.2826	2.03	2.03	TRUE	NA		79448.7	1720.28	10.7484
MSC3	YLR219W	S000004209	ORF	2186		196	136		0	1	5	0	0	1	5	0	1.45	0	2	2.723	1.445	0.704	0.481415	NA	4.09	5.6322	5.4896	5.4896	TRUE	NA		2585	31.7757	4.98985
YPT6	YLR262C	S000004252	ORF	647					0	1	5	0	0	1	5	0	1.45	0	2	2.723	1.445	0.704	0.481415	NA	4.09	5.6322	5.4896	5.4896	TRUE	NA		3296.67	136.916	7.09715
TSL1	YML100W	S000004566	ORF	3296		49	116		0	1	5	0	0	1	5	0	1.45	0	2	2.723	1.445	0.704	0.481415	NA	4.09	5.6322	5.4896	5.4896	TRUE	NA		4761.33	38.8174	5.27863
ERD2	YBL040C	S000000136	ORF	756		23	78		0	0	3	0	0	0	3	0	0.75	0	2	2.72	1.444	0.709	0.478387	NA	10	10.7342	10	10	TRUE	NA		3993.33	141.938	7.14912
KTR4	YBR199W	S000000403	ORF	1394		74	130		0	0	3	0	0	0	3	0	0.75	0	2	2.72	1.444	0.709	0.478387	NA	10	10.7342	10	10	TRUE	NA		7259	139.926	7.12852
YBR285W	YBR285W	S000000489	ORF	434					0	0	3	0	0	0	3	0	0.75	0	2	2.72	1.444	0.709	0.478387	NA	10	10.7342	10	10	TRUE	NA		307	19.0079	4.24852
BDF2	YDL070W	S000002228	ORF	1916			155		0	0	3	0	0	0	3	0	0.75	0	2	2.72	1.444	0.709	0.478387	NA	10	10.7342	10	10	TRUE	NA		9828.33	137.838	7.10683
DAD1	YDR016C	S000002423	ORF	284		17	85		0	0	3	0	0	0	3	0	0.75	0	2	2.72	1.444	0.709	0.478387	NA	10	10.7342	10	10	TRUE	NA		1008.67	95.4364	6.57647
FMP16	YDR070C	S000002477	ORF	281		51	144		0	0	3	0	0	0	3	0	0.75	0	2	2.72	1.444	0.709	0.478387	NA	10	10.7342	10	10	TRUE	NA		1791.33	171.299	7.42037
YGL088W	YGL088W	S000003056	ORF	365		22	163		0	0	3	0	0	0	3	0	0.75	0	2	2.72	1.444	0.709	0.478387	NA	10	10.7342	10	10	TRUE	NA		223.333	16.4416	4.03928
RCK1	YGL158W	S000003126	ORF	1538					0	0	3	0	0	0	3	0	0.75	0	2	2.72	1.444	0.709	0.478387	NA	10	10.7342	10	10	TRUE	NA		263.667	4.60663	2.20371
HXK2	YGL253W	S000003222	ORF	1460		34	188		0	0	3	0	0	0	3	0	0.75	0	2	2.72	1.444	0.709	0.478387	NA	10	10.7342	10	10	TRUE	NA		27060.3	498.041	8.96012
ROM1	YGR070W	S000003302	ORF	3467		45	119		0	0	3	0	0	0	3	0	0.75	0	2	2.72	1.444	0.709	0.478387	NA	10	10.7342	10	10	TRUE	NA		1463.33	11.3416	3.50355
SHH4	YLR164W	S000004154	ORF	506		140	102		0	0	3	0	0	0	3	0	0.75	0	2	2.72	1.444	0.709	0.478387	NA	10	10.7342	10	10	TRUE	NA		394	20.9233	4.38704
RPN13	YLR421C	S000004413	ORF	470		30	212		0	0	3	0	0	0	3	0	0.75	0	2	2.72	1.444	0.709	0.478387	NA	10	10.7342	10	10	TRUE	NA		4893.33	279.764	8.12807
CAT8	YMR280C	S000004893	ORF	4301					0	0	3	0	0	0	3	0	0.75	0	2	2.72	1.444	0.709	0.478387	NA	10	10.7342	10	10	TRUE	NA		841	5.25426	2.39349
YNL143C	YNL143C	S000005087	ORF	392					0	0	3	0	0	0	3	0	0.75	0	2	2.72	1.444	0.709	0.478387	NA	10	10.7342	10	10	TRUE	NA		142.333	9.75675	3.2864
YPT11	YNL304W	S000005248	ORF	1253		20	122		0	0	3	0	0	0	3	0	0.75	0	2	2.72	1.444	0.709	0.478387	NA	10	10.7342	10	10	TRUE	NA		815.667	17.4923	4.12865
YNL042W-B	YNL042W-B	S000028850	ORF	257					0	0	3	0	0	0	3	0	0.75	0	2	2.72	1.444	0.709	0.478387	NA	10	10.7342	10	10	TRUE	NA		14.3333	1.49864	0.583658
ADH1	YOL086C	S000005446	ORF	1046		39	68		1	3	12	0	1	2	12	0	3.83	2	6	2.676	1.42	0.808	0.419224	0.835481	2.244	2.2079	2.2147	2.2147	TRUE	NA		78702	2021.8	10.9814
AIM17	YHL021C	S000001013	ORF	1397		38	61		0	1	3	1	0	1	3	1	1.3	0	2	2.638	1.399	0.686	0.492816	NA	0	6.2522	4.8664	4.8664	TRUE	NA		1192	22.9279	4.51903
NOG2	YNR053C	S000005336	ORF	1992		32	89		0	1	3	1	0	1	3	1	1.3	0	2	2.638	1.399	0.686	0.492816	NA	0	6.2522	4.8664	4.8664	TRUE	NA		17314	233.557	7.86763
VMA13	YPR036W	S000006240	ORF	1436		43	85		0	1	3	1	0	1	3	1	1.3	0	2	2.638	1.399	0.686	0.492816	NA	0	6.2522	4.8664	4.8664	TRUE	NA		17088.7	319.77	8.32089
NAB2	YGL122C	S000003090	ORF	1577		15	223		2	1	8	1	2	1	8	1	3.03	2	4	2.609	1.383	0.785	0.432421	0.835481	0	2.7519	2.1538	2.1538	TRUE	NA		6573	112	6.80735
ENT2	YLR206W	S000004196	ORF	1841		105	42		2	0	8	0	2	0	8	0	2.49	1	4	2.593	1.375	0.704	0.481539	0.870976	6.8455	3.3309	3.6259	3.6259	TRUE	NA		3302	48.1957	5.59083
OAF1	YAL051W	S000000048	ORF	3143		8	151		0	0	0	2	0	0	0	3	0.71	0	2	2.59	1.373	0.674	0.499999	NA	10	11.3774	10	10	TRUE	NA		2259	19.3133	4.27152
ORC2	YBR060C	S000000264	ORF	1862		68	30		0	0	0	2	0	0	0	3	0.71	0	2	2.59	1.373	0.674	0.499999	NA	10	11.3774	10	10	TRUE	NA		2453.67	35.4096	5.14607
RML2	YEL050C	S000000776	ORF	1181		46	130		0	0	0	2	0	0	0	3	0.71	0	2	2.59	1.373	0.674	0.499999	NA	10	11.3774	10	10	TRUE	NA		3078.67	70.0483	6.13028
CPR2	YHR057C	S000001099	ORF	617		47	43		0	0	0	2	0	0	0	3	0.71	0	2	2.59	1.373	0.674	0.499999	NA	10	11.3774	10	10	TRUE	NA		2937.33	127.924	6.99915
TRR2	YHR106W	S000001148	ORF	1028		144	159		0	0	0	2	0	0	0	3	0.71	0	2	2.59	1.373	0.674	0.499999	NA	10	11.3774	10	10	TRUE	NA		1633.67	42.7027	5.41625
SNP1	YIL061C	S000001323	ORF	902		16	46		0	0	0	2	0	0	0	3	0.71	0	2	2.59	1.373	0.674	0.499999	NA	10	11.3774	10	10	TRUE	NA		1052.33	31.3496	4.97037
ARC15	YIL062C	S000001324	ORF	464		29	56		0	0	0	2	0	0	0	3	0.71	0	2	2.59	1.373	0.674	0.499999	NA	10	11.3774	10	10	TRUE	NA		4290	248.441	7.95676
PRI1	YIR008C	S000001447	ORF	1229		14	42		0	0	0	2	0	0	0	3	0.71	0	2	2.59	1.373	0.674	0.499999	NA	10	11.3774	10	10	TRUE	NA		2153.33	47.0808	5.55707
IGD1	YFR017C	S000001913	ORF	587		70	48		0	0	0	2	0	0	0	3	0.71	0	2	2.59	1.373	0.674	0.499999	NA	10	11.3774	10	10	TRUE	NA		164.667	7.53793	2.91417
THI3	YDL080C	S000002238	ORF	1829		23	156		0	0	0	2	0	0	0	3	0.71	0	2	2.59	1.373	0.674	0.499999	NA	10	11.3774	10	10	TRUE	NA		1883.33	27.6693	4.79021
DLD1	YDL174C	S000002333	ORF	1763		61	67		0	0	0	2	0	0	0	3	0.71	0	2	2.59	1.373	0.674	0.499999	NA	10	11.3774	10	10	TRUE	NA		4792.33	73.0431	6.19068
ENA2	YDR039C	S000002446	ORF	3275					0	0	0	2	0	0	0	3	0.71	0	2	2.59	1.373	0.674	0.499999	NA	10	11.3774	10	10	TRUE	NA		4504	36.9549	5.20769
SNU56	YDR240C	S000002648	ORF	1478			10		0	0	0	2	0	0	0	3	0.71	0	2	2.59	1.373	0.674	0.499999	NA	10	11.3774	10	10	TRUE	NA		2070	37.634	5.23397
RPP2B	YDR382W	S000002790	ORF	332		66	147		0	0	0	2	0	0	0	3	0.71	0	2	2.59	1.373	0.674	0.499999	NA	10	11.3774	10	10	TRUE	NA		35037.7	2835.84	11.4696
SHE9	YDR393W	S000002801	ORF	1370			106		0	0	0	2	0	0	0	3	0.71	0	2	2.59	1.373	0.674	0.499999	NA	10	11.3774	10	10	TRUE	NA		1431.33	28.074	4.81116
RAD30	YDR419W	S000002827	ORF	1898			342		0	0	0	2	0	0	0	3	0.71	0	2	2.59	1.373	0.674	0.499999	NA	10	11.3774	10	10	TRUE	NA		1578	22.3406	4.4816
DSD1	YGL196W	S000003164	ORF	1286		62	116		0	0	0	2	0	0	0	3	0.71	0	2	2.59	1.373	0.674	0.499999	NA	10	11.3774	10	10	TRUE	NA		2119.67	44.2906	5.46893
GSC2	YGR032W	S000003264	ORF	5687		473	85		0	0	0	2	0	0	0	3	0.71	0	2	2.59	1.373	0.674	0.499999	NA	10	11.3774	10	10	TRUE	NA		7288.67	34.4389	5.10597
ECM12	YHR021W-A	S000003531	ORF	455					0	0	0	2	0	0	0	3	0.71	0	2	2.59	1.373	0.674	0.499999	NA	10	11.3774	10	10	TRUE	NA		160.667	9.48853	3.24618
PRE3	YJL001W	S000003538	ORF	763		41	114		0	0	0	2	0	0	0	3	0.71	0	2	2.59	1.373	0.674	0.499999	NA	10	11.3774	10	10	TRUE	NA		6523.33	229.736	7.84384
MRPL4	YLR439W	S000004431	ORF	959		49	141		0	0	0	2	0	0	0	3	0.71	0	2	2.59	1.373	0.674	0.499999	NA	10	11.3774	10	10	TRUE	NA		1418.33	39.7415	5.31257
RCF1	YML030W	S000004492	ORF	479		35	213		0	0	0	2	0	0	0	3	0.71	0	2	2.59	1.373	0.674	0.499999	NA	10	11.3774	10	10	TRUE	NA		1807.33	101.388	6.66375
BUD22	YMR014W	S000004616	ORF	1559		89	99		0	0	0	2	0	0	0	3	0.71	0	2	2.59	1.373	0.674	0.499999	NA	10	11.3774	10	10	TRUE	NA		6479.67	111.684	6.80328
HOR7	YMR251W-A	S000004864	ORF	179		28	204		0	0	0	2	0	0	0	3	0.71	0	2	2.59	1.373	0.674	0.499999	NA	10	11.3774	10	10	TRUE	NA		28825.3	4327.19	12.0792
YMR265C	YMR265C	S000004878	ORF	1385		77	86		0	0	0	2	0	0	0	3	0.71	0	2	2.59	1.373	0.674	0.499999	NA	10	11.3774	10	10	TRUE	NA		1823.33	35.3754	5.14467
RSN1	YMR266W	S000004879	ORF	2861		71	171		0	0	0	2	0	0	0	3	0.71	0	2	2.59	1.373	0.674	0.499999	NA	10	11.3774	10	10	TRUE	NA		9134	85.7882	6.42271
PUB1	YNL016W	S000004961	ORF	1361		153	495		0	0	0	2	0	0	0	3	0.71	0	2	2.59	1.373	0.674	0.499999	NA	10	11.3774	10	10	TRUE	NA		12131.7	239.523	7.90402
PCL1	YNL289W	S000005233	ORF	839		95	134		0	0	0	2	0	0	0	3	0.71	0	2	2.59	1.373	0.674	0.499999	NA	10	11.3774	10	10	TRUE	NA		6566.67	210.314	7.7164
SOL1	YNR034W	S000005317	ORF	965		77	237		0	0	0	2	0	0	0	3	0.71	0	2	2.59	1.373	0.674	0.499999	NA	10	11.3774	10	10	TRUE	NA		806.667	22.4622	4.48942
SMC5	YOL034W	S000005394	ORF	3281		74	63		0	0	0	2	0	0	0	3	0.71	0	2	2.59	1.373	0.674	0.499999	NA	10	11.3774	10	10	TRUE	NA		2775.67	22.7324	4.50668
STE13	YOR219C	S000005745	ORF	2795		89	321		0	0	0	2	0	0	0	3	0.71	0	2	2.59	1.373	0.674	0.499999	NA	10	11.3774	10	10	TRUE	NA		2926.67	28.1369	4.81439
CBC2	YPL178W	S000006099	ORF	626		49	114		0	0	0	2	0	0	0	3	0.71	0	2	2.59	1.373	0.674	0.499999	NA	10	11.3774	10	10	TRUE	NA		4463.67	191.603	7.58198
TIP41	YPR040W	S000006244	ORF	1070			27		0	0	0	2	0	0	0	3	0.71	0	2	2.59	1.373	0.674	0.499999	NA	10	11.3774	10	10	TRUE	NA		1774	44.5507	5.47738
YJL133C-A	YJL133C-A	S000028805	ORF	224		58	144		0	0	0	2	0	0	0	3	0.71	0	2	2.59	1.373	0.674	0.499999	NA	10	11.3774	10	10	TRUE	NA		646.667	77.5742	6.2775
FMP52	YER004W	S000000806	ORF	695		155	241		2	2	10	1	2	2	10	1	3.73	2	6	2.577	1.366	0.815	0.415251	0.835481	0	2.2632	1.8148	1.8148	TRUE	NA		4463.67	172.58	7.43113
ALF1	YNL148C	S000005092	ORF	764		40	145		2	2	10	1	2	2	10	1	3.73	2	6	2.577	1.366	0.815	0.415251	0.835481	0	2.2632	1.8148	1.8148	TRUE	NA		742	26.0973	4.70583
TSA2	YDR453C	S000002861	ORF	590		59	66		2	0	14	0	2	0	14	0	3.99	1	7	2.577	1.365	0.66	0.509034	0.881694	7.883	2.1267	2.5473	7.883	TRUE	NA		1129.33	51.4345	5.68467
SAT4	YCR008W	S000000601	ORF	1811		139	250		2	0	6	1	2	0	6	1	2.34	1	4	2.568	1.361	0.713	0.475705	0.870976	0.9768	3.5312	3.0919	3.0919	TRUE	NA		4669.33	69.2821	6.11441
DBP2	YNL112W	S000005056	ORF	2642		33	127		0	2	1	4	0	2	1	6	2.06	1	4	2.552	1.351	0.695	0.487195	0.870976	0	4.0002	3.4158	3.4158	TRUE	NA		49894.7	507.465	8.98716
COA1	YIL157C	S000001419	ORF	593		62	176		1	0	5	0	1	0	5	0	1.49	0	2	2.524	1.336	0.652	0.514553	NA	4.507	5.4586	5.3741	5.3741	TRUE	NA		1764.33	79.9485	6.321
IPT1	YDR072C	S000002479	ORF	1583		682	60		1	0	5	0	1	0	5	0	1.49	0	2	2.524	1.336	0.652	0.514553	NA	4.507	5.4586	5.3741	5.3741	TRUE	NA		7147	121.319	6.92266
GRX2	YDR513W	S000002921	ORF	431			102		1	0	5	0	1	0	5	0	1.49	0	2	2.524	1.336	0.652	0.514553	NA	4.507	5.4586	5.3741	5.3741	TRUE	NA		4305.33	268.42	8.06835
CTS1	YLR286C	S000004276	ORF	1688		232	146		3	6	19	2	3	5	19	3	7.36	4	11	2.517	1.332	0.956	0.339316	0.758613	0.6054	1.212	1.07	1.07	TRUE	NA		64754.3	1030.82	10.0096
SAP30	YMR263W	S000004876	ORF	605		134	63		1	2	3	4	1	2	3	6	2.8	2	4	2.51	1.327	0.751	0.452551	0.850212	0	2.9733	2.1504	2.1504	TRUE	NA		1412.33	62.7287	5.97105
FUN30	YAL019W	S000000017	ORF	3395		104	62		1	1	5	1	1	1	5	1	2.04	1	3	2.491	1.317	0.695	0.486901	0.870976	0	4.0258	2.8948	2.8948	TRUE	NA		5882	46.5554	5.54088
YJL225C	YJL225C	S000003760	ORF	5664					2	1	2	5	2	1	2	7	2.95	2	4	2.489	1.315	0.747	0.454986	0.850212	0	2.8281	2.1353	2.1353	TRUE	NA		3056.67	14.5014	3.85812
ADE16	YLR028C	S000004018	ORF	1775		191	69		1	5	9	4	1	4	9	6	4.89	2	8	2.481	1.311	0.851	0.394611	0.820608	0	1.7593	1.3909	1.3909	TRUE	NA		11381	172.293	7.42872
SKP1	YDR328C	S000002736	ORF	584		68	173		0	3	7	1	0	2	7	1	2.69	1	4	2.477	1.308	0.703	0.482044	0.870976	1.2094	3.0871	2.7652	2.7652	TRUE	NA		5731	263.695	8.04273
HPF1	YOL155C	S000005515	ORF	2903					2	3	10	2	2	2	10	3	4.28	2	6	2.467	1.303	0.817	0.413704	0.835481	0	1.9896	1.5374	1.5374	TRUE	NA		7650.67	70.8169	6.14602
CEF1	YMR213W	S000004826	ORF	1772		45	32		0	2	2	3	0	2	2	4	1.95	1	3	2.451	1.293	0.664	0.506823	NA	0	4.2054	3.4361	3.4361	TRUE	NA		1327	20.123	4.33077
PRS1	YKL181W	S000001664	ORF	1283		148	121		1	0	3	1	1	0	3	1	1.35	0	2	2.44	1.287	0.632	0.527086	NA	0	6.0381	4.7528	4.7528	TRUE	NA		15383.3	322.187	8.33176
ZEO1	YOL109W	S000005469	ORF	341		39	156		1	0	3	1	1	0	3	1	1.35	0	2	2.44	1.287	0.632	0.527086	NA	0	6.0381	4.7528	4.7528	TRUE	NA		21023.7	1656.68	10.6941
UIP4	YPL186C	S000006107	ORF	914			121		1	0	3	1	1	0	3	1	1.35	0	2	2.44	1.287	0.632	0.527086	NA	0	6.0381	4.7528	4.7528	TRUE	NA		529.333	15.5621	3.95996
OM45	YIL136W	S000001398	ORF	1181		113	85		5	5	21	2	5	4	21	3	8.15	4	12	2.435	1.284	0.948	0.342984	0.762828	0.6265	1.1073	0.9963	0.9963	TRUE	NA		4178.33	95.0688	6.5709
KRE1	YNL322C	S000005266	ORF	941		25	27		1	4	11	1	1	3	11	1	4.13	2	6	2.434	1.284	0.778	0.436429	0.838738	0.7786	2.0574	1.7416	1.7416	TRUE	NA		5102.67	145.711	7.18697
BDH1	YAL060W	S000000056	ORF	1148		86	118		0	0	1	1	0	0	1	1	0.6	0	1	2.42	1.275	0.627	0.530825	NA	0	13.3069	10	10	TRUE	NA		3265	76.4233	6.25594
RPS8A	YBL072C	S000000168	ORF	602		315	85		0	0	1	1	0	0	1	1	0.6	0	1	2.42	1.275	0.627	0.530825	NA	0	13.3069	10	10	TRUE	NA		70383.7	3141.67	11.6173
SRD1	YCR018C	S000000611	ORF	665			140		0	0	1	1	0	0	1	1	0.6	0	1	2.42	1.275	0.627	0.530825	NA	0	13.3069	10	10	TRUE	NA		1227.67	49.6071	5.63247
YND1	YER005W	S000000807	ORF	1892			91		0	0	1	1	0	0	1	1	0.6	0	1	2.42	1.275	0.627	0.530825	NA	0	13.3069	10	10	TRUE	NA		3192.67	45.3437	5.50283
GPA2	YER020W	S000000822	ORF	1349		106	176		0	0	1	1	0	0	1	1	0.6	0	1	2.42	1.275	0.627	0.530825	NA	0	13.3069	10	10	TRUE	NA		1874.33	37.3353	5.22247
MIG3	YER028C	S000000830	ORF	1184		199	48		0	0	1	1	0	0	1	1	0.6	0	1	2.42	1.275	0.627	0.530825	NA	0	13.3069	10	10	TRUE	NA		880.333	19.9793	4.32043
YRF1-2	YER190W	S000000992	ORF	5045					0	0	1	1	0	0	1	1	0.6	0	1	2.42	1.275	0.627	0.530825	NA	0	13.3069	10	10	TRUE	NA		3328	17.7258	4.14778
MSR1	YHR091C	S000001133	ORF	1931		343	83		0	0	1	1	0	0	1	1	0.6	0	1	2.42	1.275	0.627	0.530825	NA	0	13.3069	10	10	TRUE	NA		1773	24.6724	4.62483
HOS4	YIL112W	S000001374	ORF	3251		124	120		0	0	1	1	0	0	1	1	0.6	0	1	2.42	1.275	0.627	0.530825	NA	0	13.3069	10	10	TRUE	NA		3471.33	28.6922	4.84259
PCK1	YKR097W	S000001805	ORF	1649			57		0	0	1	1	0	0	1	1	0.6	0	1	2.42	1.275	0.627	0.530825	NA	0	13.3069	10	10	TRUE	NA		413	6.72998	2.7506
TMA17	YDL110C	S000002268	ORF	452		59	158		0	0	1	1	0	0	1	1	0.6	0	1	2.42	1.275	0.627	0.530825	NA	0	13.3069	10	10	TRUE	NA		1998.67	118.819	6.89262
RPA14	YDR156W	S000002563	ORF	413		35	95		0	0	1	1	0	0	1	1	0.6	0	1	2.42	1.275	0.627	0.530825	NA	0	13.3069	10	10	TRUE	NA		2133	138.78	7.11665
ECT1	YGR007W	S000003239	ORF	971		40	141		0	0	1	1	0	0	1	1	0.6	0	1	2.42	1.275	0.627	0.530825	NA	0	13.3069	10	10	TRUE	NA		4513.67	124.909	6.96474
COA6	YMR244C-A	S000004857	ORF	314			85		0	0	1	1	0	0	1	1	0.6	0	1	2.42	1.275	0.627	0.530825	NA	0	13.3069	10	10	TRUE	NA		1247.33	106.743	6.73799
YMR253C	YMR253C	S000004866	ORF	1244		45	2		0	0	1	1	0	0	1	1	0.6	0	1	2.42	1.275	0.627	0.530825	NA	0	13.3069	10	10	TRUE	NA		1236.33	26.7054	4.73906
NMA111	YNL123W	S000005067	ORF	2993		106	66		0	0	1	1	0	0	1	1	0.6	0	1	2.42	1.275	0.627	0.530825	NA	0	13.3069	10	10	TRUE	NA		11283.7	101.304	6.66255
ARE2	YNR019W	S000005302	ORF	1928		25	92		0	0	1	1	0	0	1	1	0.6	0	1	2.42	1.275	0.627	0.530825	NA	0	13.3069	10	10	TRUE	NA		4364.67	60.8315	5.92675
YOL029C	YOL029C	S000005389	ORF	605		44	64		0	0	1	1	0	0	1	1	0.6	0	1	2.42	1.275	0.627	0.530825	NA	0	13.3069	10	10	TRUE	NA		1685.67	74.8688	6.22629
MCH4	YOL119C	S000005479	ORF	1505		25	120		0	0	1	1	0	0	1	1	0.6	0	1	2.42	1.275	0.627	0.530825	NA	0	13.3069	10	10	TRUE	NA		3065.67	54.736	5.77442
ENB1	YOL158C	S000005518	ORF	1820		23	127		0	0	1	1	0	0	1	1	0.6	0	1	2.42	1.275	0.627	0.530825	NA	0	13.3069	10	10	TRUE	NA		1590	23.4753	4.55307
TFB6	YOR352W	S000005879	ORF	1031		53	72		0	0	1	1	0	0	1	1	0.6	0	1	2.42	1.275	0.627	0.530825	NA	0	13.3069	10	10	TRUE	NA		904.667	23.5784	4.55939
PNG1	YPL096W	S000006017	ORF	1091		25	106		0	0	1	1	0	0	1	1	0.6	0	1	2.42	1.275	0.627	0.530825	NA	0	13.3069	10	10	TRUE	NA		1639.33	40.3764	5.33544
CUP9	YPL177C	S000006098	ORF	920		406	86		0	0	1	1	0	0	1	1	0.6	0	1	2.42	1.275	0.627	0.530825	NA	0	13.3069	10	10	TRUE	NA		3146.67	91.9068	6.5221
IQG1	YPL242C	S000006163	ORF	4487		394	134		0	0	1	1	0	0	1	1	0.6	0	1	2.42	1.275	0.627	0.530825	NA	0	13.3069	10	10	TRUE	NA		5712.67	34.2111	5.09639
YKL023C-A	YKL023C-A	S000113559	ORF	227					0	0	1	1	0	0	1	1	0.6	0	1	2.42	1.275	0.627	0.530825	NA	0	13.3069	10	10	TRUE	NA		1798	212.838	7.73361
CCW12	YLR110C	S000004100	ORF	401		45	60		4	12	29	4	4	9	29	6	11.98	6	18	2.394	1.259	1.045	0.295984	0.723366	0.5964	0.7951	0.751	0.751	TRUE	NA		160946	10785	13.3967
ATP1	YBL099W	S000000195	ORF	1637		298	267		4	4	13	4	4	3	13	6	6.42	4	10	2.357	1.237	0.884	0.376647	0.801275	0	1.3705	1.0631	1.0631	TRUE	NA		25535.7	419.163	8.71137
CRM1	YGR218W	S000003450	ORF	3254		290	198		0	3	1	5	0	2	1	7	2.6	1	4	2.337	1.225	0.652	0.514293	0.881694	1.556	3.1845	2.8893	2.8893	TRUE	NA		10352.3	85.488	6.41765
SSL2	YIL143C	S000001405	ORF	2531		33	139		0	1	0	3	0	1	0	4	1.26	0	2	2.331	1.221	0.591	0.554211	NA	4.2919	6.4612	6.2599	6.2599	TRUE	NA		4062	43.1253	5.43046
GPB2	YAL056W	S000000052	ORF	2642		46	93		0	1	1	2	0	1	1	3	1.15	0	2	2.322	1.215	0.591	0.554311	NA	0	7.0298	5.4425	5.4425	TRUE	NA		4515	45.9208	5.52108
CYC8	YBR112C	S000000316	ORF	2900			287		0	1	1	2	0	1	1	3	1.15	0	2	2.322	1.215	0.591	0.554311	NA	0	7.0298	5.4425	5.4425	TRUE	NA		5002	46.3479	5.53443
SSK22	YCR073C	S000000669	ORF	3995		3	43		0	1	1	2	0	1	1	3	1.15	0	2	2.322	1.215	0.591	0.554311	NA	0	7.0298	5.4425	5.4425	TRUE	NA		2050	13.7886	3.78541
VMA3	YEL027W	S000000753	ORF	482		57	248		0	1	1	2	0	1	1	3	1.15	0	2	2.322	1.215	0.591	0.554311	NA	0	7.0298	5.4425	5.4425	TRUE	NA		22333	1245.04	10.282
SDH1	YKL148C	S000001631	ORF	1922		173	185		2	0	7	0	2	0	7	0	2.24	1	4	2.321	1.215	0.614	0.538932	0.881694	6.5771	3.6886	3.9395	3.9395	TRUE	NA		3334.67	46.6212	5.54291
YPT1	YFL038C	S000001856	ORF	620		52	95		0	1	1	2	0	1	1	3	1.15	0	2	2.322	1.215	0.591	0.554311	NA	0	7.0298	5.4425	5.4425	TRUE	NA		13669	592.42	9.21048
RPL37B	YDR500C	S000002908	ORF	655		8	67		0	1	1	2	0	1	1	3	1.15	0	2	2.322	1.215	0.591	0.554311	NA	0	7.0298	5.4425	5.4425	TRUE	NA		30639.7	1256.98	10.2957
PAC10	YGR078C	S000003310	ORF	599		29	113		0	1	1	2	0	1	1	3	1.15	0	2	2.322	1.215	0.591	0.554311	NA	0	7.0298	5.4425	5.4425	TRUE	NA		3451.33	154.826	7.27451
GIS3	YLR094C	S000004084	ORF	1508		72	112		0	1	1	2	0	1	1	3	1.15	0	2	2.322	1.215	0.591	0.554311	NA	0	7.0298	5.4425	5.4425	TRUE	NA		3120.67	55.6072	5.7972
DCS1	YLR270W	S000004260	ORF	1052			202		2	0	7	0	2	0	7	0	2.24	1	4	2.321	1.215	0.614	0.538932	0.881694	6.5771	3.6886	3.9395	3.9395	TRUE	NA		3168.67	80.9367	6.33872
GLC8	YMR311C	S000004928	ORF	689		38	87		0	1	1	2	0	1	1	3	1.15	0	2	2.322	1.215	0.591	0.554311	NA	0	7.0298	5.4425	5.4425	TRUE	NA		3887.67	151.619	7.24431
IDH1	YNL037C	S000004982	ORF	1082		114	99		0	1	1	2	0	1	1	3	1.15	0	2	2.322	1.215	0.591	0.554311	NA	0	7.0298	5.4425	5.4425	TRUE	NA		4352	108.08	6.75596
TPM1	YNL079C	S000005023	ORF	599		31	157		2	4	4	7	2	3	4	10	4.74	2	7	2.291	1.196	0.778	0.436787	0.838738	0	1.8081	1.3818	1.3818	TRUE	NA		19400.7	870.311	9.76539
GYP1	YOR070C	S000005596	ORF	1913		175	78		0	1	4	0	0	1	4	0	1.2	0	2	2.282	1.19	0.576	0.564444	NA	3.4739	6.7824	6.454	6.454	TRUE	NA		1902.67	26.7259	4.74017
TAF1	YGR274C	S000003506	ORF	3200		9	85		0	3	8	0	0	2	8	0	2.59	1	4	2.274	1.185	0.612	0.540844	0.881694	6.801	3.2054	3.5023	3.5023	TRUE	NA		3700.33	31.0724	4.95756
CSS1	YIL169C	S000001431	ORF	2987					2	0	5	1	2	0	5	1	2.09	1	3	2.272	1.184	0.611	0.541217	0.881694	0	3.938	3.3809	3.3809	TRUE	NA		2994	26.934	4.75136
SDH4	YDR178W	S000002585	ORF	545		187	171		0	2	6	0	0	2	6	0	1.89	1	3	2.272	1.184	0.589	0.555669	NA	5.4114	4.3361	4.4314	4.4314	TRUE	NA		2666	131.446	7.03833
SDH2	YLL041C	S000003964	ORF	800		53	259		0	2	6	0	0	2	6	0	1.89	1	3	2.272	1.184	0.589	0.555669	NA	5.4114	4.3361	4.4314	4.4314	TRUE	NA		3443.67	115.669	6.85385
APJ1	YNL077W	S000005021	ORF	1586		110	29		0	2	6	0	0	2	6	0	1.89	1	3	2.272	1.184	0.589	0.555669	NA	5.4114	4.3361	4.4314	4.4314	TRUE	NA		878.667	14.8869	3.89598
GOR1	YNL274C	S000005218	ORF	1052		54	79		0	2	6	0	0	2	6	0	1.89	1	3	2.272	1.184	0.589	0.555669	NA	5.4114	4.3361	4.4314	4.4314	TRUE	NA		2564.33	65.5003	6.03343
MRPS9	YBR146W	S000000350	ORF	836		62	204		0	0	2	0	0	0	2	0	0.5	0	1	2.263	1.178	0.579	0.562278	NA	0	16.0356	10	10	TRUE	NA		3894.33	125.173	6.96778
REI1	YBR267W	S000000471	ORF	1181		6	121		0	0	2	0	0	0	2	0	0.5	0	1	2.263	1.178	0.579	0.562278	NA	0	16.0356	10	10	TRUE	NA		7876.67	179.216	7.48556
YER079W	YER079W	S000000881	ORF	632		63	250		0	0	2	0	0	0	2	0	0.5	0	1	2.263	1.178	0.579	0.562278	NA	0	16.0356	10	10	TRUE	NA		998.333	42.4466	5.40758
HSE1	YHL002W	S000000994	ORF	1358			56		0	0	2	0	0	0	2	0	0.5	0	1	2.263	1.178	0.579	0.562278	NA	0	16.0356	10	10	TRUE	NA		2829.33	55.9846	5.80696
YHL050C	YHL050C	S000001042	ORF	2866					0	0	2	0	0	0	2	0	0.5	0	1	2.263	1.178	0.579	0.562278	NA	0	16.0356	10	10	TRUE	NA		2487.67	23.3239	4.54374
KIC1	YHR102W	S000001144	ORF	3242		100	63		0	0	2	0	0	0	2	0	0.5	0	1	2.263	1.178	0.579	0.562278	NA	0	16.0356	10	10	TRUE	NA		2446.67	20.279	4.34191
APE1	YKL103C	S000001586	ORF	1544		64	154		0	0	2	0	0	0	2	0	0.5	0	1	2.263	1.178	0.579	0.562278	NA	0	16.0356	10	10	TRUE	NA		3863.33	67.2356	6.07115
RPP1B	YDL130W	S000002288	ORF	621		17	95		0	0	2	0	0	0	2	0	0.5	0	1	2.263	1.178	0.579	0.562278	NA	0	16.0356	10	10	TRUE	NA		29974.7	1297.02	10.341
BRE4	YDL231C	S000002390	ORF	3377		Potential_AUG_annotation_error	66		0	0	2	0	0	0	2	0	0.5	0	1	2.263	1.178	0.579	0.562278	NA	0	16.0356	10	10	TRUE	NA		4701.33	37.4089	5.22531
GIS1	YDR096W	S000002503	ORF	2684		109	242		0	0	2	0	0	0	2	0	0.5	0	1	2.263	1.178	0.579	0.562278	NA	0	16.0356	10	10	TRUE	NA		1567	15.6881	3.9716
IVY1	YDR229W	S000002637	ORF	1361		96	56		0	0	2	0	0	0	2	0	0.5	0	1	2.263	1.178	0.579	0.562278	NA	0	16.0356	10	10	TRUE	NA		2497.67	49.3129	5.62389
HAP2	YGL237C	S000003206	ORF	797		83	1292		0	0	2	0	0	0	2	0	0.5	0	1	2.263	1.178	0.579	0.562278	NA	0	16.0356	10	10	TRUE	NA		837	28.2197	4.81863
MTL1	YGR023W	S000003255	ORF	1655			60		0	0	2	0	0	0	2	0	0.5	0	1	2.263	1.178	0.579	0.562278	NA	0	16.0356	10	10	TRUE	NA		841	13.6547	3.77133
PBS2	YJL128C	S000003664	ORF	2006		193	22		0	0	2	0	0	0	2	0	0.5	0	1	2.263	1.178	0.579	0.562278	NA	0	16.0356	10	10	TRUE	NA		3157	42.2891	5.40221
APL1	YJR005W	S000003765	ORF	2102		47	291		0	0	2	0	0	0	2	0	0.5	0	1	2.263	1.178	0.579	0.562278	NA	0	16.0356	10	10	TRUE	NA		3939.67	50.363	5.65429
HOC1	YJR075W	S000003836	ORF	1190		48	199		0	0	2	0	0	0	2	0	0.5	0	1	2.263	1.178	0.579	0.562278	NA	0	16.0356	10	10	TRUE	NA		6669.67	150.606	7.23463
YRF1-4	YLR466W	S000004458	ORF	4148					0	0	2	0	0	0	2	0	0.5	0	1	2.263	1.178	0.579	0.562278	NA	0	16.0356	10	10	TRUE	NA		3621.33	23.4593	4.55209
CTL1	YMR180C	S000004792	ORF	962			116		0	0	2	0	0	0	2	0	0.5	0	1	2.263	1.178	0.579	0.562278	NA	0	16.0356	10	10	TRUE	NA		1183.67	33.0627	5.04713
GYL1	YMR192W	S000004804	ORF	2162		85	83		0	0	2	0	0	0	2	0	0.5	0	1	2.263	1.178	0.579	0.562278	NA	0	16.0356	10	10	TRUE	NA		1874	23.2916	4.54174
RPL18B	YNL301C	S000005245	ORF	992		34	134		0	0	2	0	0	0	2	0	0.5	0	1	2.263	1.178	0.579	0.562278	NA	0	16.0356	10	10	TRUE	NA		8829.33	239.167	7.90187
YRF1-6	YNL339C	S000005283	ORF	5727					0	0	2	0	0	0	2	0	0.5	0	1	2.263	1.178	0.579	0.562278	NA	0	16.0356	10	10	TRUE	NA		3297.33	15.4711	3.9515
OXR1	YPL196W	S000006117	ORF	821		62	64		0	0	2	0	0	0	2	0	0.5	0	1	2.263	1.178	0.579	0.562278	NA	0	16.0356	10	10	TRUE	NA		898	29.3912	4.87731
HSP82	YPL240C	S000006161	ORF	2129		38	96		1	4	10	1	1	3	10	1	3.88	2	6	2.262	1.178	0.706	0.48041	0.870976	0.7085	2.1816	1.8144	1.8144	TRUE	NA		7549.33	95.2835	6.57415
YRF1-8	YOR396W	S000007526	ORF	5390					0	0	2	0	0	0	2	0	0.5	0	1	2.263	1.178	0.579	0.562278	NA	0	16.0356	10	10	TRUE	NA		4153	20.7042	4.37185
COX26	YDR119W-A	S000113555	ORF	200		38	0		0	0	2	0	0	0	2	0	0.5	0	1	2.263	1.178	0.579	0.562278	NA	0	16.0356	10	10	TRUE	NA		202.333	27.1845	4.76471
VPS60	YDR486C	S000002894	ORF	689		28	124		1	1	6	0	1	1	6	0	1.94	1	3	2.26	1.176	0.599	0.549287	NA	0	4.2339	3.6722	3.6722	TRUE	NA		2232.67	87.0742	6.44417
CRH1	YGR189C	S000003421	ORF	1523		71	58		2	3	2	7	2	2	2	10	4.05	2	6	2.252	1.171	0.72	0.471252	0.870218	0	2.0963	1.6444	1.6444	TRUE	NA		22234.7	392.297	8.6158
COX5A	YNL052W	S000004997	ORF	461		36	256		3	2	0	9	3	2	0	13	4.3	2	6	2.231	1.158	0.674	0.500276	0.879698	2.4594	1.9801	2.0605	2.0605	TRUE	NA		4419	257.577	8.00886
DSE2	YHR143W	S000001186	ORF	977		269	241		0	3	6	1	0	2	6	1	2.44	1	4	2.227	1.155	0.611	0.541057	0.881694	1.0482	3.3899	2.9811	2.9811	TRUE	NA		21685.3	596.425	9.2202
PAF1	YBR279W	S000000483	ORF	1337		41	145		1	2	6	1	1	2	6	1	2.49	2	4	2.212	1.145	0.628	0.529701	0.881694	0	3.3282	2.468	2.468	TRUE	NA		5363	107.786	6.75202
ADH3	YMR083W	S000004688	ORF	1127		65	96		1	2	6	1	1	2	6	1	2.49	2	4	2.212	1.145	0.628	0.529701	0.881694	0	3.3282	2.468	2.468	TRUE	NA		11542.7	275.212	8.1044
TCP1	YDR212W	S000002620	ORF	1679		61	66		0	2	4	1	0	2	4	1	1.74	1	2	2.197	1.135	0.573	0.566321	NA	0	4.689	3.8435	3.8435	TRUE	NA		12490.7	199.903	7.64316
STI1	YOR027W	S000005553	ORF	1769		185	90		2	2	8	1	2	2	8	1	3.23	2	4	2.178	1.123	0.652	0.514493	0.881694	0	2.5932	2.0038	2.0038	TRUE	NA		8316.33	126.325	6.98099
NPL3	YDR432W	S000002840	ORF	1244					0	3	3	3	0	2	3	4	2.4	1	4	2.177	1.122	0.596	0.551098	0.881694	0	3.4482	2.9076	2.9076	TRUE	NA		15048.7	325.059	8.34456
HSP30	YCR021C	S000000615	ORF	998		77	138		1	1	4	1	1	1	4	1	1.79	1	2	2.163	1.113	0.577	0.564029	NA	0	4.5692	3.2033	3.2033	TRUE	NA		406	10.9315	3.45042
MET1	YKR069W	S000001777	ORF	1781		31	29		1	0	1	2	1	0	1	3	1.2	0	2	2.151	1.105	0.539	0.589959	NA	0	6.759	5.2928	5.2928	TRUE	NA		1665	25.1209	4.65082
SSF2	YDR312W	S000002720	ORF	1361					1	0	1	2	1	0	1	3	1.2	0	2	2.151	1.105	0.539	0.589959	NA	0	6.759	5.2928	5.2928	TRUE	NA		3474.33	68.5959	6.10005
DSK2	YMR276W	S000004889	ORF	1121		23	107		1	0	1	2	1	0	1	3	1.2	0	2	2.151	1.105	0.539	0.589959	NA	0	6.759	5.2928	5.2928	TRUE	NA		6746	161.706	7.33723
CRZ1	YNL027W	S000004972	ORF	2036		172	87		1	0	1	2	1	0	1	3	1.2	0	2	2.151	1.105	0.539	0.589959	NA	0	6.759	5.2928	5.2928	TRUE	NA		2566	33.866	5.08176
RPS19B	YNL302C	S000005246	ORF	985		15	95		1	0	1	2	1	0	1	3	1.2	0	2	2.151	1.105	0.539	0.589959	NA	0	6.759	5.2928	5.2928	TRUE	NA		42036.7	1146.77	10.1634
RPS9A	YPL081W	S000006002	ORF	1094		56	174		1	0	1	2	1	0	1	3	1.2	0	2	2.151	1.105	0.539	0.589959	NA	0	6.759	5.2928	5.2928	TRUE	NA		8650.33	212.471	7.73112
SOD2	YHR008C	S000001050	ORF	701		83	110		0	1	2	1	0	1	2	1	1.05	0	2	2.15	1.104	0.535	0.592306	NA	0	7.7107	5.8664	5.8664	TRUE	NA		6964.67	266.973	8.06055
RPL2A	YFR031C-A	S000002104	ORF	911		26	133		0	1	2	1	0	1	2	1	1.05	0	2	2.15	1.104	0.535	0.592306	NA	0	7.7107	5.8664	5.8664	TRUE	NA		52064	1535.69	10.5847
RGA2	YDR379W	S000002787	ORF	3029		95	57		0	1	2	1	0	1	2	1	1.05	0	2	2.15	1.104	0.535	0.592306	NA	0	7.7107	5.8664	5.8664	TRUE	NA		3164.33	28.0716	4.81104
PUN1	YLR414C	S000004406	ORF	791		101	104		0	1	2	1	0	1	2	1	1.05	0	2	2.15	1.104	0.535	0.592306	NA	0	7.7107	5.8664	5.8664	TRUE	NA		4605	156.436	7.28943
TOS1	YBR162C	S000000366	ORF	1367		148	243		3	1	10	0	3	1	10	0	3.42	2	5	2.145	1.101	0.614	0.539496	0.881694	2.2453	2.454	2.4185	2.4185	TRUE	NA		39581	778.042	9.6037
VMA6	YLR447C	S000004439	ORF	1037		43	135		1	3	2	5	1	2	2	7	3.1	2	4	2.136	1.095	0.631	0.527865	0.881694	0	2.6988	2.0461	2.0461	TRUE	NA		16633.7	431.016	8.7516
GET3	YDL100C	S000002258	ORF	1064		25	57		2	1	6	1	2	1	6	1	2.53	2	4	2.124	1.087	0.598	0.549887	0.881694	0	3.2688	2.4524	2.4524	TRUE	NA		12196	308.007	8.26682
CMK2	YOL016C	S000005376	ORF	1343		35	99		7	6	22	3	7	5	22	4	9.43	6	13	2.118	1.083	0.849	0.395884	0.820608	0.463	0.9744	0.8585	0.8585	TRUE	NA		2711.67	54.2556	5.7617
SSA1	YAL005C	S000000004	ORF	1928		64	127		3	3	10	2	3	2	10	3	4.52	2	6	2.113	1.079	0.69	0.490228	0.871008	0	1.8899	1.4645	1.4645	TRUE	NA		38698.3	539.349	9.07508
SAP190	YKR028W	S000001736	ORF	3101		118	13		0	3	0	8	0	2	0	11	3.42	1	6	2.112	1.079	0.522	0.601855	0.918274	8.0678	2.4598	2.9067	8.0678	TRUE	NA		7095	61.4802	5.94205
SWI3	YJL176C	S000003712	ORF	2477		64	59		0	2	1	3	0	2	1	4	1.7	1	2	2.103	1.073	0.539	0.58963	NA	0	4.8038	3.9741	3.9741	TRUE	NA		4186	45.4107	5.50496
TSC10	YBR265W	S000000469	ORF	962		55	125		1	1	0	4	1	1	0	6	1.85	1	3	2.092	1.065	0.538	0.590551	NA	0	4.4239	3.8679	3.8679	TRUE	NA		3700	103.35	6.6914
STE5	YDR103W	S000002510	ORF	2753		269	35		1	1	1	3	1	1	1	4	1.75	1	2	2.064	1.045	0.539	0.590078	NA	0	4.678	3.3111	3.3111	TRUE	NA		4229	41.2778	5.36729
GAC1	YOR178C	S000005704	ORF	2381			126		2	0	6	0	2	0	6	0	1.99	1	3	2.054	1.038	0.519	0.603929	NA	6.2698	4.1365	4.3285	4.3285	TRUE	NA		858.667	9.69058	3.27658
RFS1	YBR052C	S000000256	ORF	632		45	31		1	10	16	3	1	8	16	4	7.26	4	10	2.049	1.035	0.728	0.466564	0.864961	0.8739	1.2268	1.1488	1.1488	TRUE	NA		3671	156.082	7.28616
RSM7	YJR113C	S000003874	ORF	743			114		0	3	7	0	0	2	7	0	2.34	1	4	2.044	1.032	0.526	0.599182	0.918274	6.5339	3.5343	3.7898	3.7898	TRUE	NA		2312.67	83.639	6.3861
CPA1	YOR303W	S000005829	ORF	1235			61		2	2	9	0	2	2	9	0	3.13	2	4	2.038	1.027	0.567	0.570452	0.897244	1.6479	2.6747	2.4979	2.4979	TRUE	NA		12673.7	275.753	8.10723
QCR6	YFR033C	S000001929	ORF	443		109	122		5	2	9	4	5	2	9	6	5.27	4	8	2.034	1.024	0.686	0.492594	0.871085	0	1.6406	1.2798	1.2798	TRUE	NA		7341.33	445.303	8.79864
RAD23	YEL037C	S000000763	ORF	1196		151	144		3	2	11	0	3	2	11	0	3.87	2	6	2.031	1.022	0.588	0.556279	0.881694	1.9345	2.1865	2.1455	2.1455	TRUE	NA		6687.33	150.247	7.23119
RVS167	YDR388W	S000002796	ORF	1448		43	123		2	4	9	2	2	3	9	3	4.23	2	6	2.011	1.008	0.633	0.5266	0.881694	0	2.0135	1.5475	1.5475	TRUE	NA		8343.67	154.836	7.2746
GCV3	YAL044C	S000000042	ORF	512		7	61		0	2	2	2	0	2	2	3	1.6	1	2	1.996	0.997	0.5	0.617365	NA	0	5.1065	4.0789	4.0789	TRUE	NA		7358.33	386.184	8.59314
RPS11A	YDR025W	S000002432	ORF	809		16	90		0	2	2	2	0	2	2	3	1.6	1	2	1.996	0.997	0.5	0.617365	NA	0	5.1065	4.0789	4.0789	TRUE	NA		36269.7	1204.7	10.2345
DEP1	YAL013W	S000000011	ORF	1217		33	42		1	0	2	1	1	0	2	1	1.1	0	2	1.995	0.996	0.484	0.628411	NA	0	7.385	5.6822	5.6822	TRUE	NA		2330	51.4458	5.68498
RPB4	YJL140W	S000003676	ORF	665		84	52		1	0	2	1	1	0	2	1	1.1	0	2	1.995	0.996	0.484	0.628411	NA	0	7.385	5.6822	5.6822	TRUE	NA		6074	245.436	7.9392
NCE102	YPR149W	S000006353	ORF	521		171	385		1	0	2	1	1	0	2	1	1.1	0	2	1.995	0.996	0.484	0.628411	NA	0	7.385	5.6822	5.6822	TRUE	NA		15081	777.816	9.60329
TDA6	YPR157W	S000006361	ORF	1403		92	110		1	0	2	1	1	0	2	1	1.1	0	2	1.995	0.996	0.484	0.628411	NA	0	7.385	5.6822	5.6822	TRUE	NA		592	11.3383	3.50313
SGT2	YOR007C	S000005533	ORF	1040		40	73		0	3	5	1	0	2	5	1	2.19	1	3	1.979	0.985	0.513	0.608024	0.918274	0.8499	3.7618	3.2449	3.2449	TRUE	NA		16006.3	413.564	8.69197
DOT6	YER088C	S000000890	ORF	2012		461	119		0	2	5	0	0	2	5	0	1.64	1	2	1.976	0.982	0.483	0.629046	NA	4.9994	4.9765	4.9811	4.9811	TRUE	NA		9723	129.854	7.02075
NTH1	YDR001C	S000002408	ORF	2255		192	94		0	2	5	0	0	2	5	0	1.64	1	2	1.976	0.982	0.483	0.629046	NA	4.9994	4.9765	4.9811	4.9811	TRUE	NA		6405	76.3233	6.25405
YAK1	YJL141C	S000003677	ORF	2423		89	129		1	1	5	0	1	1	5	0	1.69	1	2	1.96	0.971	0.487	0.62635	NA	0	4.8413	4.0882	4.0882	TRUE	NA		3538.33	39.2401	5.29426
ACT1	YFL039C	S000001855	ORF	1436		128	82		3	4	12	1	3	3	12	1	4.86	3	6	1.958	0.969	0.62	0.534959	0.881694	0.5867	1.7662	1.4822	1.4822	TRUE	NA		73618	1377.57	10.4279
EAR1	YMR171C	S000004781	ORF	1652		197	214		3	1	7	1	3	1	7	1	3.03	2	4	1.909	0.933	0.531	0.595377	0.918274	0	2.7581	2.1691	2.1691	TRUE	NA		4608.67	74.9635	6.22812
FCY1	YPR062W	S000006266	ORF	476		20	104		1	3	8	0	1	2	8	0	2.83	2	4	1.905	0.93	0.503	0.614874	0.918274	1.7666	2.9417	2.7347	2.7347	TRUE	NA		6471	365.299	8.51294
ERG13	YML126C	S000004595	ORF	1475		Potential_AUG_annotation_error	183		0	4	8	0	0	3	8	0	2.78	2	4	1.904	0.929	0.484	0.628104	0.918675	7.3367	2.9893	3.3454	3.3454	TRUE	NA		16364.3	298.12	8.21975
RPS4B	YHR203C	S000001246	ORF	1054		27	106		2	1	1	4	2	1	1	6	2.35	2	4	1.895	0.922	0.499	0.617899	0.918274	0	3.522	2.646	2.646	TRUE	NA		60814.7	1550.43	10.5985
SND1	YDR186C	S000002594	ORF	2633		48	96		2	1	5	1	2	1	5	1	2.28	2	3	1.884	0.914	0.494	0.621295	0.918274	0	3.6121	2.6491	2.6491	TRUE	NA		6602	67.3766	6.07418
GAL11	YOL051W	S000005411	ORF	3245					2	1	5	1	2	1	5	1	2.28	2	3	1.884	0.914	0.494	0.621295	0.918274	0	3.6121	2.6491	2.6491	TRUE	NA		5490.33	45.4641	5.50666
PYC2	YBR218C	S000000422	ORF	3542		141	94		0	2	3	1	0	2	3	1	1.49	1	2	1.873	0.906	0.45	0.652646	NA	0	5.4512	4.3744	4.3744	TRUE	NA		12038	91.3252	6.51294
GAS5	YOL030W	S000005390	ORF	1454		76	144		0	2	3	1	0	2	3	1	1.49	1	2	1.873	0.906	0.45	0.652646	NA	0	5.4512	4.3744	4.3744	TRUE	NA		12972.7	239.745	7.90536
RSC8	YFR037C	S000001933	ORF	1673		26	92		2	2	5	2	2	2	5	3	2.83	2	4	1.862	0.897	0.513	0.607909	0.918274	0	2.9375	2.1034	2.1034	TRUE	NA		10386	166.816	7.38211
PSD2	YGR170W	S000003402	ORF	3416		73	276		2	2	5	2	2	2	5	3	2.83	2	4	1.862	0.897	0.513	0.607909	0.918274	0	2.9375	2.1034	2.1034	TRUE	NA		4186	32.928	5.04125
LRE1	YCL051W	S000000556	ORF	1751		24	42		0	1	3	0	0	1	3	0	0.95	0	2	1.86	0.896	0.434	0.664499	NA	0	8.5407	7.9161	7.9161	TRUE	NA		1702.67	26.1293	4.7076
CCC2	YDR270W	S000002678	ORF	3014					0	1	3	0	0	1	3	0	0.95	0	2	1.86	0.896	0.434	0.664499	NA	0	8.5407	7.9161	7.9161	TRUE	NA		1506.33	13.4296	3.74734
YGL036W	YGL036W	S000003004	ORF	2729		55	87		0	1	3	0	0	1	3	0	0.95	0	2	1.86	0.896	0.434	0.664499	NA	0	8.5407	7.9161	7.9161	TRUE	NA		2674.67	26.3361	4.71897
RPT1	YKL145W	S000001628	ORF	1403		62	152		3	2	8	1	3	2	8	1	3.47	2	4	1.823	0.867	0.513	0.608269	0.918274	0	2.4211	1.8975	1.8975	TRUE	NA		12066.3	231.101	7.85238
HAC1	YFL031W	S000001863	ORF	968		68	416		5	4	13	2	5	3	13	3	5.95	4	8	1.821	0.865	0.595	0.551787	0.881694	0.3496	1.4672	1.2015	1.2015	TRUE	NA		15218	422.442	8.72261
PGK1	YCR012W	S000000605	ORF	1250		42	167		5	15	22	7	5	12	22	10	12.12	8	16	1.821	0.864	0.752	0.451967	0.850212	0.2276	0.7874	0.6675	0.6675	TRUE	NA		199425	4287	12.0658
BCY1	YIL033C	S000001295	ORF	1250		95	108		0	3	6	0	0	2	6	0	2.09	1	3	1.817	0.862	0.433	0.664684	0.926144	6.223	3.9419	4.1429	4.1429	TRUE	NA		6121.33	131.589	7.0399
YIR016W	YIR016W	S000001455	ORF	797		49	78		0	3	6	0	0	2	6	0	2.09	1	3	1.817	0.862	0.433	0.664684	0.926144	6.223	3.9419	4.1429	4.1429	TRUE	NA		1386	46.7293	5.54626
UTP22	YGR090W	S000003322	ORF	3713		166	66		2	2	6	1	2	2	6	1	2.73	2	4	1.781	0.832	0.468	0.639593	0.925187	0	3.044	2.2599	2.2599	TRUE	NA		12346.3	89.3506	6.48141
ERG7	YHR072W	S000001114	ORF	2195		83	94		2	3	6	2	2	2	6	3	3.28	2	4	1.776	0.829	0.491	0.623429	0.918274	0	2.5562	1.8645	1.8645	TRUE	NA		6856.67	83.9389	6.39127
PDC1	YLR044C	S000004034	ORF	1691		32	54		3	25	21	15	3	20	21	21	16.17	12	21	1.776	0.828	0.756	0.449889	0.850212	0.5548	0.6232	0.6095	0.6095	TRUE	NA		356761	5669.15	12.4689
MPC2	YHR162W	S000001205	ORF	389		169	115		3	0	5	1	3	0	5	1	2.33	2	3	1.759	0.815	0.428	0.668907	0.926144	1.3781	3.5417	3.1518	3.1518	TRUE	NA		13506.7	933.003	9.86574
RPS11B	YBR048W	S000000252	ORF	981		28	210		0	1	0	2	0	1	0	3	0.9	0	2	1.752	0.809	0.393	0.694635	NA	0	8.9402	8.3261	8.3261	TRUE	NA		29513	808.405	9.65893
PCS60	YBR222C	S000000426	ORF	1631		127	87		0	1	0	2	0	1	0	3	0.9	0	2	1.752	0.809	0.393	0.694635	NA	0	8.9402	8.3261	8.3261	TRUE	NA		3746.67	61.7271	5.94783
RPS27A	YKL156W	S000001639	ORF	599		10	209		0	1	0	2	0	1	0	3	0.9	0	2	1.752	0.809	0.393	0.694635	NA	0	8.9402	8.3261	8.3261	TRUE	NA		16572.7	743.447	9.53809
ACP1	YKL192C	S000001675	ORF	377		28	116		0	1	0	2	0	1	0	3	0.9	0	2	1.752	0.809	0.393	0.694635	NA	0	8.9402	8.3261	8.3261	TRUE	NA		4269.33	304.301	8.24936
RPO41	YFL036W	S000001858	ORF	4055		190	61		0	1	0	2	0	1	0	3	0.9	0	2	1.752	0.809	0.393	0.694635	NA	0	8.9402	8.3261	8.3261	TRUE	NA		4101.67	27.1803	4.76449
EPL1	YFL024C	S000001870	ORF	2498		432	144		0	1	0	2	0	1	0	3	0.9	0	2	1.752	0.809	0.393	0.694635	NA	0	8.9402	8.3261	8.3261	TRUE	NA		3526	37.9293	5.24524
THG1	YGR024C	S000003256	ORF	713		32	67		0	1	0	2	0	1	0	3	0.9	0	2	1.752	0.809	0.393	0.694635	NA	0	8.9402	8.3261	8.3261	TRUE	NA		3113.33	117.333	6.87447
RTS3	YGR161C	S000003393	ORF	791		80	209		0	1	0	2	0	1	0	3	0.9	0	2	1.752	0.809	0.393	0.694635	NA	0	8.9402	8.3261	8.3261	TRUE	NA		1341.67	45.5777	5.51026
ZRT2	YLR130C	S000004120	ORF	1268		144	44		0	1	0	2	0	1	0	3	0.9	0	2	1.752	0.809	0.393	0.694635	NA	0	8.9402	8.3261	8.3261	TRUE	NA		6957	147.431	7.20389
ORM2	YLR350W	S000004342	ORF	650		42	90		0	1	0	2	0	1	0	3	0.9	0	2	1.752	0.809	0.393	0.694635	NA	0	8.9402	8.3261	8.3261	TRUE	NA		4512	186.526	7.54324
SUR7	YML052W	S000004516	ORF	908		33	87		0	1	0	2	0	1	0	3	0.9	0	2	1.752	0.809	0.393	0.694635	NA	0	8.9402	8.3261	8.3261	TRUE	NA		6286.67	186.046	7.53951
TRM112	YNR046W	S000005329	ORF	407		38	114		0	1	0	2	0	1	0	3	0.9	0	2	1.752	0.809	0.393	0.694635	NA	0	8.9402	8.3261	8.3261	TRUE	NA		2443	161.292	7.33353
LIP5	YOR196C	S000005722	ORF	1244		21	140		0	1	0	2	0	1	0	3	0.9	0	2	1.752	0.809	0.393	0.694635	NA	0	8.9402	8.3261	8.3261	TRUE	NA		4207.67	90.8878	6.50601
SKS1	YPL026C	S000005947	ORF	1508		62	54		0	1	0	2	0	1	0	3	0.9	0	2	1.752	0.809	0.393	0.694635	NA	0	8.9402	8.3261	8.3261	TRUE	NA		3483.67	62.0754	5.95595
NOT5	YPR072W	S000006276	ORF	1682		87	108		0	1	0	2	0	1	0	3	0.9	0	2	1.752	0.809	0.393	0.694635	NA	0	8.9402	8.3261	8.3261	TRUE	NA		5744	91.7642	6.51986
GPH1	YPR160W	S000006364	ORF	2708		151	146		0	6	16	0	0	5	16	0	5.17	2	8	1.747	0.805	0.39	0.696315	0.945538	9.2646	1.6684	2.2018	9.2646	TRUE	NA		8283.67	82.1975	6.36102
ACF4	YJR083C	S000003843	ORF	929		170	82		1	0	3	0	1	0	3	0	0.99	0	2	1.738	0.798	0.386	0.699569	NA	0	8.1416	7.6197	7.6197	TRUE	NA		1082.33	31.3062	4.96838
IMD4	YML056C	S000004520	ORF	1982		309	51		1	0	3	0	1	0	3	0	0.99	0	2	1.738	0.798	0.386	0.699569	NA	0	8.1416	7.6197	7.6197	TRUE	NA		26962	365.538	8.51388
CLG1	YGL215W	S000003183	ORF	1358		464	303		3	2	9	0	3	2	9	0	3.37	2	4	1.721	0.783	0.44	0.659997	0.926144	1.6944	2.4915	2.3576	2.3576	TRUE	NA		10856	214.81	7.74692
GTB1	YDR221W	S000002629	ORF	2108		24	181		0	2	0	3	0	2	0	4	1.45	1	2	1.714	0.777	0.379	0.704827	NA	5.3815	5.6083	5.5872	5.5872	TRUE	NA		2821.67	35.9683	5.16865
EAP1	YKL204W	S000001687	ORF	1898		18	148		1	2	4	1	1	2	4	1	1.99	2	2	1.711	0.775	0.41	0.681716	NA	0	4.1324	2.9255	2.9255	TRUE	NA		3291	46.5925	5.54203
UTR2	YEL040W	S000000766	ORF	1403		38	96		1	3	4	2	1	2	4	3	2.54	2	4	1.71	0.774	0.431	0.666619	0.926144	0	3.2662	2.3447	2.3447	TRUE	NA		23331	446.848	8.80364
SPO7	YAL009W	S000000007	ORF	779		26	115		0	0	1	0	0	0	1	0	0.25	0	0	1.704	0.769	0.378	0.705177	NA	0	31.9397	10	10	TRUE	NA		1199.33	41.3701	5.37052
SAW1	YAL027W	S000000025	ORF	785			107		0	0	0	1	0	0	0	1	0.35	0	0	1.704	0.769	0.378	0.705177	NA	0	22.6233	10	10	TRUE	NA		771	26.3918	4.72202
SNC1	YAL030W	S000000028	ORF	466		23	105		0	0	0	1	0	0	0	1	0.35	0	0	1.704	0.769	0.378	0.705177	NA	0	22.6233	10	10	TRUE	NA		2203.33	127.051	6.98927
BOL3	YAL046C	S000000044	ORF	356		47	120		0	0	0	1	0	0	0	1	0.35	0	0	1.704	0.769	0.378	0.705177	NA	0	22.6233	10	10	TRUE	NA		1120.33	84.5633	6.40196
KIN3	YAR018C	S000000071	ORF	1307		40	44		0	0	1	0	0	0	1	0	0.25	0	0	1.704	0.769	0.378	0.705177	NA	0	31.9397	10	10	TRUE	NA		2843	58.4502	5.86914
CDC15	YAR019C	S000000072	ORF	2924			74		0	0	1	0	0	0	1	0	0.25	0	0	1.704	0.769	0.378	0.705177	NA	0	31.9397	10	10	TRUE	NA		1216	11.1748	3.48218
YAR023C	YAR023C	S000000074	ORF	539		267	40		0	0	0	1	0	0	0	1	0.35	0	0	1.704	0.769	0.378	0.705177	NA	0	22.6233	10	10	TRUE	NA		184.667	9.20628	3.20262
PRM9	YAR031W	S000000078	ORF	896					0	0	0	1	0	0	0	1	0.35	0	0	1.704	0.769	0.378	0.705177	NA	0	22.6233	10	10	TRUE	NA		484.333	14.5252	3.86048
PHO11	YAR071W	S000000094	ORF	1403		Potential_AUG_annotation_error	51		0	0	0	1	0	0	0	1	0.35	0	0	1.704	0.769	0.378	0.705177	NA	0	22.6233	10	10	TRUE	NA		439.667	8.42074	3.07395
YBL029W	YBL029W	S000000125	ORF	1130		111	13		0	0	1	0	0	0	1	0	0.25	0	0	1.704	0.769	0.378	0.705177	NA	0	31.9397	10	10	TRUE	NA		1321.33	31.4209	4.97365
RIB1	YBL033C	S000000129	ORF	1037		29	63		0	0	0	1	0	0	0	1	0.35	0	0	1.704	0.769	0.378	0.705177	NA	0	22.6233	10	10	TRUE	NA		2921.33	75.6984	6.24219
ATG8	YBL078C	S000000174	ORF	353		27	459		0	0	1	0	0	0	1	0	0.25	0	0	1.704	0.769	0.378	0.705177	NA	0	31.9397	10	10	TRUE	NA		474	36.0818	5.1732
YBL086C	YBL086C	S000000182	ORF	1400		27	21		0	0	1	0	0	0	1	0	0.25	0	0	1.704	0.769	0.378	0.705177	NA	0	31.9397	10	10	TRUE	NA		985	18.9057	4.24075
BNA4	YBL098W	S000000194	ORF	1382		22	124		0	0	0	1	0	0	0	1	0.35	0	0	1.704	0.769	0.378	0.705177	NA	0	22.6233	10	10	TRUE	NA		1562	30.3709	4.92462
RTG3	YBL103C	S000000199	ORF	1460		142	186		0	0	0	1	0	0	0	1	0.35	0	0	1.704	0.769	0.378	0.705177	NA	0	22.6233	10	10	TRUE	NA		2252.67	41.4599	5.37365
SEA4	YBL104C	S000000200	ORF	3116		7	75		0	0	0	1	0	0	0	1	0.35	0	0	1.704	0.769	0.378	0.705177	NA	0	22.6233	10	10	TRUE	NA		2784.33	24.0109	4.58562
MIX23	YBL107C	S000000203	ORF	590		41	109		0	0	1	0	0	0	1	0	0.25	0	0	1.704	0.769	0.378	0.705177	NA	0	31.9397	10	10	TRUE	NA		1772	80.7042	6.33457
RCR1	YBR005W	S000000209	ORF	641		35	146		0	0	1	0	0	0	1	0	0.25	0	0	1.704	0.769	0.378	0.705177	NA	0	31.9397	10	10	TRUE	NA		893.667	37.463	5.22739
FLR1	YBR008C	S000000212	ORF	1646		134	19		0	0	0	1	0	0	0	1	0.35	0	0	1.704	0.769	0.378	0.705177	NA	0	22.6233	10	10	TRUE	NA		1788.67	29.2001	4.8679
SCO2	YBR024W	S000000228	ORF	905		84	217		0	0	0	1	0	0	0	1	0.35	0	0	1.704	0.769	0.378	0.705177	NA	0	22.6233	10	10	TRUE	NA		1258.67	37.372	5.22389
CHS2	YBR038W	S000000242	ORF	2891		93	173		0	0	1	0	0	0	1	0	0.25	0	0	1.704	0.769	0.378	0.705177	NA	0	31.9397	10	10	TRUE	NA		4952.33	46.0306	5.52452
PRP6	YBR055C	S000000259	ORF	2699		23	72		0	0	0	1	0	0	0	1	0.35	0	0	1.704	0.769	0.378	0.705177	NA	0	22.6233	10	10	TRUE	NA		3432.67	34.1754	5.09489
YBR063C	YBR063C	S000000267	ORF	1214			110		0	0	0	1	0	0	0	1	0.35	0	0	1.704	0.769	0.378	0.705177	NA	0	22.6233	10	10	TRUE	NA		2292.67	50.7466	5.66524
FES1	YBR101C	S000000305	ORF	872		38	11		0	0	0	1	0	0	0	1	0.35	0	0	1.704	0.769	0.378	0.705177	NA	0	22.6233	10	10	TRUE	NA		4092.67	126.117	6.97862
IML3	YBR107C	S000000311	ORF	737		116	520		0	0	0	1	0	0	0	1	0.35	0	0	1.704	0.769	0.378	0.705177	NA	0	22.6233	10	10	TRUE	NA		962.667	35.0989	5.13335
CMD1	YBR109C	S000000313	ORF	443		29	171		0	0	1	0	0	0	1	0	0.25	0	0	1.704	0.769	0.378	0.705177	NA	0	31.9397	10	10	TRUE	NA		10368.7	628.932	9.29676
MEC1	YBR136W	S000000340	ORF	7106					0	0	1	0	0	0	1	0	0.25	0	0	1.704	0.769	0.378	0.705177	NA	0	31.9397	10	10	TRUE	NA		1648.33	6.23311	2.63995
ADH5	YBR145W	S000000349	ORF	1055		63	100		0	0	0	1	0	0	0	1	0.35	0	0	1.704	0.769	0.378	0.705177	NA	0	22.6233	10	10	TRUE	NA		2148	54.71	5.77373
SPP381	YBR152W	S000000356	ORF	875					0	0	0	1	0	0	0	1	0.35	0	0	1.704	0.769	0.378	0.705177	NA	0	22.6233	10	10	TRUE	NA		669.333	20.5551	4.36142
RIB7	YBR153W	S000000357	ORF	734		53	339		0	0	0	1	0	0	0	1	0.35	0	0	1.704	0.769	0.378	0.705177	NA	0	22.6233	10	10	TRUE	NA		1731	63.3703	5.98573
ICS2	YBR157C	S000000361	ORF	767		178	102		0	0	0	1	0	0	0	1	0.35	0	0	1.704	0.769	0.378	0.705177	NA	0	22.6233	10	10	TRUE	NA		1252.67	43.8859	5.45568
CSH1	YBR161W	S000000365	ORF	1130		32	316		0	0	1	0	0	0	1	0	0.25	0	0	1.704	0.769	0.378	0.705177	NA	0	31.9397	10	10	TRUE	NA		1528.33	36.3433	5.18362
DTR1	YBR180W	S000000384	ORF	1718					0	0	1	0	0	0	1	0	0.25	0	0	1.704	0.769	0.378	0.705177	NA	0	31.9397	10	10	TRUE	NA		170	2.65895	1.41086
YPC1	YBR183W	S000000387	ORF	950		216	101		0	0	1	0	0	0	1	0	0.25	0	0	1.704	0.769	0.378	0.705177	NA	0	31.9397	10	10	TRUE	NA		588	16.6318	4.05587
RIM2	YBR192W	S000000396	ORF	1133		164	272		0	0	1	0	0	0	1	0	0.25	0	0	1.704	0.769	0.378	0.705177	NA	0	31.9397	10	10	TRUE	NA		2428.33	57.5921	5.8478
HPC2	YBR215W	S000000419	ORF	1961		95	118		0	0	1	0	0	0	1	0	0.25	0	0	1.704	0.769	0.378	0.705177	NA	0	31.9397	10	10	TRUE	NA		2441.67	33.4575	5.06426
SWC5	YBR231C	S000000435	ORF	911		58	41		0	0	1	0	0	0	1	0	0.25	0	0	1.704	0.769	0.378	0.705177	NA	0	31.9397	10	10	TRUE	NA		1167	34.4221	5.10526
YBR242W	YBR242W	S000000446	ORF	716		165	50		0	0	1	0	0	0	1	0	0.25	0	0	1.704	0.769	0.378	0.705177	NA	0	31.9397	10	10	TRUE	NA		2777.33	104.232	6.70365
ALG7	YBR243C	S000000447	ORF	1346		Potential_AUG_annotation_error			0	0	0	1	0	0	0	1	0.35	0	0	1.704	0.769	0.378	0.705177	NA	0	22.6233	10	10	TRUE	NA		2498.67	49.8825	5.64046
MTC4	YBR255W	S000000459	ORF	2084		15	139		0	0	0	1	0	0	0	1	0.35	0	0	1.704	0.769	0.378	0.705177	NA	0	22.6233	10	10	TRUE	NA		2044.67	26.3639	4.72049
RGD1	YBR260C	S000000464	ORF	2000		19	103		0	0	1	0	0	0	1	0	0.25	0	0	1.704	0.769	0.378	0.705177	NA	0	31.9397	10	10	TRUE	NA		2227	29.9209	4.90308
SDH8	YBR269C	S000000473	ORF	416		4	128		0	0	0	1	0	0	0	1	0.35	0	0	1.704	0.769	0.378	0.705177	NA	0	22.6233	10	10	TRUE	NA		1577	101.865	6.67051
PGS1	YCL004W	S000000510	ORF	1565		80	39		0	0	0	1	0	0	0	1	0.35	0	0	1.704	0.769	0.378	0.705177	NA	0	22.6233	10	10	TRUE	NA		1435	24.6389	4.62287
AGP1	YCL025C	S000000530	ORF	1901		183	79		0	0	0	1	0	0	0	1	0.35	0	0	1.704	0.769	0.378	0.705177	NA	0	22.6233	10	10	TRUE	NA		9107.33	128.734	7.00825
LSB5	YCL034W	S000000539	ORF	1064		31	173		0	0	1	0	0	0	1	0	0.25	0	0	1.704	0.769	0.378	0.705177	NA	0	31.9397	10	10	TRUE	NA		2737.67	69.1391	6.11143
GID7	YCL039W	S000000544	ORF	2237					0	0	0	1	0	0	0	1	0.35	0	0	1.704	0.769	0.378	0.705177	NA	0	22.6233	10	10	TRUE	NA		1665	20.0001	4.32194
PEX34	YCL056C	S000000561	ORF	434		32	13		0	0	0	1	0	0	0	1	0.35	0	0	1.704	0.769	0.378	0.705177	NA	0	22.6233	10	10	TRUE	NA		1519.67	94.0899	6.55597
YCR007C	YCR007C	S000000600	ORF	719		230	205		0	0	1	0	0	0	1	0	0.25	0	0	1.704	0.769	0.378	0.705177	NA	0	31.9397	10	10	TRUE	NA		458	17.1167	4.09734
CWH43	YCR017C	S000000610	ORF	2861		31	184		0	0	0	1	0	0	0	1	0.35	0	0	1.704	0.769	0.378	0.705177	NA	0	22.6233	10	10	TRUE	NA		7786.67	73.1338	6.19247
SNT1	YCR033W	S000000629	ORF	3680		294	113		0	0	1	0	0	0	1	0	0.25	0	0	1.704	0.769	0.378	0.705177	NA	0	31.9397	10	10	TRUE	NA		4798	35.0346	5.13071
RRP43	YCR035C	S000000631	ORF	1184		18	154		0	0	0	1	0	0	0	1	0.35	0	0	1.704	0.769	0.378	0.705177	NA	0	22.6233	10	10	TRUE	NA		5102.67	115.806	6.85556
MATALPHA2	YCR039C	S000000635	ORF	632					0	0	1	0	0	0	1	0	0.25	0	0	1.704	0.769	0.378	0.705177	NA	0	31.9397	10	10	TRUE	NA		2546	108.25	6.75822
TAH1	YCR060W	S000000656	ORF	335		15	124		0	0	1	0	0	0	1	0	0.25	0	0	1.704	0.769	0.378	0.705177	NA	0	31.9397	10	10	TRUE	NA		975.667	78.2603	6.29021
BUD31	YCR063W	S000000659	ORF	473					0	0	0	1	0	0	0	1	0.35	0	0	1.704	0.769	0.378	0.705177	NA	0	22.6233	10	10	TRUE	NA		270	15.3387	3.9391
IMG2	YCR071C	S000000667	ORF	440		37	50		0	0	1	0	0	0	1	0	0.25	0	0	1.704	0.769	0.378	0.705177	NA	0	31.9397	10	10	TRUE	NA		1029.67	62.8823	5.97458
TRX3	YCR083W	S000000679	ORF	383		24	118		0	0	1	0	0	0	1	0	0.25	0	0	1.704	0.769	0.378	0.705177	NA	0	31.9397	10	10	TRUE	NA		1249.33	87.6525	6.45372
ADH7	YCR105W	S000000702	ORF	1085					0	0	0	1	0	0	0	1	0.35	0	0	1.704	0.769	0.378	0.705177	NA	0	22.6233	10	10	TRUE	NA		384	9.51012	3.24946
EAF5	YEL018W	S000000744	ORF	839			84		0	0	0	1	0	0	0	1	0.35	0	0	1.704	0.769	0.378	0.705177	NA	0	22.6233	10	10	TRUE	NA		1464.67	46.9096	5.55181
YEL025C	YEL025C	S000000751	ORF	3566		37	241		0	0	1	0	0	0	1	0	0.25	0	0	1.704	0.769	0.378	0.705177	NA	0	31.9397	10	10	TRUE	NA		2893.67	21.8048	4.44657
ECM10	YEL030W	S000000756	ORF	1934			164		0	0	1	0	0	0	1	0	0.25	0	0	1.704	0.769	0.378	0.705177	NA	0	31.9397	10	10	TRUE	NA		630	8.75324	3.12982
MTC7	YEL033W	S000000759	ORF	419					0	0	0	1	0	0	0	1	0.35	0	0	1.704	0.769	0.378	0.705177	NA	0	22.6233	10	10	TRUE	NA		9617.33	616.773	9.2686
CIN8	YEL061C	S000000787	ORF	3002		18	248		0	0	1	0	0	0	1	0	0.25	0	0	1.704	0.769	0.378	0.705177	NA	0	31.9397	10	10	TRUE	NA		2754.67	24.6572	4.62393
YEN1	YER041W	S000000843	ORF	2279		50	164		0	0	0	1	0	0	0	1	0.35	0	0	1.704	0.769	0.378	0.705177	NA	0	22.6233	10	10	TRUE	NA		1807.33	21.3098	4.41344
ICL1	YER065C	S000000867	ORF	1673		322	93		0	0	0	1	0	0	0	1	0.35	0	0	1.704	0.769	0.378	0.705177	NA	0	22.6233	10	10	TRUE	NA		1916.33	30.7794	4.94389
YER076C	YER076C	S000000878	ORF	908			244		0	0	1	0	0	0	1	0	0.25	0	0	1.704	0.769	0.378	0.705177	NA	0	31.9397	10	10	TRUE	NA		623	18.4369	4.20452
UTP7	YER082C	S000000884	ORF	1664		74	69		0	0	1	0	0	0	1	0	0.25	0	0	1.704	0.769	0.378	0.705177	NA	0	31.9397	10	10	TRUE	NA		7048.33	113.82	6.83061
PRS2	YER099C	S000000901	ORF	956		271	53		0	0	0	1	0	0	0	1	0.35	0	0	1.704	0.769	0.378	0.705177	NA	0	22.6233	10	10	TRUE	NA		3267.33	91.8375	6.52101
SHO1	YER118C	S000000920	ORF	1103		196	155		0	0	0	1	0	0	0	1	0.35	0	0	1.704	0.769	0.378	0.705177	NA	0	22.6233	10	10	TRUE	NA		3803.33	92.656	6.53381
AVT6	YER119C	S000000921	ORF	1346		136	92		0	0	1	0	0	0	1	0	0.25	0	0	1.704	0.769	0.378	0.705177	NA	0	31.9397	10	10	TRUE	NA		1605.67	32.0549	5.00247
YER137C	YER137C	S000000939	ORF	446			151		0	0	1	0	0	0	1	0	0.25	0	0	1.704	0.769	0.378	0.705177	NA	0	31.9397	10	10	TRUE	NA		425.667	25.646	4.68066
RTR1	YER139C	S000000941	ORF	680		90	121		0	0	0	1	0	0	0	1	0.35	0	0	1.704	0.769	0.378	0.705177	NA	0	22.6233	10	10	TRUE	NA		976.333	38.581	5.26982
LSM5	YER146W	S000000948	ORF	281			85		0	0	0	1	0	0	0	1	0.35	0	0	1.704	0.769	0.378	0.705177	NA	0	22.6233	10	10	TRUE	NA		2231	213.343	7.73703
YER156C	YER156C	S000000958	ORF	1016		7	97		0	0	0	1	0	0	0	1	0.35	0	0	1.704	0.769	0.378	0.705177	NA	0	22.6233	10	10	TRUE	NA		7138.67	188.803	7.56073
VMR1	YHL035C	S000001027	ORF	4778		Potential_AUG_annotation_error	193		0	0	1	0	0	0	1	0	0.25	0	0	1.704	0.769	0.378	0.705177	NA	0	31.9397	10	10	TRUE	NA		2023.33	11.379	3.50831
RRM3	YHR031C	S000001073	ORF	2171		16	102		0	0	0	1	0	0	0	1	0.35	0	0	1.704	0.769	0.378	0.705177	NA	0	22.6233	10	10	TRUE	NA		2919.33	36.1334	5.17526
MSC7	YHR039C	S000001081	ORF	1934		86	76		0	0	1	0	0	0	1	0	0.25	0	0	1.704	0.769	0.378	0.705177	NA	0	31.9397	10	10	TRUE	NA		6731	93.5207	6.54721
YHR045W	YHR045W	S000001087	ORF	1682		142	21		0	0	1	0	0	0	1	0	0.25	0	0	1.704	0.769	0.378	0.705177	NA	0	31.9397	10	10	TRUE	NA		3537.33	56.5112	5.82047
YHR054C	YHR054C	S000001096	ORF	1064					0	0	0	1	0	0	0	1	0.35	0	0	1.704	0.769	0.378	0.705177	NA	0	22.6233	10	10	TRUE	NA		1692.67	42.7479	5.41778
HXT5	YHR096C	S000001138	ORF	1778					0	0	1	0	0	0	1	0	0.25	0	0	1.704	0.769	0.378	0.705177	NA	0	31.9397	10	10	TRUE	NA		736.667	11.1333	3.47681
UBA4	YHR111W	S000001153	ORF	1322					0	0	1	0	0	0	1	0	0.25	0	0	1.704	0.769	0.378	0.705177	NA	0	31.9397	10	10	TRUE	NA		2296.33	46.6754	5.54459
YHR112C	YHR112C	S000001154	ORF	1136		64	177		0	0	1	0	0	0	1	0	0.25	0	0	1.704	0.769	0.378	0.705177	NA	0	31.9397	10	10	TRUE	NA		2258	53.4109	5.73906
MSH1	YHR120W	S000001162	ORF	2879		108	58		0	0	0	1	0	0	0	1	0.35	0	0	1.704	0.769	0.378	0.705177	NA	0	22.6233	10	10	TRUE	NA		2328	21.7283	4.4415
NDT80	YHR124W	S000001166	ORF	1883		92	34		0	0	0	1	0	0	0	1	0.35	0	0	1.704	0.769	0.378	0.705177	NA	0	22.6233	10	10	TRUE	NA		749	10.6885	3.41799
ARP1	YHR129C	S000001171	ORF	1154		114	114		0	0	0	1	0	0	0	1	0.35	0	0	1.704	0.769	0.378	0.705177	NA	0	22.6233	10	10	TRUE	NA		1271.33	29.6032	4.88768
CHS7	YHR142W	S000001184	ORF	950		184	79		0	0	1	0	0	0	1	0	0.25	0	0	1.704	0.769	0.378	0.705177	NA	0	31.9397	10	10	TRUE	NA		3960.33	112.019	6.8076
CTR2	YHR175W	S000001218	ORF	569			204		0	0	0	1	0	0	0	1	0.35	0	0	1.704	0.769	0.378	0.705177	NA	0	22.6233	10	10	TRUE	NA		2240	105.784	6.72498
SVP26	YHR181W	S000001224	ORF	686		59	89		0	0	0	1	0	0	0	1	0.35	0	0	1.704	0.769	0.378	0.705177	NA	0	22.6233	10	10	TRUE	NA		2771.67	108.568	6.76245
PPX1	YHR201C	S000001244	ORF	1193		17	131		0	0	0	1	0	0	0	1	0.35	0	0	1.704	0.769	0.378	0.705177	NA	0	22.6233	10	10	TRUE	NA		6035.67	135.947	7.0869
MNL1	YHR204W	S000001247	ORF	2390		206	123		0	0	1	0	0	0	1	0	0.25	0	0	1.704	0.769	0.378	0.705177	NA	0	31.9397	10	10	TRUE	NA		3476.33	39.0848	5.28854
YHR218W	YHR218W	S000001261	ORF	1910					0	0	0	1	0	0	0	1	0.35	0	0	1.704	0.769	0.378	0.705177	NA	0	22.6233	10	10	TRUE	NA		521.333	7.33444	2.87469
YHR219W	YHR219W	S000001262	ORF	1874					0	0	1	0	0	0	1	0	0.25	0	0	1.704	0.769	0.378	0.705177	NA	0	31.9397	10	10	TRUE	NA		2051	29.409	4.87819
YIL001W	YIL001W	S000001263	ORF	1541		92	54		0	0	1	0	0	0	1	0	0.25	0	0	1.704	0.769	0.378	0.705177	NA	0	31.9397	10	10	TRUE	NA		945.667	16.49	4.04352
FAA3	YIL009W	S000001271	ORF	2084			207		0	0	0	1	0	0	0	1	0.35	0	0	1.704	0.769	0.378	0.705177	NA	0	22.6233	10	10	TRUE	NA		3598	46.3925	5.53582
FAF1	YIL019W	S000001281	ORF	1040		28	132		0	0	0	1	0	0	0	1	0.35	0	0	1.704	0.769	0.378	0.705177	NA	0	22.6233	10	10	TRUE	NA		3487.67	90.1128	6.49366
AGE2	YIL044C	S000001306	ORF	896		46	88		0	0	0	1	0	0	0	1	0.35	0	0	1.704	0.769	0.378	0.705177	NA	0	22.6233	10	10	TRUE	NA		3037	91.0797	6.50906
RSM25	YIL093C	S000001355	ORF	794		68	177		0	0	0	1	0	0	0	1	0.35	0	0	1.704	0.769	0.378	0.705177	NA	0	22.6233	10	10	TRUE	NA		1546	52.3207	5.70931
POG1	YIL122W	S000001384	ORF	1055			0		0	0	1	0	0	0	1	0	0.25	0	0	1.704	0.769	0.378	0.705177	NA	0	31.9397	10	10	TRUE	NA		1046	26.6418	4.73562
RRT14	YIL127C	S000001389	ORF	620		28	62		0	0	0	1	0	0	0	1	0.35	0	0	1.704	0.769	0.378	0.705177	NA	0	22.6233	10	10	TRUE	NA		4458.33	193.226	7.59415
AIM20	YIL158W	S000001420	ORF	614		31	98		0	0	0	1	0	0	0	1	0.35	0	0	1.704	0.769	0.378	0.705177	NA	0	22.6233	10	10	TRUE	NA		2342	102.495	6.67941
BNR1	YIL159W	S000001421	ORF	4127		Potential_AUG_annotation_error	44		0	0	1	0	0	0	1	0	0.25	0	0	1.704	0.769	0.378	0.705177	NA	0	31.9397	10	10	TRUE	NA		2037	13.263	3.72933
YIL177C	YIL177C	S000001439	ORF	5664					0	0	1	0	0	0	1	0	0.25	0	0	1.704	0.769	0.378	0.705177	NA	0	31.9397	10	10	TRUE	NA		2913	13.8198	3.78867
STS1	YIR011C	S000001450	ORF	959		9	94		0	0	1	0	0	0	1	0	0.25	0	0	1.704	0.769	0.378	0.705177	NA	0	31.9397	10	10	TRUE	NA		4940.67	138.437	7.11308
DAL2	YIR029W	S000001468	ORF	1031		Potential_AUG_annotation_error	73		0	0	0	1	0	0	0	1	0.35	0	0	1.704	0.769	0.378	0.705177	NA	0	22.6233	10	10	TRUE	NA		582	15.1687	3.92303
DAL7	YIR031C	S000001470	ORF	1664		75	33		0	0	0	1	0	0	0	1	0.35	0	0	1.704	0.769	0.378	0.705177	NA	0	22.6233	10	10	TRUE	NA		1554.33	25.1001	4.64962
AUR1	YKL004W	S000001487	ORF	1205		353	139		0	0	0	1	0	0	0	1	0.35	0	0	1.704	0.769	0.378	0.705177	NA	0	22.6233	10	10	TRUE	NA		6035	134.578	7.0723
TTI1	YKL033W	S000001516	ORF	3116		19	131		0	0	1	0	0	0	1	0	0.25	0	0	1.704	0.769	0.378	0.705177	NA	0	31.9397	10	10	TRUE	NA		1896.33	16.3532	4.0315
SFK1	YKL051W	S000001534	ORF	1061		182	372		0	0	1	0	0	0	1	0	0.25	0	0	1.704	0.769	0.378	0.705177	NA	0	31.9397	10	10	TRUE	NA		2753.33	69.7313	6.12374
MSN4	YKL062W	S000001545	ORF	1892		137	402		0	0	1	0	0	0	1	0	0.25	0	0	1.704	0.769	0.378	0.705177	NA	0	31.9397	10	10	TRUE	NA		4281.33	60.8055	5.92613
DHR2	YKL078W	S000001561	ORF	2207		19	95		0	0	0	1	0	0	0	1	0.35	0	0	1.704	0.769	0.378	0.705177	NA	0	22.6233	10	10	TRUE	NA		3966.33	48.2916	5.5937
MBR1	YKL093W	S000001576	ORF	1019					0	0	1	0	0	0	1	0	0.25	0	0	1.704	0.769	0.378	0.705177	NA	0	31.9397	10	10	TRUE	NA		1153.67	30.4222	4.92705
YJU2	YKL095W	S000001578	ORF	836					0	0	0	1	0	0	0	1	0.35	0	0	1.704	0.769	0.378	0.705177	NA	0	22.6233	10	10	TRUE	NA		812.333	26.1103	4.70655
OCT1	YKL134C	S000001617	ORF	2318		48	212		0	0	1	0	0	0	1	0	0.25	0	0	1.704	0.769	0.378	0.705177	NA	0	31.9397	10	10	TRUE	NA		1641	19.023	4.24968
MRP8	YKL142W	S000001625	ORF	659		51	138		0	0	0	1	0	0	0	1	0.35	0	0	1.704	0.769	0.378	0.705177	NA	0	22.6233	10	10	TRUE	NA		3854.67	157.176	7.29624
SPE1	YKL184W	S000001667	ORF	1400		211	13		0	0	0	1	0	0	0	1	0.35	0	0	1.704	0.769	0.378	0.705177	NA	0	22.6233	10	10	TRUE	NA		4822	92.5516	6.53219
MTR2	YKL186C	S000001669	ORF	554		357	87		0	0	0	1	0	0	0	1	0.35	0	0	1.704	0.769	0.378	0.705177	NA	0	22.6233	10	10	TRUE	NA		2144.67	104.024	6.70078
LOS1	YKL205W	S000001688	ORF	3302		28	205		0	0	0	1	0	0	0	1	0.35	0	0	1.704	0.769	0.378	0.705177	NA	0	22.6233	10	10	TRUE	NA		5653.67	46.0085	5.52383
YRA2	YKL214C	S000001697	ORF	611		56	40		0	0	0	1	0	0	0	1	0.35	0	0	1.704	0.769	0.378	0.705177	NA	0	22.6233	10	10	TRUE	NA		1841.67	80.9943	6.33975
JEN1	YKL217W	S000001700	ORF	1850		53	1		0	0	1	0	0	0	1	0	0.25	0	0	1.704	0.769	0.378	0.705177	NA	0	31.9397	10	10	TRUE	NA		529.333	7.68851	2.9427
SRY1	YKL218C	S000001701	ORF	980		127	200		0	0	0	1	0	0	0	1	0.35	0	0	1.704	0.769	0.378	0.705177	NA	0	22.6233	10	10	TRUE	NA		1426.33	39.1093	5.28944
MEH1	YKR007W	S000001715	ORF	554		9	82		0	0	1	0	0	0	1	0	0.25	0	0	1.704	0.769	0.378	0.705177	NA	0	31.9397	10	10	TRUE	NA		1311	63.5883	5.99069
PRY2	YKR013W	S000001721	ORF	989		51	188		0	0	0	1	0	0	0	1	0.35	0	0	1.704	0.769	0.378	0.705177	NA	0	22.6233	10	10	TRUE	NA		15842.3	430.435	8.74965
MIC60	YKR016W	S000001724	ORF	1622		25	228		0	0	0	1	0	0	0	1	0.35	0	0	1.704	0.769	0.378	0.705177	NA	0	22.6233	10	10	TRUE	NA		4049.67	67.0893	6.06801
HEL1	YKR017C	S000001725	ORF	1655		174	215		0	0	0	1	0	0	0	1	0.35	0	0	1.704	0.769	0.378	0.705177	NA	0	22.6233	10	10	TRUE	NA		1284	20.8474	4.38179
YKR045C	YKR045C	S000001753	ORF	551		3	66		0	0	0	1	0	0	0	1	0.35	0	0	1.704	0.769	0.378	0.705177	NA	0	22.6233	10	10	TRUE	NA		465.667	22.7095	4.50523
BET3	YKR068C	S000001776	ORF	581		42	145		0	0	0	1	0	0	0	1	0.35	0	0	1.704	0.769	0.378	0.705177	NA	0	22.6233	10	10	TRUE	NA		3237.33	149.726	7.22618
MSA2	YKR077W	S000001785	ORF	1091		63	70		0	0	1	0	0	0	1	0	0.25	0	0	1.704	0.769	0.378	0.705177	NA	0	31.9397	10	10	TRUE	NA		1703.33	41.9527	5.39069
SNO3	YFL060C	S000001834	ORF proximal						0	0	0	1	0	0	0	1	0.35	0	0	1.704	0.769	0.378	0.705177	NA	0	22.6233	10	10	TRUE	NA		383	15.4066	3.94548
ALR2	YFL050C	S000001844	ORF	2576		Potential_AUG_annotation_error	273		0	0	1	0	0	0	1	0	0.25	0	0	1.704	0.769	0.378	0.705177	NA	0	31.9397	10	10	TRUE	NA		1424.33	14.8577	3.89313
VTC2	YFL004W	S000001890	ORF	2486		144	76		0	0	0	1	0	0	0	1	0.35	0	0	1.704	0.769	0.378	0.705177	NA	0	22.6233	10	10	TRUE	NA		5222	56.4443	5.81876
RPN11	YFR004W	S000001900	ORF	920		37	59		0	0	1	0	0	0	1	0	0.25	0	0	1.704	0.769	0.378	0.705177	NA	0	31.9397	10	10	TRUE	NA		6717	196.188	7.61609
SMC2	YFR031C	S000001927	ORF	3512		53	53		0	0	0	1	0	0	0	1	0.35	0	0	1.704	0.769	0.378	0.705177	NA	0	22.6233	10	10	TRUE	NA		3729	28.5314	4.83448
YFR035C	YFR035C	S000001931	ORF	344					0	0	0	1	0	0	0	1	0.35	0	0	1.704	0.769	0.378	0.705177	NA	0	22.6233	10	10	TRUE	NA		985.333	76.9678	6.26618
CNN1	YFR046C	S000001942	ORF	1085			43		0	0	0	1	0	0	0	1	0.35	0	0	1.704	0.769	0.378	0.705177	NA	0	22.6233	10	10	TRUE	NA		949.667	23.5194	4.55578
YAL064W-B	YAL064W-B	S000002141	ORF	380					0	0	0	1	0	0	0	1	0.35	0	0	1.704	0.769	0.378	0.705177	NA	0	22.6233	10	10	TRUE	NA		47	3.32352	1.73271
CDC7	YDL017W	S000002175	ORF	1523		80	456		0	0	1	0	0	0	1	0	0.25	0	0	1.704	0.769	0.378	0.705177	NA	0	31.9397	10	10	TRUE	NA		1438.33	25.3772	4.66546
OSH2	YDL019C	S000002177	ORF	3851		214	92		0	0	1	0	0	0	1	0	0.25	0	0	1.704	0.769	0.378	0.705177	NA	0	31.9397	10	10	TRUE	NA		2470.67	17.2395	4.10765
RTK1	YDL025C	S000002183	ORF	1862		197	94		0	0	0	1	0	0	0	1	0.35	0	0	1.704	0.769	0.378	0.705177	NA	0	22.6233	10	10	TRUE	NA		1961	28.2997	4.82272
SLM3	YDL033C	S000002191	ORF	1253			32		0	0	0	1	0	0	0	1	0.35	0	0	1.704	0.769	0.378	0.705177	NA	0	22.6233	10	10	TRUE	NA		752.333	16.1341	4.01204
SIR2	YDL042C	S000002200	ORF	1688			114		0	0	1	0	0	0	1	0	0.25	0	0	1.704	0.769	0.378	0.705177	NA	0	31.9397	10	10	TRUE	NA		1625.33	25.8735	4.6934
NPC2	YDL046W	S000002204	ORF	521		66	271		0	0	1	0	0	0	1	0	0.25	0	0	1.704	0.769	0.378	0.705177	NA	0	31.9397	10	10	TRUE	NA		6104.67	314.854	8.29854
MCH1	YDL054C	S000002212	ORF	1460		55	102		0	0	0	1	0	0	0	1	0.35	0	0	1.704	0.769	0.378	0.705177	NA	0	22.6233	10	10	TRUE	NA		1705.33	31.3864	4.97207
COX9	YDL067C	S000002225	ORF	179		48	221		0	0	0	1	0	0	0	1	0.35	0	0	1.704	0.769	0.378	0.705177	NA	0	22.6233	10	10	TRUE	NA		3549	532.767	9.05736
SNU23	YDL098C	S000002256	ORF	584		1	113		0	0	0	1	0	0	0	1	0.35	0	0	1.704	0.769	0.378	0.705177	NA	0	22.6233	10	10	TRUE	NA		907.333	41.7483	5.38365
ATG20	YDL113C	S000002271	ORF	1922		51	96		0	0	1	0	0	0	1	0	0.25	0	0	1.704	0.769	0.378	0.705177	NA	0	31.9397	10	10	TRUE	NA		1766.33	24.6947	4.62613
IWR1	YDL115C	S000002273	ORF	1131		452	82		0	0	0	1	0	0	0	1	0.35	0	0	1.704	0.769	0.378	0.705177	NA	0	22.6233	10	10	TRUE	NA		2244.67	53.3303	5.73688
SNA4	YDL123W	S000002281	ORF	422		51	11		0	0	0	1	0	0	0	1	0.35	0	0	1.704	0.769	0.378	0.705177	NA	0	22.6233	10	10	TRUE	NA		946.667	60.2794	5.91359
MSH5	YDL154W	S000002313	ORF	2705		Potential_AUG_annotation_error	78		0	0	0	1	0	0	0	1	0.35	0	0	1.704	0.769	0.378	0.705177	NA	0	22.6233	10	10	TRUE	NA		534.333	5.30798	2.40816
FAP7	YDL166C	S000002325	ORF	593		34	57		0	0	1	0	0	0	1	0	0.25	0	0	1.704	0.769	0.378	0.705177	NA	0	31.9397	10	10	TRUE	NA		3176	143.916	7.16909
MFG1	YDL233W	S000002392	ORF	1376		42	162		0	0	1	0	0	0	1	0	0.25	0	0	1.704	0.769	0.378	0.705177	NA	0	31.9397	10	10	TRUE	NA		944.667	18.4478	4.20538
YPD1	YDL235C	S000002394	ORF	503		100	126		0	0	1	0	0	0	1	0	0.25	0	0	1.704	0.769	0.378	0.705177	NA	0	31.9397	10	10	TRUE	NA		3285.67	175.525	7.45554
GUD1	YDL238C	S000002397	ORF	1469		13	140		0	0	0	1	0	0	0	1	0.35	0	0	1.704	0.769	0.378	0.705177	NA	0	22.6233	10	10	TRUE	NA		342.333	6.26198	2.64662
KCS1	YDR017C	S000002424	ORF	3152		96	152		0	0	1	0	0	0	1	0	0.25	0	0	1.704	0.769	0.378	0.705177	NA	0	31.9397	10	10	TRUE	NA		5383.33	45.8933	5.52021
VMS1	YDR049W	S000002456	ORF	1898			103		0	0	0	1	0	0	0	1	0.35	0	0	1.704	0.769	0.378	0.705177	NA	0	22.6233	10	10	TRUE	NA		3042.33	43.072	5.42868
UBC5	YDR059C	S000002466	ORF	536		48	95		0	0	1	0	0	0	1	0	0.25	0	0	1.704	0.769	0.378	0.705177	NA	0	31.9397	10	10	TRUE	NA		1413.67	70.8707	6.14712
SNF11	YDR073W	S000002480	ORF	509		154	493		0	0	1	0	0	0	1	0	0.25	0	0	1.704	0.769	0.378	0.705177	NA	0	31.9397	10	10	TRUE	NA		1107.33	58.4582	5.86933
STN1	YDR082W	S000002489	ORF	1484		93	442		0	0	0	1	0	0	0	1	0.35	0	0	1.704	0.769	0.378	0.705177	NA	0	22.6233	10	10	TRUE	NA		1640.33	29.7018	4.89248
UBC13	YDR092W	S000002499	ORF	729		73	86		0	0	0	1	0	0	0	1	0.35	0	0	1.704	0.769	0.378	0.705177	NA	0	22.6233	10	10	TRUE	NA		2798	103.135	6.68839
SWI5	YDR146C	S000002553	ORF	2129			226		0	0	0	1	0	0	0	1	0.35	0	0	1.704	0.769	0.378	0.705177	NA	0	22.6233	10	10	TRUE	NA		5080.67	64.1253	6.00282
CTH1	YDR151C	S000002558	ORF	977		123	12		0	0	0	1	0	0	0	1	0.35	0	0	1.704	0.769	0.378	0.705177	NA	0	22.6233	10	10	TRUE	NA		2447.33	67.3106	6.07276
SLY1	YDR189W	S000002597	ORF	2000		44	90		0	0	0	1	0	0	0	1	0.35	0	0	1.704	0.769	0.378	0.705177	NA	0	22.6233	10	10	TRUE	NA		5538.67	74.4149	6.21752
NUP42	YDR192C	S000002600	ORF	1292			82		0	0	0	1	0	0	0	1	0.35	0	0	1.704	0.769	0.378	0.705177	NA	0	22.6233	10	10	TRUE	NA		1050.67	21.8518	4.44968
YDR209C	YDR209C	S000002617	ORF	413		177	0		0	0	1	0	0	0	1	0	0.25	0	0	1.704	0.769	0.378	0.705177	NA	0	31.9397	10	10	TRUE	NA		3111.33	202.433	7.6613
PRP42	YDR235W	S000002643	ORF	1634			84		0	0	1	0	0	0	1	0	0.25	0	0	1.704	0.769	0.378	0.705177	NA	0	31.9397	10	10	TRUE	NA		2661	43.76	5.45154
SEC26	YDR238C	S000002646	ORF	2921		140	168		0	0	1	0	0	0	1	0	0.25	0	0	1.704	0.769	0.378	0.705177	NA	0	31.9397	10	10	TRUE	NA		12289.7	113.056	6.82089
MNN10	YDR245W	S000002653	ORF	1181		57	144		0	0	1	0	0	0	1	0	0.25	0	0	1.704	0.769	0.378	0.705177	NA	0	31.9397	10	10	TRUE	NA		7245	164.844	7.36496
PAM1	YDR251W	S000002659	ORF	2492		277	137		0	0	0	1	0	0	0	1	0.35	0	0	1.704	0.769	0.378	0.705177	NA	0	22.6233	10	10	TRUE	NA		4310	46.4744	5.53836
RKM4	YDR257C	S000002665	ORF	1484		10	61		0	0	0	1	0	0	0	1	0.35	0	0	1.704	0.769	0.378	0.705177	NA	0	22.6233	10	10	TRUE	NA		3531	63.9364	5.99857
CIA1	YDR267C	S000002675	ORF	992		45	141		0	0	0	1	0	0	0	1	0.35	0	0	1.704	0.769	0.378	0.705177	NA	0	22.6233	10	10	TRUE	NA		2288.67	61.9948	5.95408
YDR306C	YDR306C	S000002714	ORF	1436		153	72		0	0	0	1	0	0	0	1	0.35	0	0	1.704	0.769	0.378	0.705177	NA	0	22.6233	10	10	TRUE	NA		1876	35.1045	5.13358
ASP1	YDR321W	S000002729	ORF	1145		27	90		0	0	1	0	0	0	1	0	0.25	0	0	1.704	0.769	0.378	0.705177	NA	0	31.9397	10	10	TRUE	NA		7665.33	179.891	7.49098
YDR338C	YDR338C	S000002746	ORF	2087		119	109		0	0	0	1	0	0	0	1	0.35	0	0	1.704	0.769	0.378	0.705177	NA	0	22.6233	10	10	TRUE	NA		1378	17.7424	4.14913
PAL1	YDR348C	S000002756	ORF	1499		224	156		0	0	0	1	0	0	0	1	0.35	0	0	1.704	0.769	0.378	0.705177	NA	0	22.6233	10	10	TRUE	NA		5011.67	89.8391	6.48927
CDC40	YDR364C	S000002772	ORF	1367		43	114		0	0	1	0	0	0	1	0	0.25	0	0	1.704	0.769	0.378	0.705177	NA	0	31.9397	10	10	TRUE	NA		2575	50.6166	5.66154
CIN10	YDR387C	S000002795	ORF	1667		137	132		0	0	1	0	0	0	1	0	0.25	0	0	1.704	0.769	0.378	0.705177	NA	0	31.9397	10	10	TRUE	NA		1453.67	23.4322	4.55042
SXM1	YDR395W	S000002803	ORF	2834		106	93		0	0	1	0	0	0	1	0	0.25	0	0	1.704	0.769	0.378	0.705177	NA	0	31.9397	10	10	TRUE	NA		9492	90	6.49185
TRS120	YDR407C	S000002815	ORF	3869			41		0	0	0	1	0	0	0	1	0.35	0	0	1.704	0.769	0.378	0.705177	NA	0	22.6233	10	10	TRUE	NA		4008.33	27.8387	4.79902
SIP1	YDR422C	S000002830	ORF	2447		178	0		0	0	0	1	0	0	0	1	0.35	0	0	1.704	0.769	0.378	0.705177	NA	0	22.6233	10	10	TRUE	NA		2594.33	28.4889	4.83233
SNX41	YDR425W	S000002833	ORF	1877					0	0	1	0	0	0	1	0	0.25	0	0	1.704	0.769	0.378	0.705177	NA	0	31.9397	10	10	TRUE	NA		1309.33	18.7444	4.22838
BNA7	YDR428C	S000002836	ORF	785		35	701		0	0	1	0	0	0	1	0	0.25	0	0	1.704	0.769	0.378	0.705177	NA	0	31.9397	10	10	TRUE	NA		1528.33	52.3158	5.70918
GPI19	YDR437W	S000002845	ORF	422			183		0	0	1	0	0	0	1	0	0.25	0	0	1.704	0.769	0.378	0.705177	NA	0	31.9397	10	10	TRUE	NA		197.667	12.5865	3.65381
DOT1	YDR440W	S000002848	ORF	1748		76	82		0	0	1	0	0	0	1	0	0.25	0	0	1.704	0.769	0.378	0.705177	NA	0	31.9397	10	10	TRUE	NA		2193.33	33.7169	5.0754
NHX1	YDR456W	S000002864	ORF	1901			73		0	0	0	1	0	0	0	1	0.35	0	0	1.704	0.769	0.378	0.705177	NA	0	22.6233	10	10	TRUE	NA		3790	53.5725	5.74342
PAC11	YDR488C	S000002896	ORF	1601		Potential_AUG_annotation_error	824		0	0	0	1	0	0	0	1	0.35	0	0	1.704	0.769	0.378	0.705177	NA	0	22.6233	10	10	TRUE	NA		845	14.1824	3.82603
MZM1	YDR493W	S000002901	ORF	371		85	103		0	0	0	1	0	0	0	1	0.35	0	0	1.704	0.769	0.378	0.705177	NA	0	22.6233	10	10	TRUE	NA		774.333	56.084	5.80952
GMC1	YDR506C	S000002914	ORF	1826			3		0	0	0	1	0	0	0	1	0.35	0	0	1.704	0.769	0.378	0.705177	NA	0	22.6233	10	10	TRUE	NA		1038.67	15.2848	3.93403
CAB1	YDR531W	S000002939	ORF	1103		43	83		0	0	0	1	0	0	0	1	0.35	0	0	1.704	0.769	0.378	0.705177	NA	0	22.6233	10	10	TRUE	NA		3921	95.5226	6.57777
CWH41	YGL027C	S000002995	ORF	2501		49	68		0	0	1	0	0	0	1	0	0.25	0	0	1.704	0.769	0.378	0.705177	NA	0	31.9397	10	10	TRUE	NA		5247.33	56.378	5.81706
YGL039W	YGL039W	S000003007	ORF	1046		99	109		0	0	0	1	0	0	0	1	0.35	0	0	1.704	0.769	0.378	0.705177	NA	0	22.6233	10	10	TRUE	NA		1132	29.0803	4.86197
SDS23	YGL056C	S000003024	ORF	1583		47	117		0	0	1	0	0	0	1	0	0.25	0	0	1.704	0.769	0.378	0.705177	NA	0	31.9397	10	10	TRUE	NA		7362	124.968	6.96542
TOS8	YGL096W	S000003064	ORF	830		313	136		0	0	0	1	0	0	0	1	0.35	0	0	1.704	0.769	0.378	0.705177	NA	0	22.6233	10	10	TRUE	NA		385.667	12.4859	3.64222
MRM2	YGL136C	S000003104	ORF	962		39	147		0	0	0	1	0	0	0	1	0.35	0	0	1.704	0.769	0.378	0.705177	NA	0	22.6233	10	10	TRUE	NA		1287.33	35.9584	5.16826
HUL5	YGL141W	S000003109	ORF	2732		51	129		0	0	1	0	0	0	1	0	0.25	0	0	1.704	0.769	0.378	0.705177	NA	0	31.9397	10	10	TRUE	NA		2238.33	22.0155	4.46045
TIP20	YGL145W	S000003113	ORF	2105		52	22		0	0	0	1	0	0	0	1	0.35	0	0	1.704	0.769	0.378	0.705177	NA	0	22.6233	10	10	TRUE	NA		2846	36.3302	5.1831
ARO2	YGL148W	S000003116	ORF	1130		29	105		0	0	1	0	0	0	1	0	0.25	0	0	1.704	0.769	0.378	0.705177	NA	0	31.9397	10	10	TRUE	NA		14318.3	340.486	8.41145
NIF3	YGL221C	S000003189	ORF	866		340	80		0	0	1	0	0	0	1	0	0.25	0	0	1.704	0.769	0.378	0.705177	NA	0	31.9397	10	10	TRUE	NA		4012.67	124.509	6.9601
MTC3	YGL226W	S000003195	ORF	371		26	100		0	0	0	1	0	0	0	1	0.35	0	0	1.704	0.769	0.378	0.705177	NA	0	22.6233	10	10	TRUE	NA		670.333	48.5514	5.60144
SWC4	YGR002C	S000003234	ORF	1430		36	259		0	0	1	0	0	0	1	0	0.25	0	0	1.704	0.769	0.378	0.705177	NA	0	31.9397	10	10	TRUE	NA		2035.67	38.2521	5.25747
MSB2	YGR014W	S000003246	ORF	3920		8	128		0	0	1	0	0	0	1	0	0.25	0	0	1.704	0.769	0.378	0.705177	NA	0	31.9397	10	10	TRUE	NA		15001	102.83	6.68411
BUD9	YGR041W	S000003273	ORF	1643		152	99		0	0	0	1	0	0	0	1	0.35	0	0	1.704	0.769	0.378	0.705177	NA	0	22.6233	10	10	TRUE	NA		2531	41.3942	5.37136
YGR050C	YGR050C	S000003282	ORF	356		3	847		0	0	1	0	0	0	1	0	0.25	0	0	1.704	0.769	0.378	0.705177	NA	0	31.9397	10	10	TRUE	NA		301.667	22.7699	4.50906
ART5	YGR068C	S000003300	ORF	1760					0	0	1	0	0	0	1	0	0.25	0	0	1.704	0.769	0.378	0.705177	NA	0	31.9397	10	10	TRUE	NA		1932.33	29.5022	4.88275
PRP31	YGR091W	S000003323	ORF	1484		75	144		0	0	0	1	0	0	0	1	0.35	0	0	1.704	0.769	0.378	0.705177	NA	0	22.6233	10	10	TRUE	NA		1352.33	24.4869	4.61394
TPC1	YGR096W	S000003328	ORF	944					0	0	0	1	0	0	0	1	0.35	0	0	1.704	0.769	0.378	0.705177	NA	0	22.6233	10	10	TRUE	NA		532.333	15.1529	3.92152
ASK10	YGR097W	S000003329	ORF	3440		53	6		0	0	1	0	0	0	1	0	0.25	0	0	1.704	0.769	0.378	0.705177	NA	0	31.9397	10	10	TRUE	NA		3840	29.9956	4.90668
SRB5	YGR104C	S000003336	ORF	923		22	117		0	0	0	1	0	0	0	1	0.35	0	0	1.704	0.769	0.378	0.705177	NA	0	22.6233	10	10	TRUE	NA		1266.33	36.8664	5.20424
MEP1	YGR121C	S000003353	ORF	1478		149	146		0	0	1	0	0	0	1	0	0.25	0	0	1.704	0.769	0.378	0.705177	NA	0	31.9397	10	10	TRUE	NA		1486.67	27.0286	4.75642
YGR125W	YGR125W	S000003357	ORF	3110		5	80		0	0	0	1	0	0	0	1	0.35	0	0	1.704	0.769	0.378	0.705177	NA	0	22.6233	10	10	TRUE	NA		3818.67	32.9941	5.04414
VPS62	YGR141W	S000003373	ORF	1403		46	99		0	0	0	1	0	0	0	1	0.35	0	0	1.704	0.769	0.378	0.705177	NA	0	22.6233	10	10	TRUE	NA		1577.67	30.2164	4.91726
GPC1	YGR149W	S000003381	ORF	1298		168	161		0	0	0	1	0	0	0	1	0.35	0	0	1.704	0.769	0.378	0.705177	NA	0	22.6233	10	10	TRUE	NA		2643.67	54.7289	5.77423
ATF2	YGR177C	S000003409	ORF	1607					0	0	0	1	0	0	0	1	0.35	0	0	1.704	0.769	0.378	0.705177	NA	0	22.6233	10	10	TRUE	NA		2295	38.3753	5.2621
RTA1	YGR213C	S000003445	ORF	953					0	0	1	0	0	0	1	0	0.25	0	0	1.704	0.769	0.378	0.705177	NA	0	31.9397	10	10	TRUE	NA		336.667	9.49275	3.24683
KEL2	YGR238C	S000003470	ORF	2648			71		0	0	1	0	0	0	1	0	0.25	0	0	1.704	0.769	0.378	0.705177	NA	0	31.9397	10	10	TRUE	NA		1799.67	18.2624	4.19081
YAP1802	YGR241C	S000003473	ORF	1706			149		0	0	1	0	0	0	1	0	0.25	0	0	1.704	0.769	0.378	0.705177	NA	0	31.9397	10	10	TRUE	NA		2545	40.0861	5.32503
PUP2	YGR253C	S000003485	ORF	782		45	40		0	0	0	1	0	0	0	1	0.35	0	0	1.704	0.769	0.378	0.705177	NA	0	22.6233	10	10	TRUE	NA		9756.67	335.258	8.38913
MAL12	YGR292W	S000003524	ORF	1754					0	0	1	0	0	0	1	0	0.25	0	0	1.704	0.769	0.378	0.705177	NA	0	31.9397	10	10	TRUE	NA		165	2.52778	1.33787
COS6	YGR295C	S000003527	ORF	1145					0	0	0	1	0	0	0	1	0.35	0	0	1.704	0.769	0.378	0.705177	NA	0	22.6233	10	10	TRUE	NA		5273.67	123.763	6.95144
QCR10	YHR001W-A	S000003529	ORF	296		68	207		0	0	0	1	0	0	0	1	0.35	0	0	1.704	0.769	0.378	0.705177	NA	0	22.6233	10	10	TRUE	NA		2268.67	205.951	7.68616
RPC17	YJL011C	S000003548	ORF	485		45	126		0	0	1	0	0	0	1	0	0.25	0	0	1.704	0.769	0.378	0.705177	NA	0	31.9397	10	10	TRUE	NA		1527.67	84.6392	6.40325
RTT101	YJL047C	S000003583	ORF	2528		68	45		0	0	0	1	0	0	0	1	0.35	0	0	1.704	0.769	0.378	0.705177	NA	0	22.6233	10	10	TRUE	NA		1498.33	15.9263	3.99334
CHM7	YJL049W	S000003585	ORF	1352		71	79		0	0	1	0	0	0	1	0	0.25	0	0	1.704	0.769	0.378	0.705177	NA	0	31.9397	10	10	TRUE	NA		1615	32.0982	5.00442
PSF2	YJL072C	S000003608	ORF	641					0	0	0	1	0	0	0	1	0.35	0	0	1.704	0.769	0.378	0.705177	NA	0	22.6233	10	10	TRUE	NA		1429	59.9044	5.90459
ICS3	YJL077C	S000003613	ORF	395		28	35		0	0	1	0	0	0	1	0	0.25	0	0	1.704	0.769	0.378	0.705177	NA	0	31.9397	10	10	TRUE	NA		510	34.6943	5.11663
TRL1	YJL087C	S000003623	ORF	2483					0	0	0	1	0	0	0	1	0.35	0	0	1.704	0.769	0.378	0.705177	NA	0	22.6233	10	10	TRUE	NA		3155	34.1434	5.09354
KHA1	YJL094C	S000003630	ORF	2621		64	117		0	0	0	1	0	0	0	1	0.35	0	0	1.704	0.769	0.378	0.705177	NA	0	22.6233	10	10	TRUE	NA		2728.33	27.9715	4.80588
MEF2	YJL102W	S000003638	ORF	2459		19	3		0	0	0	1	0	0	0	1	0.35	0	0	1.704	0.769	0.378	0.705177	NA	0	22.6233	10	10	TRUE	NA		1132	12.3701	3.62878
PRM10	YJL108C	S000003644	ORF	1151					0	0	0	1	0	0	0	1	0.35	0	0	1.704	0.769	0.378	0.705177	NA	0	22.6233	10	10	TRUE	NA		983.667	22.9645	4.52133
SNA3	YJL151C	S000003687	ORF	401		24	45		0	0	0	1	0	0	0	1	0.35	0	0	1.704	0.769	0.378	0.705177	NA	0	22.6233	10	10	TRUE	NA		5384.67	360.827	8.49516
SOP4	YJL192C	S000003728	ORF	704		26	69		0	0	1	0	0	0	1	0	0.25	0	0	1.704	0.769	0.378	0.705177	NA	0	31.9397	10	10	TRUE	NA		4446.67	169.725	7.40706
YJL193W	YJL193W	S000003729	ORF	1208		102	129		0	0	0	1	0	0	0	1	0.35	0	0	1.704	0.769	0.378	0.705177	NA	0	22.6233	10	10	TRUE	NA		1599.67	35.5834	5.15313
VTH2	YJL222W	S000003758	ORF	4649					0	0	0	1	0	0	0	1	0.35	0	0	1.704	0.769	0.378	0.705177	NA	0	22.6233	10	10	TRUE	NA		1422	8.21911	3.03898
YJR011C	YJR011C	S000003772	ORF	785		45	79		0	0	1	0	0	0	1	0	0.25	0	0	1.704	0.769	0.378	0.705177	NA	0	31.9397	10	10	TRUE	NA		917	31.3895	4.97221
TES1	YJR019C	S000003780	ORF	1049			71		0	0	1	0	0	0	1	0	0.25	0	0	1.704	0.769	0.378	0.705177	NA	0	31.9397	10	10	TRUE	NA		1471	37.6809	5.23576
RAD26	YJR035W	S000003796	ORF	3257					0	0	0	1	0	0	0	1	0.35	0	0	1.704	0.769	0.378	0.705177	NA	0	22.6233	10	10	TRUE	NA		1711.67	14.1217	3.81984
SSC1	YJR045C	S000003806	ORF	1964		140	197		5	5	5	8	5	4	5	11	6.27	4	8	1.704	0.769	0.549	0.582755	0.911403	0	1.3997	1.0767	1.0767	TRUE	NA		26491.7	362.454	8.50165
UTR1	YJR049C	S000003810	ORF	1592		30	151		0	0	0	1	0	0	0	1	0.35	0	0	1.704	0.769	0.378	0.705177	NA	0	22.6233	10	10	TRUE	NA		2934	49.5224	5.63001
YJR061W	YJR061W	S000003822	ORF	2807					0	0	0	1	0	0	0	1	0.35	0	0	1.704	0.769	0.378	0.705177	NA	0	22.6233	10	10	TRUE	NA		1772	16.9631	4.08433
BNA2	YJR078W	S000003839	ORF	1361		Potential_AUG_annotation_error			0	0	0	1	0	0	0	1	0.35	0	0	1.704	0.769	0.378	0.705177	NA	0	22.6233	10	10	TRUE	NA		309	6.10077	2.60899
JSN1	YJR091C	S000003851	ORF	3275		16	165		0	0	0	1	0	0	0	1	0.35	0	0	1.704	0.769	0.378	0.705177	NA	0	22.6233	10	10	TRUE	NA		3269	26.8218	4.74534
RPL43B	YJR094W-A	S000003855	ORF	553		39	132		0	0	1	0	0	0	1	0	0.25	0	0	1.704	0.769	0.378	0.705177	NA	0	31.9397	10	10	TRUE	NA		20105.7	976.963	9.93216
RSM26	YJR101W	S000003862	ORF	800		81	145		0	0	0	1	0	0	0	1	0.35	0	0	1.704	0.769	0.378	0.705177	NA	0	22.6233	10	10	TRUE	NA		2897.33	97.318	6.60463
EFM3	YJR129C	S000003890	ORF	1019		15	64		0	0	1	0	0	0	1	0	0.25	0	0	1.704	0.769	0.378	0.705177	NA	0	31.9397	10	10	TRUE	NA		503	13.2641	3.72946
YJR146W	YJR146W	S000003907	ORF	353					0	0	0	1	0	0	0	1	0.35	0	0	1.704	0.769	0.378	0.705177	NA	0	22.6233	10	10	TRUE	NA		268.333	20.4261	4.35234
DNM1	YLL001W	S000003924	ORF	2273		29	176		0	0	1	0	0	0	1	0	0.25	0	0	1.704	0.769	0.378	0.705177	NA	0	31.9397	10	10	TRUE	NA		3750	44.3319	5.47027
SFI1	YLL003W	S000003926	ORF	2840		44	96		0	0	1	0	0	0	1	0	0.25	0	0	1.704	0.769	0.378	0.705177	NA	0	31.9397	10	10	TRUE	NA		2481	23.4743	4.55301
YLL066C	YLL066C	S000003989	ORF	3716					0	0	1	0	0	0	1	0	0.25	0	0	1.704	0.769	0.378	0.705177	NA	0	31.9397	10	10	TRUE	NA		3038.67	21.9731	4.45767
BRE2	YLR015W	S000004005	ORF	1517		55	16		0	0	0	1	0	0	0	1	0.35	0	0	1.704	0.769	0.378	0.705177	NA	0	22.6233	10	10	TRUE	NA		2151	38.1013	5.25177
MEU1	YLR017W	S000004007	ORF	1013		36	80		0	0	0	1	0	0	0	1	0.35	0	0	1.704	0.769	0.378	0.705177	NA	0	22.6233	10	10	TRUE	NA		4665.33	123.754	6.95133
IRC25	YLR021W	S000004011	ORF	539		41	34		0	0	1	0	0	0	1	0	0.25	0	0	1.704	0.769	0.378	0.705177	NA	0	31.9397	10	10	TRUE	NA		1124.67	56.0686	5.80912
RSC58	YLR033W	S000004023	ORF	1508		54	195		0	0	0	1	0	0	0	1	0.35	0	0	1.704	0.769	0.378	0.705177	NA	0	22.6233	10	10	TRUE	NA		3923.67	69.9158	6.12755
SMF3	YLR034C	S000004024	ORF	1421		146	139		0	0	1	0	0	0	1	0	0.25	0	0	1.704	0.769	0.378	0.705177	NA	0	31.9397	10	10	TRUE	NA		2524.67	47.7413	5.57717
OSW2	YLR054C	S000004044	ORF	2261		Potential_AUG_annotation_error	204		0	0	0	1	0	0	0	1	0.35	0	0	1.704	0.769	0.378	0.705177	NA	0	22.6233	10	10	TRUE	NA		194	2.30561	1.20515
FMP25	YLR077W	S000004067	ORF	1751			173		0	0	1	0	0	0	1	0	0.25	0	0	1.704	0.769	0.378	0.705177	NA	0	31.9397	10	10	TRUE	NA		2743.67	42.1046	5.39591
EMP70	YLR083C	S000004073	ORF	2003		77	87		0	0	0	1	0	0	0	1	0.35	0	0	1.704	0.769	0.378	0.705177	NA	0	22.6233	10	10	TRUE	NA		10835.3	145.36	7.18349
HOG1	YLR113W	S000004103	ORF	1307		323	130		0	0	0	1	0	0	0	1	0.35	0	0	1.704	0.769	0.378	0.705177	NA	0	22.6233	10	10	TRUE	NA		7446.67	153.099	7.25832
ASP3-1	YLR155C	S000004145	ORF	1088					0	0	1	0	0	0	1	0	0.25	0	0	1.704	0.769	0.378	0.705177	NA	0	31.9397	10	10	TRUE	NA		4350.67	107.451	6.74754
ASP3-2	YLR157C	S000004147	ORF	1088					0	0	1	0	0	0	1	0	0.25	0	0	1.704	0.769	0.378	0.705177	NA	0	31.9397	10	10	TRUE	NA		4291.67	105.994	6.72784
TFS1	YLR178C	S000004168	ORF	659		52	80		0	0	1	0	0	0	1	0	0.25	0	0	1.704	0.769	0.378	0.705177	NA	0	31.9397	10	10	TRUE	NA		4017.33	163.809	7.35587
UCC1	YLR224W	S000004214	ORF	1109		132	87		0	0	1	0	0	0	1	0	0.25	0	0	1.704	0.769	0.378	0.705177	NA	0	31.9397	10	10	TRUE	NA		4379	106.103	6.72932
TOP3	YLR234W	S000004224	ORF	1970					0	0	1	0	0	0	1	0	0.25	0	0	1.704	0.769	0.378	0.705177	NA	0	31.9397	10	10	TRUE	NA		479.333	6.53817	2.70889
VPS34	YLR240W	S000004230	ORF	2627		18	91		0	0	1	0	0	0	1	0	0.25	0	0	1.704	0.769	0.378	0.705177	NA	0	31.9397	10	10	TRUE	NA		1799.33	18.405	4.20203
CDD1	YLR245C	S000004235	ORF	428					0	0	0	1	0	0	0	1	0.35	0	0	1.704	0.769	0.378	0.705177	NA	0	22.6233	10	10	TRUE	NA		557.333	34.991	5.12891
SYM1	YLR251W	S000004241	ORF	593		122	117		0	0	0	1	0	0	0	1	0.35	0	0	1.704	0.769	0.378	0.705177	NA	0	22.6233	10	10	TRUE	NA		1130.67	51.2347	5.67905
RED1	YLR263W	S000004253	ORF	2483			58		0	0	0	1	0	0	0	1	0.35	0	0	1.704	0.769	0.378	0.705177	NA	0	22.6233	10	10	TRUE	NA		1109.33	12.0052	3.58559
MCM5	YLR274W	S000004264	ORF	2327		29	115		0	0	0	1	0	0	0	1	0.35	0	0	1.704	0.769	0.378	0.705177	NA	0	22.6233	10	10	TRUE	NA		3823	44.1461	5.46421
MEC3	YLR288C	S000004279	ORF	1424		21	94		0	0	0	1	0	0	0	1	0.35	0	0	1.704	0.769	0.378	0.705177	NA	0	22.6233	10	10	TRUE	NA		1154.33	21.7824	4.44509
STT4	YLR305C	S000004296	ORF	5702		14	37		0	0	0	1	0	0	0	1	0.35	0	0	1.704	0.769	0.378	0.705177	NA	0	22.6233	10	10	TRUE	NA		4771.67	22.4868	4.49101
YLR326W	YLR326W	S000004318	ORF	722		113	126		0	0	1	0	0	0	1	0	0.25	0	0	1.704	0.769	0.378	0.705177	NA	0	31.9397	10	10	TRUE	NA		861.333	32.0567	5.00255
GAS2	YLR343W	S000004335	ORF	1667			402		0	0	0	1	0	0	0	1	0.35	0	0	1.704	0.769	0.378	0.705177	NA	0	22.6233	10	10	TRUE	NA		1180	19.0209	4.24951
ATG33	YLR356W	S000004348	ORF	593		51	105		0	0	0	1	0	0	0	1	0.35	0	0	1.704	0.769	0.378	0.705177	NA	0	22.6233	10	10	TRUE	NA		1753	79.435	6.3117
NMD4	YLR363C	S000004355	ORF	656			174		0	0	1	0	0	0	1	0	0.25	0	0	1.704	0.769	0.378	0.705177	NA	0	31.9397	10	10	TRUE	NA		1573.67	64.4605	6.01034
GRX8	YLR364W	S000004356	ORF	329		39	55		0	0	0	1	0	0	0	1	0.35	0	0	1.704	0.769	0.378	0.705177	NA	0	22.6233	10	10	TRUE	NA		418.667	34.1946	5.0957
SEI1	YLR404W	S000004396	ORF	857		38	106		0	0	1	0	0	0	1	0	0.25	0	0	1.704	0.769	0.378	0.705177	NA	0	31.9397	10	10	TRUE	NA		973.667	30.5291	4.93211
YLR407W	YLR407W	S000004399	ORF	686		245	216		0	0	1	0	0	0	1	0	0.25	0	0	1.704	0.769	0.378	0.705177	NA	0	31.9397	10	10	TRUE	NA		3274.33	128.258	7.0029
SEC39	YLR440C	S000004432	ORF	2129		63	73		0	0	0	1	0	0	0	1	0.35	0	0	1.704	0.769	0.378	0.705177	NA	0	22.6233	10	10	TRUE	NA		2163.67	27.3086	4.77128
RIF2	YLR453C	S000004445	ORF	1187					0	0	1	0	0	0	1	0	0.25	0	0	1.704	0.769	0.378	0.705177	NA	0	31.9397	10	10	TRUE	NA		626.333	14.1788	3.82566
UNG1	YML021C	S000004483	ORF	1079		Potential_AUG_annotation_error	133		0	0	1	0	0	0	1	0	0.25	0	0	1.704	0.769	0.378	0.705177	NA	0	31.9397	10	10	TRUE	NA		1658.67	41.3069	5.36831
CAT2	YML042W	S000004506	ORF	2012		2	59		0	0	0	1	0	0	0	1	0.35	0	0	1.704	0.769	0.378	0.705177	NA	0	22.6233	10	10	TRUE	NA		666.667	8.90359	3.15439
RSE1	YML049C	S000004513	ORF	4085			99		0	0	0	1	0	0	0	1	0.35	0	0	1.704	0.769	0.378	0.705177	NA	0	22.6233	10	10	TRUE	NA		3401.33	22.3739	4.48375
CYB2	YML054C	S000004518	ORF	1775			123		0	0	0	1	0	0	0	1	0.35	0	0	1.704	0.769	0.378	0.705177	NA	0	22.6233	10	10	TRUE	NA		975.333	14.7652	3.88413
ERV41	YML067C	S000004532	ORF	1151		16	12		0	0	0	1	0	0	0	1	0.35	0	0	1.704	0.769	0.378	0.705177	NA	0	22.6233	10	10	TRUE	NA		4279	99.8968	6.64237
HMG1	YML075C	S000004540	ORF	3164		81	145		0	0	0	1	0	0	0	1	0.35	0	0	1.704	0.769	0.378	0.705177	NA	0	22.6233	10	10	TRUE	NA		5911	50.2006	5.64963
YML079W	YML079W	S000004544	ORF	605		19	71		0	0	0	1	0	0	0	1	0.35	0	0	1.704	0.769	0.378	0.705177	NA	0	22.6233	10	10	TRUE	NA		2991.33	132.86	7.05376
RPM2	YML091C	S000004556	ORF	3608		264	68		0	0	0	1	0	0	0	1	0.35	0	0	1.704	0.769	0.378	0.705177	NA	0	22.6233	10	10	TRUE	NA		2897.33	21.5783	4.43151
TAF13	YML098W	S000004564	ORF	503		55	180		0	0	1	0	0	0	1	0	0.25	0	0	1.704	0.769	0.378	0.705177	NA	0	31.9397	10	10	TRUE	NA		1952.67	104.315	6.7048
YML133C	YML133C	S000004602	ORF	4223					0	0	1	0	0	0	1	0	0.25	0	0	1.704	0.769	0.378	0.705177	NA	0	31.9397	10	10	TRUE	NA		3188	20.2853	4.34236
PLB1	YMR008C	S000004610	ORF	1994		271	181		0	0	1	0	0	0	1	0	0.25	0	0	1.704	0.769	0.378	0.705177	NA	0	31.9397	10	10	TRUE	NA		5349.67	72.0919	6.17176
ADI1	YMR009W	S000004611	ORF	539		64	65		0	0	0	1	0	0	0	1	0.35	0	0	1.704	0.769	0.378	0.705177	NA	0	22.6233	10	10	TRUE	NA		948.667	47.2944	5.5636
FMS1	YMR020W	S000004622	ORF	1526		79	77		0	0	1	0	0	0	1	0	0.25	0	0	1.704	0.769	0.378	0.705177	NA	0	31.9397	10	10	TRUE	NA		1880	33.1046	5.04896
CCS1	YMR038C	S000004641	ORF	749		31	101		0	0	0	1	0	0	0	1	0.35	0	0	1.704	0.769	0.378	0.705177	NA	0	22.6233	10	10	TRUE	NA		4544	163.02	7.34891
SUB1	YMR039C	S000004642	ORF	878		88	156		0	0	1	0	0	0	1	0	0.25	0	0	1.704	0.769	0.378	0.705177	NA	0	31.9397	10	10	TRUE	NA		4239.33	129.744	7.01953
UBX4	YMR067C	S000004671	ORF	1250		14	11		0	0	1	0	0	0	1	0	0.25	0	0	1.704	0.769	0.378	0.705177	NA	0	31.9397	10	10	TRUE	NA		2658	57.1386	5.83639
AVO2	YMR068W	S000004672	ORF	1280		80	45		0	0	1	0	0	0	1	0	0.25	0	0	1.704	0.769	0.378	0.705177	NA	0	31.9397	10	10	TRUE	NA		634.333	13.3166	3.73515
MGR3	YMR115W	S000004721	ORF	1505		43	194		0	0	0	1	0	0	0	1	0.35	0	0	1.704	0.769	0.378	0.705177	NA	0	22.6233	10	10	TRUE	NA		1877	33.5129	5.06665
SPC24	YMR117C	S000004723	ORF	641					0	0	0	1	0	0	0	1	0.35	0	0	1.704	0.769	0.378	0.705177	NA	0	22.6233	10	10	TRUE	NA		918.667	38.511	5.2672
MMT1	YMR177W	S000004789	ORF	1532		70	195		0	0	0	1	0	0	0	1	0.35	0	0	1.704	0.769	0.378	0.705177	NA	0	22.6233	10	10	TRUE	NA		2205	38.6754	5.27334
YMR181C	YMR181C	S000004793	ORF	464		177	187		0	0	1	0	0	0	1	0	0.25	0	0	1.704	0.769	0.378	0.705177	NA	0	31.9397	10	10	TRUE	NA		1748	101.23	6.66149
ICY1	YMR195W	S000004808	ORF	383		78	127		0	0	1	0	0	0	1	0	0.25	0	0	1.704	0.769	0.378	0.705177	NA	0	31.9397	10	10	TRUE	NA		1594	111.834	6.80522
CIK1	YMR198W	S000004811	ORF	1784		58	114		0	0	0	1	0	0	0	1	0.35	0	0	1.704	0.769	0.378	0.705177	NA	0	22.6233	10	10	TRUE	NA		1420.33	21.3934	4.41909
CLN1	YMR199W	S000004812	ORF	1640		194	97		0	0	1	0	0	0	1	0	0.25	0	0	1.704	0.769	0.378	0.705177	NA	0	31.9397	10	10	TRUE	NA		6460	105.846	6.72582
RAD14	YMR201C	S000004814	ORF	1199		114	188		0	0	1	0	0	0	1	0	0.25	0	0	1.704	0.769	0.378	0.705177	NA	0	31.9397	10	10	TRUE	NA		1198.33	26.8561	4.74718
TAF9	YMR236W	S000004849	ORF	473		16	117		0	0	1	0	0	0	1	0	0.25	0	0	1.704	0.769	0.378	0.705177	NA	0	31.9397	10	10	TRUE	NA		2623.67	149.05	7.21965
DFG5	YMR238W	S000004851	ORF	1376		127	92		0	0	0	1	0	0	0	1	0.35	0	0	1.704	0.769	0.378	0.705177	NA	0	22.6233	10	10	TRUE	NA		5105	99.6924	6.63941
YHM2	YMR241W	S000004854	ORF	944		136	44		0	0	0	1	0	0	0	1	0.35	0	0	1.704	0.769	0.378	0.705177	NA	0	22.6233	10	10	TRUE	NA		8190.67	233.148	7.8651
TRM732	YMR259C	S000004872	ORF	4262		61	35		0	0	1	0	0	0	1	0	0.25	0	0	1.704	0.769	0.378	0.705177	NA	0	31.9397	10	10	TRUE	NA		5131.67	32.3541	5.01588
YMR262W	YMR262W	S000004875	ORF	941		45	87		0	0	0	1	0	0	0	1	0.35	0	0	1.704	0.769	0.378	0.705177	NA	0	22.6233	10	10	TRUE	NA		749.667	21.4074	4.42004
PRM15	YMR278W	S000004891	ORF	1868		30	124		0	0	1	0	0	0	1	0	0.25	0	0	1.704	0.769	0.378	0.705177	NA	0	31.9397	10	10	TRUE	NA		2623	37.7317	5.2377
HER2	YMR293C	S000004907	ORF	1394		28	63		0	0	0	1	0	0	0	1	0.35	0	0	1.704	0.769	0.378	0.705177	NA	0	22.6233	10	10	TRUE	NA		1213.67	23.3949	4.54812
YNL019C	YNL019C	S000004964	ORF	854					0	0	0	1	0	0	0	1	0.35	0	0	1.704	0.769	0.378	0.705177	NA	0	22.6233	10	10	TRUE	NA		140.333	4.41558	2.1426
RCM1	YNL022C	S000004967	ORF	1472		10	69		0	0	0	1	0	0	0	1	0.35	0	0	1.704	0.769	0.378	0.705177	NA	0	22.6233	10	10	TRUE	NA		4459.67	81.4103	6.34714
SAM50	YNL026W	S000004971	ORF	1454		16	124		0	0	1	0	0	0	1	0	0.25	0	0	1.704	0.769	0.378	0.705177	NA	0	31.9397	10	10	TRUE	NA		2336.33	43.1773	5.4322
YNL033W	YNL033W	S000004978	ORF	854					0	0	0	1	0	0	0	1	0.35	0	0	1.704	0.769	0.378	0.705177	NA	0	22.6233	10	10	TRUE	NA		138	4.34216	2.11841
NCE103	YNL036W	S000004981	ORF	665		52	111		0	0	1	0	0	0	1	0	0.25	0	0	1.704	0.769	0.378	0.705177	NA	0	31.9397	10	10	TRUE	NA		4206.33	169.968	7.40912
YNL040W	YNL040W	S000004985	ORF	1370		39	157		0	0	0	1	0	0	0	1	0.35	0	0	1.704	0.769	0.378	0.705177	NA	0	22.6233	10	10	TRUE	NA		2622.67	51.4407	5.68484
MTQ1	YNL063W	S000005007	ORF	944		150	92		0	0	1	0	0	0	1	0	0.25	0	0	1.704	0.769	0.378	0.705177	NA	0	31.9397	10	10	TRUE	NA		854.333	24.3187	4.60399
NIS1	YNL078W	S000005022	ORF	1223		39	139		0	0	1	0	0	0	1	0	0.25	0	0	1.704	0.769	0.378	0.705177	NA	0	31.9397	10	10	TRUE	NA		3567.33	78.3794	6.2924
MLS1	YNL117W	S000005061	ORF	1664					0	0	0	1	0	0	0	1	0.35	0	0	1.704	0.769	0.378	0.705177	NA	0	22.6233	10	10	TRUE	NA		169.667	2.73986	1.4541
TOM70	YNL121C	S000005065	ORF	1853		49	99		0	0	0	1	0	0	0	1	0.35	0	0	1.704	0.769	0.378	0.705177	NA	0	22.6233	10	10	TRUE	NA		11217.3	162.667	7.34578
SPC98	YNL126W	S000005070	ORF	2540			100		0	0	0	1	0	0	0	1	0.35	0	0	1.704	0.769	0.378	0.705177	NA	0	22.6233	10	10	TRUE	NA		2087.67	22.0857	4.46504
FAR11	YNL127W	S000005071	ORF	2861		47	272		0	0	0	1	0	0	0	1	0.35	0	0	1.704	0.769	0.378	0.705177	NA	0	22.6233	10	10	TRUE	NA		1711.67	16.0763	4.00686
AAH1	YNL141W	S000005085	ORF	1043		56	126		0	0	0	1	0	0	0	1	0.35	0	0	1.704	0.769	0.378	0.705177	NA	0	22.6233	10	10	TRUE	NA		12254	315.703	8.30242
FMP41	YNL168C	S000005112	ORF	779		39	139		0	0	1	0	0	0	1	0	0.25	0	0	1.704	0.769	0.378	0.705177	NA	0	31.9397	10	10	TRUE	NA		2567	88.5468	6.46837
YNL193W	YNL193W	S000005137	ORF	1676		54	50		0	0	1	0	0	0	1	0	0.25	0	0	1.704	0.769	0.378	0.705177	NA	0	31.9397	10	10	TRUE	NA		1642.67	26.3366	4.719
POP1	YNL221C	S000005165	ORF	2627		68	125		0	0	1	0	0	0	1	0	0.25	0	0	1.704	0.769	0.378	0.705177	NA	0	31.9397	10	10	TRUE	NA		6126.67	62.6684	5.96967
CSL4	YNL232W	S000005176	ORF	878		26	66		0	0	0	1	0	0	0	1	0.35	0	0	1.704	0.769	0.378	0.705177	NA	0	22.6233	10	10	TRUE	NA		3785.33	115.85	6.85611
NRD1	YNL251C	S000005195	ORF	1727		258	55		0	0	1	0	0	0	1	0	0.25	0	0	1.704	0.769	0.378	0.705177	NA	0	31.9397	10	10	TRUE	NA		3412.67	53.099	5.73061
BXI1	YNL305C	S000005249	ORF	893		32	68		0	0	0	1	0	0	0	1	0.35	0	0	1.704	0.769	0.378	0.705177	NA	0	22.6233	10	10	TRUE	NA		1593.67	47.9546	5.5836
MRPS18	YNL306W	S000005250	ORF	653		19	93		0	0	0	1	0	0	0	1	0.35	0	0	1.704	0.769	0.378	0.705177	NA	0	22.6233	10	10	TRUE	NA		3392	139.581	7.12496
STB1	YNL309W	S000005253	ORF	1262		78	191		0	0	1	0	0	0	1	0	0.25	0	0	1.704	0.769	0.378	0.705177	NA	0	31.9397	10	10	TRUE	NA		1111	23.6559	4.56413
DAL82	YNL314W	S000005258	ORF	767		21	86		0	0	1	0	0	0	1	0	0.25	0	0	1.704	0.769	0.378	0.705177	NA	0	31.9397	10	10	TRUE	NA		802.667	28.1206	4.81356
SNO2	YNL334C	S000005278	ORF	668					0	0	0	1	0	0	0	1	0.35	0	0	1.704	0.769	0.378	0.705177	NA	0	22.6233	10	10	TRUE	NA		449	18.0615	4.17485
ATO2	YNR002C	S000005285	ORF	848			180		0	0	1	0	0	0	1	0	0.25	0	0	1.704	0.769	0.378	0.705177	NA	0	31.9397	10	10	TRUE	NA		351.333	11.1329	3.47676
AGA1	YNR044W	S000005327	ORF	2177		31	66		0	0	1	0	0	0	1	0	0.25	0	0	1.704	0.769	0.378	0.705177	NA	0	31.9397	10	10	TRUE	NA		8038.67	99.2225	6.6326
BIO4	YNR057C	S000005340	ORF	713			101		0	0	0	1	0	0	0	1	0.35	0	0	1.704	0.769	0.378	0.705177	NA	0	22.6233	10	10	TRUE	NA		893.333	33.6673	5.07328
PHO80	YOL001W	S000005361	ORF	881		363	235		0	0	1	0	0	0	1	0	0.25	0	0	1.704	0.769	0.378	0.705177	NA	0	31.9397	10	10	TRUE	NA		1327	40.4743	5.33894
COQ10	YOL008W	S000005368	ORF	623		34	131		0	0	1	0	0	0	1	0	0.25	0	0	1.704	0.769	0.378	0.705177	NA	0	31.9397	10	10	TRUE	NA		1105.67	47.6893	5.57559
YOL014W	YOL014W	S000005374	ORF	374		156	124		0	0	0	1	0	0	0	1	0.35	0	0	1.704	0.769	0.378	0.705177	NA	0	22.6233	10	10	TRUE	NA		157.667	11.328	3.50182
YOL019W	YOL019W	S000005379	ORF	1655		143	224		0	0	1	0	0	0	1	0	0.25	0	0	1.704	0.769	0.378	0.705177	NA	0	31.9397	10	10	TRUE	NA		4103.33	66.6229	6.05795
AIM39	YOL053W	S000005414	ORF	1187			114		0	0	0	1	0	0	0	1	0.35	0	0	1.704	0.769	0.378	0.705177	NA	0	22.6233	10	10	TRUE	NA		923.667	20.9098	4.38611
INP54	YOL065C	S000005426	ORF	1154		28	14		0	0	1	0	0	0	1	0	0.25	0	0	1.704	0.769	0.378	0.705177	NA	0	31.9397	10	10	TRUE	NA		1425.67	33.1968	5.05297
YOL107W	YOL107W	S000005467	ORF	1028		67	50		0	0	1	0	0	0	1	0	0.25	0	0	1.704	0.769	0.378	0.705177	NA	0	31.9397	10	10	TRUE	NA		1701.33	44.4714	5.47481
SHR5	YOL110W	S000005470	ORF	713		51	133		0	0	0	1	0	0	0	1	0.35	0	0	1.704	0.769	0.378	0.705177	NA	0	22.6233	10	10	TRUE	NA		686.667	25.8786	4.69369
HRT1	YOL133W	S000005493	ORF	365			287		0	0	0	1	0	0	0	1	0.35	0	0	1.704	0.769	0.378	0.705177	NA	0	22.6233	10	10	TRUE	NA		2001	147.312	7.20273
RTC1	YOL138C	S000005498	ORF	4025		64	49		0	0	1	0	0	0	1	0	0.25	0	0	1.704	0.769	0.378	0.705177	NA	0	31.9397	10	10	TRUE	NA		1938.67	12.9426	3.69406
SPT20	YOL148C	S000005508	ORF	1814		40	21		0	0	1	0	0	0	1	0	0.25	0	0	1.704	0.769	0.378	0.705177	NA	0	31.9397	10	10	TRUE	NA		2034	30.1299	4.91313
PET127	YOR017W	S000005543	ORF	2402		33	155		0	0	0	1	0	0	0	1	0.35	0	0	1.704	0.769	0.378	0.705177	NA	0	22.6233	10	10	TRUE	NA		2304.33	25.7785	4.68809
HMS1	YOR032C	S000005558	ORF	1304					0	0	0	1	0	0	0	1	0.35	0	0	1.704	0.769	0.378	0.705177	NA	0	22.6233	10	10	TRUE	NA		718.333	14.8024	3.88776
YVC1	YOR087W	S000005613	ORF	2027		82	18		0	0	1	0	0	0	1	0	0.25	0	0	1.704	0.769	0.378	0.705177	NA	0	31.9397	10	10	TRUE	NA		2883.67	38.2275	5.25654
TMA46	YOR091W	S000005617	ORF	1037		62	66		0	0	0	1	0	0	0	1	0.35	0	0	1.704	0.769	0.378	0.705177	NA	0	22.6233	10	10	TRUE	NA		5651.67	146.448	7.19424
ARF3	YOR094W	S000005620	ORF	551		97	169		0	0	0	1	0	0	0	1	0.35	0	0	1.704	0.769	0.378	0.705177	NA	0	22.6233	10	10	TRUE	NA		1592.33	77.6546	6.279
TRS33	YOR115C	S000005641	ORF	806		52	78		0	0	0	1	0	0	0	1	0.35	0	0	1.704	0.769	0.378	0.705177	NA	0	22.6233	10	10	TRUE	NA		3212	107.084	6.7426
YOR131C	YOR131C	S000005657	ORF	656		65	133		0	0	1	0	0	0	1	0	0.25	0	0	1.704	0.769	0.378	0.705177	NA	0	31.9397	10	10	TRUE	NA		1516.33	62.112	5.9568
VPS17	YOR132W	S000005658	ORF	1655		64	38		0	0	0	1	0	0	0	1	0.35	0	0	1.704	0.769	0.378	0.705177	NA	0	22.6233	10	10	TRUE	NA		2321.67	37.6952	5.23631
SLP1	YOR154W	S000005680	ORF	1763		63	365		0	0	0	1	0	0	0	1	0.35	0	0	1.704	0.769	0.378	0.705177	NA	0	22.6233	10	10	TRUE	NA		3305.67	50.3839	5.65489
SME1	YOR159C	S000005685	ORF	284					0	0	0	1	0	0	0	1	0.35	0	0	1.704	0.769	0.378	0.705177	NA	0	22.6233	10	10	TRUE	NA		1808.67	171.129	7.41894
MTR10	YOR160W	S000005686	ORF	2918		47	47		0	0	1	0	0	0	1	0	0.25	0	0	1.704	0.769	0.378	0.705177	NA	0	31.9397	10	10	TRUE	NA		3364.33	30.9812	4.95332
LCB4	YOR171C	S000005697	ORF	1874		69	161		0	0	1	0	0	0	1	0	0.25	0	0	1.704	0.769	0.378	0.705177	NA	0	31.9397	10	10	TRUE	NA		4186	60.0225	5.90743
YRM1	YOR172W	S000005698	ORF	2360		122	196		0	0	1	0	0	0	1	0	0.25	0	0	1.704	0.769	0.378	0.705177	NA	0	31.9397	10	10	TRUE	NA		2191.67	24.9544	4.64122
MRM1	YOR201C	S000005727	ORF	1238		35	50		0	0	0	1	0	0	0	1	0.35	0	0	1.704	0.769	0.378	0.705177	NA	0	22.6233	10	10	TRUE	NA		3864.67	83.8834	6.39031
RFC1	YOR217W	S000005743	ORF	2585		73	230		0	0	1	0	0	0	1	0	0.25	0	0	1.704	0.769	0.378	0.705177	NA	0	31.9397	10	10	TRUE	NA		5194	53.9916	5.75466
HER1	YOR227W	S000005753	ORF	3740		52	163		0	0	1	0	0	0	1	0	0.25	0	0	1.704	0.769	0.378	0.705177	NA	0	31.9397	10	10	TRUE	NA		3562.67	25.5969	4.6779
FSF1	YOR271C	S000005797	ORF	983		70	52		0	0	0	1	0	0	0	1	0.35	0	0	1.704	0.769	0.378	0.705177	NA	0	22.6233	10	10	TRUE	NA		8958.33	244.883	7.93595
CAF20	YOR276W	S000005802	ORF	485		41	93		0	0	0	1	0	0	0	1	0.35	0	0	1.704	0.769	0.378	0.705177	NA	0	22.6233	10	10	TRUE	NA		8923.67	494.409	8.94956
YOR296W	YOR296W	S000005822	ORF	3869			116		0	0	1	0	0	0	1	0	0.25	0	0	1.704	0.769	0.378	0.705177	NA	0	31.9397	10	10	TRUE	NA		1917.33	13.3163	3.73512
RAX1	YOR301W	S000005827	ORF	1307		7	284		0	0	1	0	0	0	1	0	0.25	0	0	1.704	0.769	0.378	0.705177	NA	0	31.9397	10	10	TRUE	NA		1132.67	23.2869	4.54144
YOR302W	YOR302W	S000005828	ORF	77		154	38		0	0	1	0	0	0	1	0	0.25	0	0	1.704	0.769	0.378	0.705177	NA	0	31.9397	10	10	TRUE	NA		777.667	271.386	8.0842
RPL20B	YOR312C	S000005839	ORF	944		14	55		0	0	1	0	0	0	1	0	0.25	0	0	1.704	0.769	0.378	0.705177	NA	0	31.9397	10	10	TRUE	NA		54416.7	1548.98	10.5971
PHR1	YOR386W	S000005913	ORF	1697		40	1		0	0	1	0	0	0	1	0	0.25	0	0	1.704	0.769	0.378	0.705177	NA	0	31.9397	10	10	TRUE	NA		622.667	9.85958	3.30153
YOR389W	YOR389W	S000005916	ORF	1874					0	0	0	1	0	0	0	1	0.35	0	0	1.704	0.769	0.378	0.705177	NA	0	22.6233	10	10	TRUE	NA		1148	16.461	4.04098
VPS16	YPL045W	S000005966	ORF	2396		112	87		0	0	1	0	0	0	1	0	0.25	0	0	1.704	0.769	0.378	0.705177	NA	0	31.9397	10	10	TRUE	NA		2442.67	27.3944	4.77581
LEE1	YPL054W	S000005975	ORF	905		77	0		0	0	1	0	0	0	1	0	0.25	0	0	1.704	0.769	0.378	0.705177	NA	0	31.9397	10	10	TRUE	NA		254	7.54171	2.91489
YPL068C	YPL068C	S000005989	ORF	881			47		0	0	0	1	0	0	0	1	0.35	0	0	1.704	0.769	0.378	0.705177	NA	0	22.6233	10	10	TRUE	NA		1414.33	43.138	5.43089
BTS1	YPL069C	S000005990	ORF	1007		37	125		0	0	0	1	0	0	0	1	0.35	0	0	1.704	0.769	0.378	0.705177	NA	0	22.6233	10	10	TRUE	NA		1370	36.5574	5.19209
FRK1	YPL141C	S000006062	ORF	2597		208	60		0	0	1	0	0	0	1	0	0.25	0	0	1.704	0.769	0.378	0.705177	NA	0	31.9397	10	10	TRUE	NA		3052	31.5789	4.98089
YPL150W	YPL150W	S000006071	ORF	2705		111	111		0	0	0	1	0	0	0	1	0.35	0	0	1.704	0.769	0.378	0.705177	NA	0	22.6233	10	10	TRUE	NA		2204.33	21.8975	4.45269
PRP46	YPL151C	S000006072	ORF	1355		51	46		0	0	0	1	0	0	0	1	0.35	0	0	1.704	0.769	0.378	0.705177	NA	0	22.6233	10	10	TRUE	NA		2326	46.127	5.52754
RAD53	YPL153C	S000006074	ORF	2465		14	45		0	0	0	1	0	0	0	1	0.35	0	0	1.704	0.769	0.378	0.705177	NA	0	22.6233	10	10	TRUE	NA		1428	15.5667	3.96039
PRM4	YPL156C	S000006077	ORF	854		213	143		0	0	1	0	0	0	1	0	0.25	0	0	1.704	0.769	0.378	0.705177	NA	0	31.9397	10	10	TRUE	NA		971	30.5524	4.93322
YPL162C	YPL162C	S000006083	ORF	821		96	53		0	0	0	1	0	0	0	1	0.35	0	0	1.704	0.769	0.378	0.705177	NA	0	22.6233	10	10	TRUE	NA		1518.67	49.7054	5.63533
ATG29	YPL166W	S000006087	ORF	641					0	0	0	1	0	0	0	1	0.35	0	0	1.704	0.769	0.378	0.705177	NA	0	22.6233	10	10	TRUE	NA		299	12.5342	3.6478
MEX67	YPL169C	S000006090	ORF	1799		38	239		0	0	0	1	0	0	0	1	0.35	0	0	1.704	0.769	0.378	0.705177	NA	0	22.6233	10	10	TRUE	NA		4697.33	70.1625	6.13263
DAP1	YPL170W	S000006091	ORF	458		109	195		0	0	1	0	0	0	1	0	0.25	0	0	1.704	0.769	0.378	0.705177	NA	0	31.9397	10	10	TRUE	NA		1578.67	92.621	6.53327
TRE1	YPL176C	S000006097	ORF	2351		16	117		0	0	0	1	0	0	0	1	0.35	0	0	1.704	0.769	0.378	0.705177	NA	0	22.6233	10	10	TRUE	NA		3382.67	38.6626	5.27287
POS5	YPL188W	S000006109	ORF	1244		54	205		0	0	0	1	0	0	0	1	0.35	0	0	1.704	0.769	0.378	0.705177	NA	0	22.6233	10	10	TRUE	NA		3089.67	66.7384	6.06045
YPL199C	YPL199C	S000006120	ORF	722		9	56		0	0	0	1	0	0	0	1	0.35	0	0	1.704	0.769	0.378	0.705177	NA	0	22.6233	10	10	TRUE	NA		3104	115.523	6.85204
IPL1	YPL209C	S000006130	ORF	1103					0	0	0	1	0	0	0	1	0.35	0	0	1.704	0.769	0.378	0.705177	NA	0	22.6233	10	10	TRUE	NA		661.333	16.1113	4.01
CBP3	YPL215W	S000006136	ORF	1007		24	154		0	0	1	0	0	0	1	0	0.25	0	0	1.704	0.769	0.378	0.705177	NA	0	31.9397	10	10	TRUE	NA		3517	93.8485	6.55226
YPL216W	YPL216W	S000006137	ORF	3308		39	92		0	0	1	0	0	0	1	0	0.25	0	0	1.704	0.769	0.378	0.705177	NA	0	31.9397	10	10	TRUE	NA		1770.67	14.3832	3.84631
FMP40	YPL222W	S000006143	ORF	2066		61	62		0	0	1	0	0	0	1	0	0.25	0	0	1.704	0.769	0.378	0.705177	NA	0	31.9397	10	10	TRUE	NA		987	12.8372	3.68226
RVB2	YPL235W	S000006156	ORF	1415		94	65		0	0	1	0	0	0	1	0	0.25	0	0	1.704	0.769	0.378	0.705177	NA	0	31.9397	10	10	TRUE	NA		8008.67	152.086	7.24874
HUT1	YPL244C	S000006165	ORF	1019		44	117		0	0	0	1	0	0	0	1	0.35	0	0	1.704	0.769	0.378	0.705177	NA	0	22.6233	10	10	TRUE	NA		2833	74.7063	6.22316
YPL245W	YPL245W	S000006166	ORF	1364		54	58		0	0	1	0	0	0	1	0	0.25	0	0	1.704	0.769	0.378	0.705177	NA	0	31.9397	10	10	TRUE	NA		2730	53.7815	5.74904
GYP5	YPL249C	S000006170	ORF	2684		29	105		0	0	0	1	0	0	0	1	0.35	0	0	1.704	0.769	0.378	0.705177	NA	0	22.6233	10	10	TRUE	NA		1971	19.7328	4.30252
APM1	YPL259C	S000006180	ORF	1427		4	122		0	0	0	1	0	0	0	1	0.35	0	0	1.704	0.769	0.378	0.705177	NA	0	22.6233	10	10	TRUE	NA		3488.67	65.6932	6.03767
YPL261C	YPL261C	S000006182	ORF	308					0	0	1	0	0	0	1	0	0.25	0	0	1.704	0.769	0.378	0.705177	NA	0	31.9397	10	10	TRUE	NA		192.667	16.8089	4.07116
DIM1	YPL266W	S000006187	ORF	956		51	66		0	0	0	1	0	0	0	1	0.35	0	0	1.704	0.769	0.378	0.705177	NA	0	22.6233	10	10	TRUE	NA		5656.33	158.987	7.31277
YPL277C	YPL277C	S000006198	ORF	1463					0	0	0	1	0	0	0	1	0.35	0	0	1.704	0.769	0.378	0.705177	NA	0	22.6233	10	10	TRUE	NA		439.667	8.0754	3.01353
NTO1	YPR031W	S000006235	ORF	2246		Potential_AUG_annotation_error	111		0	0	0	1	0	0	0	1	0.35	0	0	1.704	0.769	0.378	0.705177	NA	0	22.6233	10	10	TRUE	NA		1877.67	22.4643	4.48956
ROX1	YPR065W	S000006269	ORF	1106		64	314		0	0	0	1	0	0	0	1	0.35	0	0	1.704	0.769	0.378	0.705177	NA	0	22.6233	10	10	TRUE	NA		3451.33	83.8526	6.38978
YPR078C	YPR078C	S000006282	ORF	1118					0	0	0	1	0	0	0	1	0.35	0	0	1.704	0.769	0.378	0.705177	NA	0	22.6233	10	10	TRUE	NA		250.333	6.01674	2.58898
MRL1	YPR079W	S000006283	ORF	1145		90	77		0	0	0	1	0	0	0	1	0.35	0	0	1.704	0.769	0.378	0.705177	NA	0	22.6233	10	10	TRUE	NA		1608.67	37.7525	5.2385
SYT1	YPR095C	S000006299	ORF	3680					0	0	1	0	0	0	1	0	0.25	0	0	1.704	0.769	0.378	0.705177	NA	0	31.9397	10	10	TRUE	NA		2330.67	17.0183	4.08902
DBF20	YPR111W	S000006315	ORF	1694		54	230		0	0	1	0	0	0	1	0	0.25	0	0	1.704	0.769	0.378	0.705177	NA	0	31.9397	10	10	TRUE	NA		1630	25.8558	4.69242
AXL1	YPR122W	S000006326	ORF	3626		45	132		0	0	0	1	0	0	0	1	0.35	0	0	1.704	0.769	0.378	0.705177	NA	0	22.6233	10	10	TRUE	NA		3527	26.1374	4.70804
YPR127W	YPR127W	S000006331	ORF	1037		114	85		0	0	0	1	0	0	0	1	0.35	0	0	1.704	0.769	0.378	0.705177	NA	0	22.6233	10	10	TRUE	NA		2673.67	69.2808	6.11438
AOS1	YPR180W	S000006384	ORF	1043		16	73		0	0	0	1	0	0	0	1	0.35	0	0	1.704	0.769	0.378	0.705177	NA	0	22.6233	10	10	TRUE	NA		1768.67	45.5666	5.5099
CCW14	YLR390W-A	S000006429	ORF	716		39	222		0	0	1	0	0	0	1	0	0.25	0	0	1.704	0.769	0.378	0.705177	NA	0	31.9397	10	10	TRUE	NA		17782.7	667.373	9.38235
RPL29	YFR032C-A	S000006437	ORF	179		334	74		0	0	0	1	0	0	0	1	0.35	0	0	1.704	0.769	0.378	0.705177	NA	0	22.6233	10	10	TRUE	NA		24782.7	3720.31	11.8612
COX19	YLL018C-A	S000007245	ORF	296		40	78		0	0	0	1	0	0	0	1	0.35	0	0	1.704	0.769	0.378	0.705177	NA	0	22.6233	10	10	TRUE	NA		850.667	77.224	6.27098
YBR085C-A	YBR085C-A	S000007522	ORF	257		57	334		0	0	0	1	0	0	0	1	0.35	0	0	1.704	0.769	0.378	0.705177	NA	0	22.6233	10	10	TRUE	NA		6722	702.83	9.45703
HSK3	YKL138C-A	S000028421	ORF	209		21	60		0	0	1	0	0	0	1	0	0.25	0	0	1.704	0.769	0.378	0.705177	NA	0	31.9397	10	10	TRUE	NA		998	128.312	7.00352
YJR112W-A	YJR112W-A	S000028513	ORF	378		22	110		0	0	1	0	0	0	1	0	0.25	0	0	1.704	0.769	0.378	0.705177	NA	0	31.9397	10	10	TRUE	NA		1048.33	74.5233	6.21962
YER145C-A	YER145C-A	S000028758	ORF	437					0	0	0	1	0	0	0	1	0.35	0	0	1.704	0.769	0.378	0.705177	NA	0	22.6233	10	10	TRUE	NA		2089.67	128.493	7.00555
YIR021W-A	YIR021W-A	S000028838	ORF	212					0	0	1	0	0	0	1	0	0.25	0	0	1.704	0.769	0.378	0.705177	NA	0	31.9397	10	10	TRUE	NA		177.667	22.5193	4.49309
GDH2	YDL215C	S000002374	ORF	3278		213	143		0	2	4	0	0	2	4	0	1.39	1	2	1.686	0.753	0.367	0.713769	NA	4.4426	5.8471	5.7188	5.7188	TRUE	NA		4609	37.7818	5.23962
LYP1	YNL268W	S000005212	ORF	1835		49	215		1	1	0	3	1	1	0	4	1.5	1	2	1.685	0.753	0.373	0.709388	NA	0	5.4362	4.5572	4.5572	TRUE	NA		12038.7	176.29	7.4618
AST1	YBL069W	S000000165	ORF	1289		57	82		0	1	1	1	0	1	1	1	0.8	0	1	1.682	0.75	0.363	0.71657	NA	0	10.0816	7.5145	7.5145	TRUE	NA		3876.33	80.8077	6.33642
YBL081W	YBL081W	S000000177	ORF	1106		76	59		0	1	1	1	0	1	1	1	0.8	0	1	1.682	0.75	0.363	0.71657	NA	0	10.0816	7.5145	7.5145	TRUE	NA		2789	67.7607	6.08238
ARE1	YCR048W	S000000644	ORF	1832			183		0	1	1	1	0	1	1	1	0.8	0	1	1.682	0.75	0.363	0.71657	NA	0	10.0816	7.5145	7.5145	TRUE	NA		2585.67	37.9255	5.2451
TDA3	YHR009C	S000001051	ORF	1571		77	133		0	1	1	1	0	1	1	1	0.8	0	1	1.682	0.75	0.363	0.71657	NA	0	10.0816	7.5145	7.5145	TRUE	NA		5518.33	94.3879	6.56053
NUP159	YIL115C	S000001377	ORF	4382		162	32		0	1	1	1	0	1	1	1	0.8	0	1	1.682	0.75	0.363	0.71657	NA	0	10.0816	7.5145	7.5145	TRUE	NA		6072.33	37.2364	5.21864
ROG3	YFR022W	S000001918	ORF	2201		61	109		0	1	1	1	0	1	1	1	0.8	0	1	1.682	0.75	0.363	0.71657	NA	0	10.0816	7.5145	7.5145	TRUE	NA		1295.67	15.8182	3.98352
CLB3	YDL155W	S000002314	ORF	1283		131	130		0	1	1	1	0	1	1	1	0.8	0	1	1.682	0.75	0.363	0.71657	NA	0	10.0816	7.5145	7.5145	TRUE	NA		3223.67	67.5162	6.07716
YDR274C	YDR274C	S000002682	ORF	371					0	1	1	1	0	1	1	1	0.8	0	1	1.682	0.75	0.363	0.71657	NA	0	10.0816	7.5145	7.5145	TRUE	NA		512.667	37.1318	5.21458
IZH1	YDR492W	S000002900	ORF	950		156	78		0	1	1	1	0	1	1	1	0.8	0	1	1.682	0.75	0.363	0.71657	NA	0	10.0816	7.5145	7.5145	TRUE	NA		13400.7	379.042	8.56621
PPT1	YGR123C	S000003355	ORF	1541		33	127		0	1	1	1	0	1	1	1	0.8	0	1	1.682	0.75	0.363	0.71657	NA	0	10.0816	7.5145	7.5145	TRUE	NA		6134.33	106.967	6.74102
TRS65	YGR166W	S000003398	ORF	1682		67	72		0	1	1	1	0	1	1	1	0.8	0	1	1.682	0.75	0.363	0.71657	NA	0	10.0816	7.5145	7.5145	TRUE	NA		2249.33	35.9346	5.1673
VPS53	YJL029C	S000003566	ORF	2468					0	1	1	1	0	1	1	1	0.8	0	1	1.682	0.75	0.363	0.71657	NA	0	10.0816	7.5145	7.5145	TRUE	NA		3272	35.6248	5.15481
RCY1	YJL204C	S000003740	ORF	2522		60	48		0	1	1	1	0	1	1	1	0.8	0	1	1.682	0.75	0.363	0.71657	NA	0	10.0816	7.5145	7.5145	TRUE	NA		1816	19.3489	4.27418
NUP85	YJR042W	S000003803	ORF	2234		74	82		0	1	1	1	0	1	1	1	0.8	0	1	1.682	0.75	0.363	0.71657	NA	0	10.0816	7.5145	7.5145	TRUE	NA		5103.33	61.384	5.93979
IMD3	YLR432W	S000004424	ORF	1571		115	58		0	1	1	1	0	1	1	1	0.8	0	1	1.682	0.75	0.363	0.71657	NA	0	10.0816	7.5145	7.5145	TRUE	NA		21452.3	366.93	8.51936
TDA9	YML081W	S000004546	ORF	3755		95	76		0	1	1	1	0	1	1	1	0.8	0	1	1.682	0.75	0.363	0.71657	NA	0	10.0816	7.5145	7.5145	TRUE	NA		5107	36.5461	5.19164
RPL15B	YMR121C	S000004728	ORF	614		95	37		0	1	1	1	0	1	1	1	0.8	0	1	1.682	0.75	0.363	0.71657	NA	0	10.0816	7.5145	7.5145	TRUE	NA		2042	89.3659	6.48165
DIA1	YMR316W	S000004935	ORF	1010		65	69		0	1	1	1	0	1	1	1	0.8	0	1	1.682	0.75	0.363	0.71657	NA	0	10.0816	7.5145	7.5145	TRUE	NA		1218	32.4049	5.01814
ECM38	YLR299W	S000004290	ORF	1982		304	128		0	2	1	2	0	2	1	3	1.35	1	2	1.667	0.737	0.363	0.716705	NA	0	6.029	4.8189	4.8189	TRUE	NA		1783.33	24.1776	4.5956
RRP9	YPR137W	S000006341	ORF	1721			130		0	2	1	2	0	2	1	3	1.35	1	2	1.667	0.737	0.363	0.716705	NA	0	6.029	4.8189	4.8189	TRUE	NA		9063	141.506	7.14472
HHF1	YBR009C	S000000213	ORF	311		25	147		1	1	4	0	1	1	4	0	1.44	1	2	1.665	0.735	0.363	0.716301	NA	0	5.6599	4.6407	4.6407	TRUE	NA		28216.7	2437.98	11.2515
AVT7	YIL088C	S000001350	ORF	1472		50	68		1	1	4	0	1	1	4	0	1.44	1	2	1.665	0.735	0.363	0.716301	NA	0	5.6599	4.6407	4.6407	TRUE	NA		3595.67	65.6381	6.03646
HSP104	YLL026W	S000003949	ORF	2726		40	92		2	5	11	0	2	4	11	0	4.21	3	6	1.656	0.728	0.428	0.668614	0.926144	1.9354	2.0187	2.0064	2.0064	TRUE	NA		9233.33	91.0159	6.50805
PLB3	YOL011W	S000005371	ORF	2060		165	35		1	3	1	4	1	2	1	6	2.49	2	4	1.639	0.713	0.391	0.695755	0.945538	0	3.3201	2.512	2.512	TRUE	NA		6655.33	86.8135	6.43985
EDC2	YER035W	S000000837	ORF	437		207	138		1	0	0	2	1	0	0	3	0.95	0	2	1.638	0.712	0.345	0.730184	NA	0	8.5033	7.9982	7.9982	TRUE	NA		1457.67	89.6317	6.48594
TMN3	YER113C	S000000915	ORF	2120					1	0	0	2	1	0	0	3	0.95	0	2	1.638	0.712	0.345	0.730184	NA	0	8.5033	7.9982	7.9982	TRUE	NA		3601	45.6428	5.51231
BNA6	YFR047C	S000001943	ORF	887		28	55		1	0	0	2	1	0	0	3	0.95	0	2	1.638	0.712	0.345	0.730184	NA	0	8.5033	7.9982	7.9982	TRUE	NA		3361	101.819	6.66987
YDL129W	YDL129W	S000002287	ORF	875		148	252		1	0	0	2	1	0	0	3	0.95	0	2	1.638	0.712	0.345	0.730184	NA	0	8.5033	7.9982	7.9982	TRUE	NA		803.333	24.6702	4.6247
BBC1	YJL020C	S000003557	ORF	3473		74	122		1	0	0	2	1	0	0	3	0.95	0	2	1.638	0.712	0.345	0.730184	NA	0	8.5033	7.9982	7.9982	TRUE	NA		4476	34.6314	5.11401
LSB6	YJL100W	S000003636	ORF	1823					1	0	0	2	1	0	0	3	0.95	0	2	1.638	0.712	0.345	0.730184	NA	0	8.5033	7.9982	7.9982	TRUE	NA		1239.67	18.2727	4.19162
ERB1	YMR049C	S000004652	ORF	2423		36	33		1	0	0	2	1	0	0	3	0.95	0	2	1.638	0.712	0.345	0.730184	NA	0	8.5033	7.9982	7.9982	TRUE	NA		13292	147.408	7.20367
SKP2	YNL311C	S000005255	ORF	2291					1	0	0	2	1	0	0	3	0.95	0	2	1.638	0.712	0.345	0.730184	NA	0	8.5033	7.9982	7.9982	TRUE	NA		2711	31.7972	4.99083
NGG1	YDR176W	S000002583	ORF	2108		35	106		1	2	1	3	1	2	1	4	1.94	2	2	1.634	0.708	0.372	0.709539	NA	0	4.2206	3.0207	3.0207	TRUE	NA		3306.33	42.1464	5.39734
YCK1	YHR135C	S000001177	ORF	1616		111	82		1	1	1	2	1	1	1	3	1.4	1	2	1.627	0.702	0.352	0.724519	NA	0	5.8299	3.9537	3.9537	TRUE	NA		5183	86.1836	6.42934
EBP2	YKL172W	S000001655	ORF	1283		15	101		1	1	1	2	1	1	1	3	1.4	1	2	1.627	0.702	0.352	0.724519	NA	0	5.8299	3.9537	3.9537	TRUE	NA		15246.7	319.325	8.31888
FRS1	YLR060W	S000004050	ORF	1787		187	107		1	1	1	2	1	1	1	3	1.4	1	2	1.627	0.702	0.352	0.724519	NA	0	5.8299	3.9537	3.9537	TRUE	NA		19949.3	299.977	8.22871
RPO31	YOR116C	S000005642	ORF	4382		246	98		1	1	1	2	1	1	1	3	1.4	1	2	1.627	0.702	0.352	0.724519	NA	0	5.8299	3.9537	3.9537	TRUE	NA		8791.67	53.9118	5.75253
NAB3	YPL190C	S000006111	ORF	2408		94	395		1	1	1	2	1	1	1	3	1.4	1	2	1.627	0.702	0.352	0.724519	NA	0	5.8299	3.9537	3.9537	TRUE	NA		5017.67	55.9925	5.80716
GLN1	YPR035W	S000006239	ORF	1112		118	96		2	2	0	5	2	2	0	7	2.64	2	4	1.627	0.702	0.375	0.707298	0.950147	1.7333	3.1384	2.8801	2.8801	TRUE	NA		38160.3	922.13	9.84883
RPN1	YHR027C	S000001069	ORF	2981		48	232		2	3	8	0	2	2	8	0	3.07	2	4	1.609	0.686	0.38	0.704307	0.948164	1.4433	2.7197	2.5036	2.5036	TRUE	NA		15838.3	142.768	7.15753
SEC24	YIL109C	S000001371	ORF	2780		89	96		3	1	7	0	3	1	7	0	2.67	2	4	1.609	0.686	0.368	0.713119	0.952128	1.835	3.1054	2.8764	2.8764	TRUE	NA		10547.3	101.949	6.6717
ALD6	YPL061W	S000005982	ORF	1502		35	121		3	1	7	0	3	1	7	0	2.67	2	4	1.609	0.686	0.368	0.713119	0.952128	1.835	3.1054	2.8764	2.8764	TRUE	NA		30729	549.747	9.10262
GDA1	YEL042W	S000000768	ORF	1556		150	139		2	3	5	2	2	2	5	3	3.03	2	4	1.604	0.681	0.397	0.691482	0.944849	0	2.7563	1.982	1.982	TRUE	NA		7755	133.924	7.06527
CYC3	YAL039C	S000000037	ORF	809		50	37		3	1	4	2	3	1	4	3	2.63	2	4	1.603	0.68	0.381	0.703474	0.948164	0	3.1539	2.3099	2.3099	TRUE	NA		2273.67	75.5202	6.23879
CWP2	YKL096W-A	S000001956	ORF	278		49	172		4	6	5	7	4	5	5	10	5.87	4	8	1.597	0.676	0.474	0.635202	0.924036	0	1.4862	1.1278	1.1278	TRUE	NA		83753.7	8095.5	12.9829
VTC3	YPL019C	S000005940	ORF	2507		126	55		0	3	5	0	0	2	5	0	1.84	1	2	1.593	0.672	0.334	0.73867	NA	5.8451	4.4605	4.5871	4.5871	TRUE	NA		4423	47.4075	5.56704
NAR1	YNL240C	S000005184	ORF	1475		177	90		1	2	5	0	1	2	5	0	1.88	2	2	1.58	0.66	0.336	0.736756	NA	0	4.3523	3.7095	3.7095	TRUE	NA		2768.33	50.4326	5.65628
FPR4	YLR449W	S000004441	ORF	1178		27	90		2	1	1	3	2	1	1	4	1.99	2	2	1.571	0.651	0.343	0.731242	NA	0	4.1239	2.9855	2.9855	TRUE	NA		11433.7	260.81	8.02686
PIN4	YBL051C	S000000147	ORF	2006		60	416		1	0	1	1	1	0	1	1	0.85	0	1	1.567	0.648	0.314	0.753817	NA	0	9.5277	7.1846	7.1846	TRUE	NA		4637.67	62.1231	5.95706
PRX1	YBL064C	S000000160	ORF	785		33	49		1	0	1	1	1	0	1	1	0.85	0	1	1.567	0.648	0.314	0.753817	NA	0	9.5277	7.1846	7.1846	TRUE	NA		3495.67	119.659	6.90278
CBR1	YIL043C	S000001305	ORF	854		12	84		1	0	1	1	1	0	1	1	0.85	0	1	1.567	0.648	0.314	0.753817	NA	0	9.5277	7.1846	7.1846	TRUE	NA		10736	337.807	8.40006
UTP25	YIL091C	S000001353	ORF	2165		27	61		1	0	1	1	1	0	1	1	0.85	0	1	1.567	0.648	0.314	0.753817	NA	0	9.5277	7.1846	7.1846	TRUE	NA		8855	109.904	6.78011
PKH3	YDR466W	S000002874	ORF	2696		97	41		1	0	1	1	1	0	1	1	0.85	0	1	1.567	0.648	0.314	0.753817	NA	0	9.5277	7.1846	7.1846	TRUE	NA		3113.33	31.0306	4.95562
BUD4	YJR092W	S000003852	ORF	4343		33	112		1	0	1	1	1	0	1	1	0.85	0	1	1.567	0.648	0.314	0.753817	NA	0	9.5277	7.1846	7.1846	TRUE	NA		4760.33	29.4532	4.88035
ISA1	YLL027W	S000003950	ORF	752		80	115		1	0	1	1	1	0	1	1	0.85	0	1	1.567	0.648	0.314	0.753817	NA	0	9.5277	7.1846	7.1846	TRUE	NA		2480.67	88.6411	6.4699
PSR2	YLR019W	S000004009	ORF	1193		206	22		1	0	1	1	1	0	1	1	0.85	0	1	1.567	0.648	0.314	0.753817	NA	0	9.5277	7.1846	7.1846	TRUE	NA		3564	80.2753	6.32688
RGR1	YLR071C	S000004061	ORF	3248		32	133		1	0	1	1	1	0	1	1	0.85	0	1	1.567	0.648	0.314	0.753817	NA	0	9.5277	7.1846	7.1846	TRUE	NA		4436.33	36.7023	5.1978
SWI6	YLR182W	S000004172	ORF	2411		41	122		3	2	8	0	3	2	8	0	3.12	2	4	1.566	0.648	0.359	0.719767	0.952128	1.5448	2.6806	2.4876	2.4876	TRUE	NA		3534.67	39.3945	5.29992
IRC21	YMR073C	S000004677	ORF	605			795		1	0	1	1	1	0	1	1	0.85	0	1	1.567	0.648	0.314	0.753817	NA	0	9.5277	7.1846	7.1846	TRUE	NA		1567.33	69.613	6.12129
BCH1	YMR237W	S000004850	ORF	2174		51	166		1	0	1	1	1	0	1	1	0.85	0	1	1.567	0.648	0.314	0.753817	NA	0	9.5277	7.1846	7.1846	TRUE	NA		4643.33	57.3925	5.84279
SUN4	YNL066W	S000005010	ORF	1262		359	197		1	0	1	1	1	0	1	1	0.85	0	1	1.567	0.648	0.314	0.753817	NA	0	9.5277	7.1846	7.1846	TRUE	NA		10982.7	233.848	7.86943
YNL115C	YNL115C	S000005059	ORF	1934		33	135		1	0	1	1	1	0	1	1	0.85	0	1	1.567	0.648	0.314	0.753817	NA	0	9.5277	7.1846	7.1846	TRUE	NA		2371.67	32.952	5.04229
ZRG17	YNR039C	S000005322	ORF	1817		48	691		1	0	1	1	1	0	1	1	0.85	0	1	1.567	0.648	0.314	0.753817	NA	0	9.5277	7.1846	7.1846	TRUE	NA		3524.67	52.1252	5.70391
HST1	YOL068C	S000005429	ORF	1511			192		1	0	1	1	1	0	1	1	0.85	0	1	1.567	0.648	0.314	0.753817	NA	0	9.5277	7.1846	7.1846	TRUE	NA		5529.33	98.3316	6.61958
RPL1A	YPL220W	S000006141	ORF	653		65	107		1	0	1	1	1	0	1	1	0.85	0	1	1.567	0.648	0.314	0.753817	NA	0	9.5277	7.1846	7.1846	TRUE	NA		49018.7	2017.13	10.9781
CUB1	YPL260W	S000006181	ORF	1655			177		1	0	1	1	1	0	1	1	0.85	0	1	1.567	0.648	0.314	0.753817	NA	0	9.5277	7.1846	7.1846	TRUE	NA		5142	83.487	6.38348
RIM101	YHL027W	S000001019	ORF	1877		131	189		0	2	2	1	0	2	2	1	1.24	1	2	1.556	0.638	0.312	0.754723	NA	0	6.5196	5.1198	5.1198	TRUE	NA		5337	76.4043	6.25558
CST6	YIL036W	S000001298	ORF	1763		58	104		0	2	2	1	0	2	2	1	1.24	1	2	1.556	0.638	0.312	0.754723	NA	0	6.5196	5.1198	5.1198	TRUE	NA		1798	27.4045	4.77634
PRY3	YJL078C	S000003614	ORF	2645		65	183		0	2	2	1	0	2	2	1	1.24	1	2	1.556	0.638	0.312	0.754723	NA	0	6.5196	5.1198	5.1198	TRUE	NA		4294.33	43.6269	5.44715
TPO1	YLL028W	S000003951	ORF	1760		107	194		0	2	2	1	0	2	2	1	1.24	1	2	1.556	0.638	0.312	0.754723	NA	0	6.5196	5.1198	5.1198	TRUE	NA		4116.67	62.8518	5.97388
RIM15	YFL033C	S000001861	ORF	5312		203	213		0	4	6	0	0	3	6	0	2.28	2	3	1.534	0.618	0.314	0.75366	0.952128	6.7913	3.6153	3.8904	3.8904	TRUE	NA		2782	14.0729	3.81485
ASH1	YKL185W	S000001668	ORF	1766		332	98		2	2	2	3	2	2	2	4	2.44	2	3	1.526	0.61	0.338	0.735708	0.952128	0	3.3939	2.4013	2.4013	TRUE	NA		7762.67	118.115	6.88405
ACO1	YLR304C	S000004295	ORF	2336		40	274		3	0	0	4	3	0	0	6	2.14	2	3	1.519	0.603	0.303	0.761916	0.952128	7.583	3.8431	4.1878	4.1878	TRUE	NA		21789.7	250.647	7.96951
GLT1	YDL171C	S000002330	ORF	6437		110	37		1	1	2	1	1	1	2	1	1.29	1	2	1.518	0.602	0.3	0.764107	NA	0	6.2866	4.1745	4.1745	TRUE	NA		12744.7	53.2022	5.73341
GSY2	YLR258W	S000004248	ORF	2117		67	361		4	1	5	2	4	1	5	3	3.12	2	4	1.513	0.598	0.346	0.729162	0.952128	0	2.6772	2.042	2.042	TRUE	NA		5715	72.5404	6.18071
CLA4	YNL298W	S000005242	ORF	2528		136	178		2	0	1	2	2	0	1	3	1.44	1	2	1.51	0.594	0.294	0.768871	NA	0	5.6438	4.6239	4.6239	TRUE	NA		3202	34.0352	5.08896
CCT4	YDL143W	S000002302	ORF	1586		41	100		1	4	7	0	1	3	7	0	2.78	2	4	1.485	0.57	0.308	0.758006	0.952128	1.7384	2.9968	2.775	2.775	TRUE	NA		14135.3	239.49	7.90382
RIM4	YHL024W	S000001016	ORF	2141					0	1	2	0	0	1	2	0	0.7	0	1	1.473	0.558	0.274	0.784124	NA	0	11.5628	10	10	TRUE	NA		985.667	12.3708	3.62887
FMC1	YIL098C	S000001360	ORF	467		37	67		0	1	2	0	0	1	2	0	0.7	0	1	1.473	0.558	0.274	0.784124	NA	0	11.5628	10	10	TRUE	NA		895	51.498	5.68645
CMK1	YFR014C	S000001910	ORF	1340		197	199		0	1	2	0	0	1	2	0	0.7	0	1	1.473	0.558	0.274	0.784124	NA	0	11.5628	10	10	TRUE	NA		2138.33	42.88	5.42223
ERG4	YGL012W	S000002980	ORF	1421		26	104		0	1	2	0	0	1	2	0	0.7	0	1	1.473	0.558	0.274	0.784124	NA	0	11.5628	10	10	TRUE	NA		12406	234.597	7.87404
SCP160	YJL080C	S000003616	ORF	3668		183	82		0	1	2	0	0	1	2	0	0.7	0	1	1.473	0.558	0.274	0.784124	NA	0	11.5628	10	10	TRUE	NA		18224.7	133.51	7.06081
MDH2	YOL126C	S000005486	ORF	1133		170	210		0	1	2	0	0	1	2	0	0.7	0	1	1.473	0.558	0.274	0.784124	NA	0	11.5628	10	10	TRUE	NA		11996	284.506	8.15231
DCS2	YOR173W	S000005699	ORF	1061		35	117		0	1	2	0	0	1	2	0	0.7	0	1	1.473	0.558	0.274	0.784124	NA	0	11.5628	10	10	TRUE	NA		1379	34.9248	5.12618
RPL33B	YOR234C	S000005760	ORF	850		20	72		0	1	2	0	0	1	2	0	0.7	0	1	1.473	0.558	0.274	0.784124	NA	0	11.5628	10	10	TRUE	NA		19485	615.979	9.26674
YOP1	YPR028W	S000006232	ORF	675		56	140		0	1	2	0	0	1	2	0	0.7	0	1	1.473	0.558	0.274	0.784124	NA	0	11.5628	10	10	TRUE	NA		15582	620.303	9.27683
VPS13	YLL040C	S000003963	ORF	9434		100	53		3	3	7	1	3	2	7	1	3.42	2	4	1.468	0.554	0.329	0.742336	0.952128	0	2.4575	1.8849	1.8849	TRUE	NA		4463.67	12.714	3.66834
EFT1	YOR133W	S000005659	ORF	2528		61	187		2	6	9	1	2	5	9	1	4.26	4	5	1.454	0.54	0.335	0.737261	0.952128	0.5294	1.9969	1.6379	1.6379	TRUE	NA		95158.7	1011.48	9.98225
OPY2	YPR075C	S000006279	ORF	1082			129		3	0	5	0	3	0	5	0	1.98	2	2	1.428	0.514	0.257	0.797332	NA	6.7011	4.1512	4.3851	4.3851	TRUE	NA		5310	131.872	7.04299
ERG9	YHR190W	S000001233	ORF	1334		50	100		1	3	4	1	1	2	4	1	2.18	2	2	1.427	0.513	0.276	0.782254	0.9583	0	3.7738	2.7228	2.7228	TRUE	NA		9567	192.71	7.59029
SRL1	YOR247W	S000005773	ORF	632					3	4	1	6	3	3	1	8	3.88	3	4	1.414	0.5	0.303	0.762006	0.952128	0.5381	2.1799	1.7623	1.7623	TRUE	NA		18750.7	797.231	9.63885
HHT1	YBR010W	S000000214	ORF	410		9	162		2	0	2	1	2	0	2	1	1.34	1	2	1.411	0.497	0.244	0.806911	NA	0	6.0701	4.8845	4.8845	TRUE	NA		26552	1740.2	10.765
YER152C	YER152C	S000000954	ORF	1331			32		2	0	2	1	2	0	2	1	1.34	1	2	1.411	0.497	0.244	0.806911	NA	0	6.0701	4.8845	4.8845	TRUE	NA		3017.33	60.9158	5.92874
PSE1	YMR308C	S000004925	ORF	3269		126	33		2	0	2	1	2	0	2	1	1.34	1	2	1.411	0.497	0.244	0.806911	NA	0	6.0701	4.8845	4.8845	TRUE	NA		11135	91.5293	6.51616
PSK1	YAL017W	S000000015	ORF	4070		368	189		0	2	3	0	0	2	3	0	1.14	1	2	1.403	0.489	0.236	0.81311	NA	0	7.0992	6.7612	6.7612	TRUE	NA		2577.67	17.0183	4.08902
LAP2	YNL045W	S000004990	ORF	2015			68		0	2	3	0	0	2	3	0	1.14	1	2	1.403	0.489	0.236	0.81311	NA	0	7.0992	6.7612	6.7612	TRUE	NA		4395	58.6096	5.87306
CPR1	YDR155C	S000002562	ORF	488		36	85		0	6	6	1	0	5	6	1	3.03	2	4	1.399	0.484	0.266	0.790457	0.963519	1.8788	2.7582	2.6068	2.6068	TRUE	NA		66809	3678.75	11.845
SFL1	YOR140W	S000005666	ORF	2300					0	3	0	3	0	2	0	4	1.65	1	2	1.39	0.475	0.234	0.815317	NA	6.2042	4.958	5.0793	5.0793	TRUE	NA		2668.33	31.1743	4.96229
RPL28	YGL103W	S000003071	ORF	960		18	86		9	5	7	8	9	4	7	11	7.74	6	9	1.388	0.473	0.362	0.717708	0.952128	0	1.1587	0.9118	0.9118	TRUE	NA		70933.7	1985.48	10.9553
SSB2	YNL209W	S000005153	ORF	1841		24	121		1	6	3	4	1	5	3	6	3.58	3	4	1.382	0.467	0.28	0.779808	0.9583	0	2.3522	1.8242	1.8242	TRUE	NA		101203	1477.14	10.5286
MSS4	YDR208W	S000002616	ORF	2339		37	115		1	1	3	0	1	1	3	0	1.19	1	2	1.374	0.459	0.224	0.82297	NA	0	6.823	5.4126	5.4126	TRUE	NA		5177.33	59.4786	5.8943
MCK1	YNL307C	S000005251	ORF	1127		167	322		1	1	3	0	1	1	3	0	1.19	1	2	1.374	0.459	0.224	0.82297	NA	0	6.823	5.4126	5.4126	TRUE	NA		7101.33	169.317	7.40358
SHP1	YBL058W	S000000154	ORF	1271		29	118		1	0	2	0	1	0	2	0	0.74	0	1	1.373	0.457	0.224	0.822943	NA	0	10.8378	9.8323	9.8323	TRUE	NA		6634	140.254	7.1319
GND1	YHR183W	S000001226	ORF	1469		78	121		1	0	2	0	1	0	2	0	0.74	0	1	1.373	0.457	0.224	0.822943	NA	0	10.8378	9.8323	9.8323	TRUE	NA		17869	326.861	8.35253
OST4	YDL232W	S000002391	ORF	110		18	290		1	0	2	0	1	0	2	0	0.74	0	1	1.373	0.457	0.224	0.822943	NA	0	10.8378	9.8323	9.8323	TRUE	NA		1367.33	334.015	8.38377
GLO2	YDR272W	S000002680	ORF	824		42	54		1	0	2	0	1	0	2	0	0.74	0	1	1.373	0.457	0.224	0.822943	NA	0	10.8378	9.8323	9.8323	TRUE	NA		4525.67	147.584	7.20539
PMP3	YDR276C	S000002684	ORF	167		51	199		1	0	2	0	1	0	2	0	0.74	0	1	1.373	0.457	0.224	0.822943	NA	0	10.8378	9.8323	9.8323	TRUE	NA		8818.67	1418.96	10.4706
SEC9	YGR009C	S000003241	ORF	1955		39	98		1	0	2	0	1	0	2	0	0.74	0	1	1.373	0.457	0.224	0.822943	NA	0	10.8378	9.8323	9.8323	TRUE	NA		4358.67	59.9089	5.9047
TIM54	YJL054W	S000003590	ORF	1436		20	191		1	0	2	0	1	0	2	0	0.74	0	1	1.373	0.457	0.224	0.822943	NA	0	10.8378	9.8323	9.8323	TRUE	NA		3915	73.2592	6.19494
ATP14	YLR295C	S000004286	ORF	374		36	239		1	0	2	0	1	0	2	0	0.74	0	1	1.373	0.457	0.224	0.822943	NA	0	10.8378	9.8323	9.8323	TRUE	NA		5830	418.872	8.71037
HAP5	YOR358W	S000005885	ORF	728		64	277		1	0	2	0	1	0	2	0	0.74	0	1	1.373	0.457	0.224	0.822943	NA	0	10.8378	9.8323	9.8323	TRUE	NA		861.667	31.8048	4.99117
RPL7B	YPL198W	S000006119	ORF	1550		29	92		1	0	2	0	1	0	2	0	0.74	0	1	1.373	0.457	0.224	0.822943	NA	0	10.8378	9.8323	9.8323	TRUE	NA		16579.7	287.428	8.16706
YOR072W-B	YOR072W-B	S000028516	ORF	161					1	0	2	0	1	0	2	0	0.74	0	1	1.373	0.457	0.224	0.822943	NA	0	10.8378	9.8323	9.8323	TRUE	NA		0	—	—
MAE1	YKL029C	S000001512	ORF	2009		36	9		3	4	2	5	3	3	2	7	3.78	3	4	1.372	0.456	0.279	0.779913	0.9583	0	2.236	1.6877	1.6877	TRUE	NA		15093.7	201.883	7.65737
MNN5	YJL186W	S000003722	ORF	1760		19	95		0	3	4	0	0	2	4	0	1.59	1	2	1.371	0.455	0.223	0.823178	NA	5.3622	5.1425	5.1656	5.1656	TRUE	NA		6138	93.7128	6.55017
HPT1	YDR399W	S000002807	ORF	665		56	114		1	3	1	3	1	2	1	4	2.14	2	2	1.363	0.447	0.239	0.811046	0.96468	0	3.8468	2.8084	2.8084	TRUE	NA		11407.7	460.956	8.84849
RPL19A	YBR084C-A	S000002156	ORF	1075		131	95		7	4	7	5	7	3	7	7	6	5	7	1.358	0.442	0.312	0.754715	0.952128	0	1.4569	1.1105	1.1105	TRUE	NA		45345	1133.46	10.1465
SLA1	YBL007C	S000000103	ORF	3734			59		2	4	6	1	2	3	6	1	3.12	2	4	1.355	0.438	0.255	0.798876	0.963519	0	2.6789	2.0238	2.0238	TRUE	NA		8378.33	60.2931	5.91392
VID24	YBR105C	S000000309	ORF	1088		31	98		9	1	9	3	9	1	9	4	5.69	5	6	1.34	0.422	0.279	0.780016	0.9583	0.8473	1.5288	1.3676	1.3676	TRUE	NA		6086.67	150.326	7.23195
SEC15	YGL233W	S000003202	ORF	2732		54	67		1	3	5	0	1	2	5	0	2.08	2	2	1.334	0.416	0.215	0.829789	0.968279	1.1387	3.9552	3.4296	3.4296	TRUE	NA		3161	31.0906	4.9584
CAF4	YKR036C	S000001744	ORF	1931		85	126		0	3	1	2	0	2	1	3	1.54	1	2	1.332	0.414	0.206	0.836565	NA	0	5.2817	4.3576	4.3576	TRUE	NA		2694.33	37.4933	5.22856
RGI1	YER067W	S000000869	ORF	485			92		0	2	0	2	0	2	0	3	1.1	1	2	1.325	0.406	0.196	0.844472	NA	0	7.3713	7.0629	7.0629	TRUE	NA		467	25.8738	4.69342
STP2	YHR006W	S000001048	ORF	1625		13	124		0	2	0	2	0	2	0	3	1.1	1	2	1.325	0.406	0.196	0.844472	NA	0	7.3713	7.0629	7.0629	TRUE	NA		3898.67	64.4685	6.01052
SHB17	YKR043C	S000001751	ORF	815		29	135		0	2	0	2	0	2	0	3	1.1	1	2	1.325	0.406	0.196	0.844472	NA	0	7.3713	7.0629	7.0629	TRUE	NA		7789.67	256.83	8.00467
PMT1	YDL095W	S000002253	ORF	2453		81	97		0	2	0	2	0	2	0	3	1.1	1	2	1.325	0.406	0.196	0.844472	NA	0	7.3713	7.0629	7.0629	TRUE	NA		10936.7	119.804	6.90453
BMH2	YDR099W	S000002506	ORF	821		827	223		0	2	0	2	0	2	0	3	1.1	1	2	1.325	0.406	0.196	0.844472	NA	0	7.3713	7.0629	7.0629	TRUE	NA		12156.3	397.873	8.63616
SCS3	YGL126W	S000003094	ORF	1142		50	242		0	2	0	2	0	2	0	3	1.1	1	2	1.325	0.406	0.196	0.844472	NA	0	7.3713	7.0629	7.0629	TRUE	NA		2251	52.9656	5.72698
ARO8	YGL202W	S000003170	ORF	1502		119	69		0	2	0	2	0	2	0	3	1.1	1	2	1.325	0.406	0.196	0.844472	NA	0	7.3713	7.0629	7.0629	TRUE	NA		16869	301.789	8.2374
ENV11	YGR071C	S000003303	ORF	2582		50	171		0	2	0	2	0	2	0	3	1.1	1	2	1.325	0.406	0.196	0.844472	NA	0	7.3713	7.0629	7.0629	TRUE	NA		2231.33	23.2216	4.5374
ZUO1	YGR285C	S000003517	ORF	1301		14	45		0	2	0	2	0	2	0	3	1.1	1	2	1.325	0.406	0.196	0.844472	NA	0	7.3713	7.0629	7.0629	TRUE	NA		27967.3	577.641	9.17403
SPA2	YLL021W	S000003944	ORF	4400		135	113		0	2	0	2	0	2	0	3	1.1	1	2	1.325	0.406	0.196	0.844472	NA	0	7.3713	7.0629	7.0629	TRUE	NA		6796	41.5036	5.37516
DPH6	YLR143W	S000004133	ORF	2057		38	196		0	2	0	2	0	2	0	3	1.1	1	2	1.325	0.406	0.196	0.844472	NA	0	7.3713	7.0629	7.0629	TRUE	NA		2985.67	39.0024	5.28549
ARP9	YMR033W	S000004636	ORF	1489		29	156		0	2	0	2	0	2	0	3	1.1	1	2	1.325	0.406	0.196	0.844472	NA	0	7.3713	7.0629	7.0629	TRUE	NA		4847.33	87.4768	6.45083
HCH1	YNL281W	S000005225	ORF	461		30	162		0	2	0	2	0	2	0	3	1.1	1	2	1.325	0.406	0.196	0.844472	NA	0	7.3713	7.0629	7.0629	TRUE	NA		5405.33	315.069	8.29953
TAT2	YOL020W	S000005380	ORF	1778		111	119		0	2	0	2	0	2	0	3	1.1	1	2	1.325	0.406	0.196	0.844472	NA	0	7.3713	7.0629	7.0629	TRUE	NA		5555	83.9531	6.39151
TUM1	YOR251C	S000005777	ORF	914		52	68		0	2	0	2	0	2	0	3	1.1	1	2	1.325	0.406	0.196	0.844472	NA	0	7.3713	7.0629	7.0629	TRUE	NA		3839	112.864	6.81845
YPL088W	YPL088W	S000006009	ORF	1028		101	79		0	2	0	2	0	2	0	3	1.1	1	2	1.325	0.406	0.196	0.844472	NA	0	7.3713	7.0629	7.0629	TRUE	NA		1790.33	46.7978	5.54837
TPS2	YDR074W	S000002481	ORF	2690		76	239		3	3	6	1	3	2	6	1	3.17	2	4	1.324	0.405	0.237	0.812966	0.96468	0	2.641	1.9872	1.9872	TRUE	NA		7295	72.8715	6.18728
XDJ1	YLR090W	S000004080	ORF	1379		64	117		3	3	6	1	3	2	6	1	3.17	2	4	1.324	0.405	0.237	0.812966	0.96468	0	2.641	1.9872	1.9872	TRUE	NA		2322.33	45.2527	5.49993
URA7	YBL039C	S000000135	ORF	1739		55	80		0	4	2	2	0	3	2	3	1.99	2	2	1.322	0.403	0.207	0.835688	NA	0	4.1282	3.4907	3.4907	TRUE	NA		21013.3	324.698	8.34296
TIF1	YKR059W	S000001767	ORF	1187		19	112		0	4	2	2	0	3	2	3	1.99	2	2	1.322	0.403	0.207	0.835688	NA	0	4.1282	3.4907	3.4907	TRUE	NA		46593.3	1054.77	10.0427
SOD1	YJR104C	S000003865	ORF	464		29	48		4	7	10	2	4	5	10	3	5.55	4	6	1.32	0.4	0.273	0.78499	0.959772	0	1.5649	1.2366	1.2366	TRUE	NA		34624.3	2005.16	10.9695
ABP1	YCR088W	S000000684	ORF	1778		44	77		3	5	8	1	3	4	8	1	4.06	4	4	1.313	0.393	0.243	0.80793	0.96468	0.2746	2.0901	1.6529	1.6529	TRUE	NA		7295.33	110.255	6.7847
RPN2	YIL075C	S000001337	ORF	2837		53	75		2	1	0	3	2	1	0	4	1.74	2	2	1.312	0.392	0.197	0.843458	NA	0	4.6969	4.0244	4.0244	TRUE	NA		14131	133.844	7.06441
RPN3	YER021W	S000000823	ORF	1571		50	78		1	2	1	2	1	2	1	3	1.59	2	2	1.299	0.377	0.193	0.847168	NA	0	5.1292	3.5283	3.5283	TRUE	NA		11945.3	204.318	7.67467
YSY6	YBR162W-A	S000002158	ORF	197		76	89		1	2	1	2	1	2	1	3	1.59	2	2	1.299	0.377	0.193	0.847168	NA	0	5.1292	3.5283	3.5283	TRUE	NA		3352	457.217	8.83674
ALR1	YOL130W	S000005490	ORF	2579		155	356		1	2	1	2	1	2	1	3	1.59	2	2	1.299	0.377	0.193	0.847168	NA	0	5.1292	3.5283	3.5283	TRUE	NA		5273.33	54.9438	5.77988
PDB1	YBR221C	S000000425	ORF	1100		203	214		2	2	5	0	2	2	5	0	2.13	2	2	1.295	0.373	0.194	0.846084	0.968279	0.7906	3.8705	3.3126	3.3126	TRUE	NA		16954.3	414.164	8.69406
HEM1	YDR232W	S000002640	ORF	1646		228	177		2	3	6	0	2	2	6	0	2.57	2	3	1.291	0.368	0.198	0.843379	0.968279	1.0339	3.2228	2.844	2.844	TRUE	NA		7693.33	125.594	6.97263
MKK1	YOR231W	S000005757	ORF	1526		86	192		1	5	4	2	1	4	4	3	2.93	2	4	1.289	0.366	0.21	0.833585	0.968279	0	2.8473	2.122	2.122	TRUE	NA		2405.33	42.3551	5.40446
MIS1	YBR084W	S000000288	ORF	2927		70	162		1	1	0	2	1	1	0	3	1.15	1	2	1.287	0.364	0.177	0.859561	NA	0	7.0735	5.6469	5.6469	TRUE	NA		13133.3	120.569	6.91372
SUP45	YBR143C	S000000347	ORF	1313		21	117		1	1	0	2	1	1	0	3	1.15	1	2	1.287	0.364	0.177	0.859561	NA	0	7.0735	5.6469	5.6469	TRUE	NA		25354.7	518.893	9.01929
TPA1	YER049W	S000000851	ORF	1934		98	86		1	1	0	2	1	1	0	3	1.15	1	2	1.287	0.364	0.177	0.859561	NA	0	7.0735	5.6469	5.6469	TRUE	NA		12536	174.176	7.4444
ALD5	YER073W	S000000875	ORF	1562		175	134		1	1	0	2	1	1	0	3	1.15	1	2	1.287	0.364	0.177	0.859561	NA	0	7.0735	5.6469	5.6469	TRUE	NA		19318.7	332.339	8.37651
OSH3	YHR073W	S000001115	ORF	2990		80	146		1	1	0	2	1	1	0	3	1.15	1	2	1.287	0.364	0.177	0.859561	NA	0	7.0735	5.6469	5.6469	TRUE	NA		6249	56.1596	5.81146
RRP1	YDR087C	S000002494	ORF	836			68		1	1	0	2	1	1	0	3	1.15	1	2	1.287	0.364	0.177	0.859561	NA	0	7.0735	5.6469	5.6469	TRUE	NA		5663.67	182.044	7.50814
TRM12	YML005W	S000004464	ORF	1388		Potential_AUG_annotation_error	48		1	1	0	2	1	1	0	3	1.15	1	2	1.287	0.364	0.177	0.859561	NA	0	7.0735	5.6469	5.6469	TRUE	NA		2005.67	38.8288	5.27906
PET494	YNR045W	S000005328	ORF	1469		107	40		1	1	0	2	1	1	0	3	1.15	1	2	1.287	0.364	0.177	0.859561	NA	0	7.0735	5.6469	5.6469	TRUE	NA		1242	22.7187	4.50581
CUE5	YOR042W	S000005568	ORF	1235			51		3	1	5	0	3	1	5	0	2.17	2	2	1.254	0.327	0.17	0.865215	0.974221	1.4193	3.7895	3.3437	3.3437	TRUE	NA		4486.67	97.6206	6.60911
SBP1	YHL034C	S000001026	ORF	884		112	129		8	2	12	0	8	2	12	0	5.33	5	6	1.25	0.321	0.197	0.843642	0.968279	2.511	1.6225	1.7609	1.7609	TRUE	NA		16563.7	503.488	8.97581
RSC2	YLR357W	S000004349	ORF	2669		38	189		2	1	1	2	2	1	1	3	1.64	2	2	1.249	0.321	0.165	0.869319	NA	0	4.9855	3.4686	3.4686	TRUE	NA		5007.67	50.4164	5.65582
GPP2	YER062C	S000000864	ORF	752		198	147		0	3	2	1	0	2	2	1	1.44	1	2	1.248	0.32	0.158	0.874123	NA	0	5.652	4.5805	4.5805	TRUE	NA		12011.3	429.198	8.7455
RPS12	YOR369C	S000005896	ORF	431		69	85		3	0	0	3	3	0	0	4	1.79	2	2	1.248	0.32	0.158	0.874495	NA	7.0405	4.5767	4.8153	4.8153	TRUE	NA		91297	5691.99	12.4747
EHT1	YBR177C	S000000381	ORF	1355			117		0	2	1	1	0	2	1	1	0.99	1	1	1.245	0.316	0.153	0.878384	NA	0	8.1249	6.2693	6.2693	TRUE	NA		12066.3	239.288	7.9026
ENP1	YBR247C	S000000451	ORF	1451		4	94		0	2	1	1	0	2	1	1	0.99	1	1	1.245	0.316	0.153	0.878384	NA	0	8.1249	6.2693	6.2693	TRUE	NA		7046.33	130.491	7.02781
THR1	YHR025W	S000001067	ORF	1073		27	81		0	2	1	1	0	2	1	1	0.99	1	1	1.245	0.316	0.153	0.878384	NA	0	8.1249	6.2693	6.2693	TRUE	NA		7103.33	177.888	7.47483
TRP4	YDR354W	S000002762	ORF	1142		97	64		0	2	1	1	0	2	1	1	0.99	1	1	1.245	0.316	0.153	0.878384	NA	0	8.1249	6.2693	6.2693	TRUE	NA		3888.33	91.4918	6.51557
ERG3	YLR056W	S000004046	ORF	1097		62	122		0	2	1	1	0	2	1	1	0.99	1	1	1.245	0.316	0.153	0.878384	NA	0	8.1249	6.2693	6.2693	TRUE	NA		14230.3	348.572	8.44531
YPS3	YLR121C	S000004111	ORF	1526		183	119		0	2	1	1	0	2	1	1	0.99	1	1	1.245	0.316	0.153	0.878384	NA	0	8.1249	6.2693	6.2693	TRUE	NA		4242	74.6966	6.22297
BUD17	YNR027W	S000005310	ORF	953		33	248		0	2	1	1	0	2	1	1	0.99	1	1	1.245	0.316	0.153	0.878384	NA	0	8.1249	6.2693	6.2693	TRUE	NA		2290	64.5695	6.01278
RDL2	YOR286W	S000005812	ORF	449		18	59		0	2	1	1	0	2	1	1	0.99	1	1	1.245	0.316	0.153	0.878384	NA	0	8.1249	6.2693	6.2693	TRUE	NA		2667.33	159.63	7.31859
TUP1	YCR084C	S000000680	ORF	2141		202	324		3	4	1	5	3	3	1	7	3.53	3	4	1.238	0.308	0.183	0.854504	0.970008	0	2.3851	1.8743	1.8743	TRUE	NA		9203	115.504	6.8518
NEW1	YPL226W	S000006147	ORF	3590		60	254		3	3	4	2	3	2	4	3	3.02	2	4	1.232	0.301	0.176	0.860633	0.972484	0	2.7626	1.9713	1.9713	TRUE	NA		28612.3	214.163	7.74256
YGP1	YNL160W	S000005104	ORF	1064		56	206		4	0	1	3	4	0	1	4	2.28	2	2	1.228	0.296	0.154	0.877344	0.982719	1.8844	3.6167	3.2861	3.2861	TRUE	NA		45941.3	1160.24	10.1802
HAP1	YLR256W	S000004246	ORF	4508					1	3	3	1	1	2	3	1	1.93	2	2	1.224	0.291	0.154	0.877798	NA	0	4.2449	2.9913	2.9913	TRUE	NA		7418.67	44.2208	5.46665
MYO5	YMR109W	S000004715	ORF	3659		25	83		6	0	6	1	6	0	6	1	3.31	3	4	1.218	0.285	0.158	0.874563	0.982719	2.3471	2.5339	2.5015	2.5015	TRUE	NA		5377.67	39.4926	5.30351
CKA1	YIL035C	S000001297	ORF	1118		112	88		1	2	2	1	1	2	2	1	1.49	2	2	1.215	0.281	0.142	0.886685	NA	0	5.4771	3.6909	3.6909	TRUE	NA		5296.67	127.305	6.99215
YMR027W	YMR027W	S000004629	ORF	1412		68	46		1	2	2	1	1	2	2	1	1.49	2	2	1.215	0.281	0.142	0.886685	NA	0	5.4771	3.6909	3.6909	TRUE	NA		5787.67	110.142	6.78322
ENV9	YOR246C	S000005772	ORF	992		65	61		1	2	2	1	1	2	2	1	1.49	2	2	1.215	0.281	0.142	0.886685	NA	0	5.4771	3.6909	3.6909	TRUE	NA		5748.33	155.709	7.28271
YEL023C	YEL023C	S000000749	ORF	2048					2	0	0	2	2	0	0	3	1.19	1	2	1.21	0.275	0.133	0.893974	NA	5.3778	6.7993	6.6552	6.6552	TRUE	NA		1205.67	15.8191	3.9836
ERG8	YMR220W	S000004833	ORF	1355		88	75		2	0	0	2	2	0	0	3	1.19	1	2	1.21	0.275	0.133	0.893974	NA	5.3778	6.7993	6.6552	6.6552	TRUE	NA		5717	113.374	6.82495
HHF2	YNL030W	S000004975	ORF	311		56	178		2	0	0	2	2	0	0	3	1.19	1	2	1.21	0.275	0.133	0.893974	NA	5.3778	6.7993	6.6552	6.6552	TRUE	NA		23173	2002.2	10.9674
GNA1	YFL017C	S000001877	ORF	479		22	179		1	1	1	1	1	1	1	1	1.04	1	1	1.2	0.263	0.129	0.897579	NA	0	7.7635	5.0363	5.0363	TRUE	NA		2028	113.767	6.82994
UTP4	YDR324C	S000002732	ORF	2330		Potential_AUG_annotation_error	154		1	1	1	1	1	1	1	1	1.04	1	1	1.2	0.263	0.129	0.897579	NA	0	7.7635	5.0363	5.0363	TRUE	NA		11075	127.724	6.99689
YRF1-3	YGR296W	S000003528	ORF	5727					1	1	1	1	1	1	1	1	1.04	1	1	1.2	0.263	0.129	0.897579	NA	0	7.7635	5.0363	5.0363	TRUE	NA		3378.33	15.8511	3.98651
PSR1	YLL010C	S000003933	ORF	1283		243	232		1	1	1	1	1	1	1	1	1.04	1	1	1.2	0.263	0.129	0.897579	NA	0	7.7635	5.0363	5.0363	TRUE	NA		3510	73.5132	6.19993
ACS2	YLR153C	S000004143	ORF	2051		56	236		1	1	1	1	1	1	1	1	1.04	1	1	1.2	0.263	0.129	0.897579	NA	0	7.7635	5.0363	5.0363	TRUE	NA		19343.3	253.425	7.98542
WTM1	YOR230W	S000005756	ORF	1313		37	190		1	1	1	1	1	1	1	1	1.04	1	1	1.2	0.263	0.129	0.897579	NA	0	7.7635	5.0363	5.0363	TRUE	NA		13192.3	269.986	8.07674
FRT1	YOR324C	S000005851	ORF	1808			117		1	1	1	1	1	1	1	1	1.04	1	1	1.2	0.263	0.129	0.897579	NA	0	7.7635	5.0363	5.0363	TRUE	NA		2467	36.6653	5.19634
AIM44	YPL158C	S000006079	ORF	2276		142	51		1	1	1	1	1	1	1	1	1.04	1	1	1.2	0.263	0.129	0.897579	NA	0	7.7635	5.0363	5.0363	TRUE	NA		3733.33	44.0767	5.46194
CTI6	YPL181W	S000006102	ORF	1520		122	107		1	1	1	1	1	1	1	1	1.04	1	1	1.2	0.263	0.129	0.897579	NA	0	7.7635	5.0363	5.0363	TRUE	NA		4742	83.8306	6.38941
GCN20	YFR009W	S000001905	ORF	2258		61	71		3	0	1	2	3	0	1	3	1.69	2	2	1.19	0.252	0.126	0.899532	NA	1.2068	4.8498	4.1233	4.1233	TRUE	NA		10924.3	130.004	7.02241
FLC2	YAL053W	S000000049	ORF	2351		109	53		0	1	0	1	0	1	0	1	0.55	0	0	1.181	0.24	0.118	0.905997	NA	0	14.6111	10	10	TRUE	NA		8547.67	97.6966	6.61024
FLO1	YAR050W	S000000084	ORF	4613					0	1	0	1	0	1	0	1	0.55	0	0	1.181	0.24	0.118	0.905997	NA	0	14.6111	10	10	TRUE	NA		824	4.79986	2.26299
YEL1	YBL060W	S000000156	ORF	2063		60	46		0	1	0	1	0	1	0	1	0.55	0	0	1.181	0.24	0.118	0.905997	NA	0	14.6111	10	10	TRUE	NA		2333	30.3879	4.92542
SEF1	YBL066C	S000000162	ORF	3446					0	1	0	1	0	1	0	1	0.55	0	0	1.181	0.24	0.118	0.905997	NA	0	14.6111	10	10	TRUE	NA		1750.33	13.6487	3.77069
BRN1	YBL097W	S000000193	ORF	2264					0	1	0	1	0	1	0	1	0.55	0	0	1.181	0.24	0.118	0.905997	NA	0	14.6111	10	10	TRUE	NA		1019.33	12.0983	3.59673
CDS1	YBR029C	S000000233	ORF	1373		685	121		0	1	0	1	0	1	0	1	0.55	0	0	1.181	0.24	0.118	0.905997	NA	0	14.6111	10	10	TRUE	NA		14160.3	277.133	8.11443
CST26	YBR042C	S000000246	ORF	1193			91		0	1	0	1	0	1	0	1	0.55	0	0	1.181	0.24	0.118	0.905997	NA	0	14.6111	10	10	TRUE	NA		2849.33	64.1782	6.00401
PFF1	YBR074W	S000000278	ORF	2930		5	26		0	1	0	1	0	1	0	1	0.55	0	0	1.181	0.24	0.118	0.905997	NA	0	14.6111	10	10	TRUE	NA		4645.67	42.6054	5.41297
SHE3	YBR130C	S000000334	ORF	1277		42	94		0	1	0	1	0	1	0	1	0.55	0	0	1.181	0.24	0.118	0.905997	NA	0	14.6111	10	10	TRUE	NA		3489.33	73.4237	6.19817
KTR3	YBR205W	S000000409	ORF	1214					0	1	0	1	0	1	0	1	0.55	0	0	1.181	0.24	0.118	0.905997	NA	0	14.6111	10	10	TRUE	NA		5199	115.076	6.84645
DUR1,2	YBR208C	S000000412	ORF	5507		348	102		0	1	0	1	0	1	0	1	0.55	0	0	1.181	0.24	0.118	0.905997	NA	0	14.6111	10	10	TRUE	NA		2611.33	12.7418	3.6715
PPS1	YBR276C	S000000480	ORF	2423		75	52		0	1	0	1	0	1	0	1	0.55	0	0	1.181	0.24	0.118	0.905997	NA	0	14.6111	10	10	TRUE	NA		4320	47.9088	5.58222
FYV5	YCL058C	S000000563	ORF	458					0	1	0	1	0	1	0	1	0.55	0	0	1.181	0.24	0.118	0.905997	NA	0	14.6111	10	10	TRUE	NA		2210	129.662	7.01861
FEN2	YCR028C	S000000623	ORF	1538		89	140		0	1	0	1	0	1	0	1	0.55	0	0	1.181	0.24	0.118	0.905997	NA	0	14.6111	10	10	TRUE	NA		2421	42.2983	5.40253
PAT1	YCR077C	S000000673	ORF	2390		43	137		0	1	0	1	0	1	0	1	0.55	0	0	1.181	0.24	0.118	0.905997	NA	0	14.6111	10	10	TRUE	NA		8280.33	93.0968	6.54066
GEA2	YEL022W	S000000748	ORF	4379		115	79		0	1	0	1	0	1	0	1	0.55	0	0	1.181	0.24	0.118	0.905997	NA	0	14.6111	10	10	TRUE	NA		4856.33	29.8001	4.89725
SIT1	YEL065W	S000000791	ORF	1886		132	79		0	1	0	1	0	1	0	1	0.55	0	0	1.181	0.24	0.118	0.905997	NA	0	14.6111	10	10	TRUE	NA		1928	27.4694	4.77976
UBC6	YER100W	S000000902	ORF	752		265	94		0	1	0	1	0	1	0	1	0.55	0	0	1.181	0.24	0.118	0.905997	NA	0	14.6111	10	10	TRUE	NA		3988.33	142.514	7.15496
YCK3	YER123W	S000000925	ORF	1574		190	422		0	1	0	1	0	1	0	1	0.55	0	0	1.181	0.24	0.118	0.905997	NA	0	14.6111	10	10	TRUE	NA		3423.67	58.4482	5.86909
ARN2	YHL047C	S000001039	ORF	1862			84		0	1	0	1	0	1	0	1	0.55	0	0	1.181	0.24	0.118	0.905997	NA	0	14.6111	10	10	TRUE	NA		1498.67	21.6277	4.43481
CIC1	YHR052W	S000001094	ORF	1130		27	133		0	1	0	1	0	1	0	1	0.55	0	0	1.181	0.24	0.118	0.905997	NA	0	14.6111	10	10	TRUE	NA		13229	314.582	8.29729
MOB1	YIL106W	S000001368	ORF	1029		103	83		0	1	0	1	0	1	0	1	0.55	0	0	1.181	0.24	0.118	0.905997	NA	0	14.6111	10	10	TRUE	NA		2314.67	60.4446	5.91754
DSN1	YIR010W	S000001449	ORF	1730		69	128		0	1	0	1	0	1	0	1	0.55	0	0	1.181	0.24	0.118	0.905997	NA	0	14.6111	10	10	TRUE	NA		1767.33	27.4509	4.77878
URA6	YKL024C	S000001507	ORF	614		226	82		0	1	0	1	0	1	0	1	0.55	0	0	1.181	0.24	0.118	0.905997	NA	0	14.6111	10	10	TRUE	NA		5190.33	227.149	7.8275
YJU3	YKL094W	S000001577	ORF	941		24	91		0	1	0	1	0	1	0	1	0.55	0	0	1.181	0.24	0.118	0.905997	NA	0	14.6111	10	10	TRUE	NA		4900.33	139.933	7.12859
MRPL20	YKR085C	S000001793	ORF	587		8	35		0	1	0	1	0	1	0	1	0.55	0	0	1.181	0.24	0.118	0.905997	NA	0	14.6111	10	10	TRUE	NA		1710	78.2785	6.29054
SPB4	YFL002C	S000001894	ORF	1820		13	106		0	1	0	1	0	1	0	1	0.55	0	0	1.181	0.24	0.118	0.905997	NA	0	14.6111	10	10	TRUE	NA		4972.33	73.4131	6.19797
PBP4	YDL053C	S000002211	ORF	557		170	170		0	1	0	1	0	1	0	1	0.55	0	0	1.181	0.24	0.118	0.905997	NA	0	14.6111	10	10	TRUE	NA		2612.33	126.025	6.97757
YDL109C	YDL109C	S000002267	ORF	1943					0	1	0	1	0	1	0	1	0.55	0	0	1.181	0.24	0.118	0.905997	NA	0	14.6111	10	10	TRUE	NA		879.333	12.1609	3.60418
CYK3	YDL117W	S000002275	ORF	2657		262	128		0	1	0	1	0	1	0	1	0.55	0	0	1.181	0.24	0.118	0.905997	NA	0	14.6111	10	10	TRUE	NA		3837	38.8047	5.27816
CDC36	YDL165W	S000002324	ORF	575		50	36		0	1	0	1	0	1	0	1	0.55	0	0	1.181	0.24	0.118	0.905997	NA	0	14.6111	10	10	TRUE	NA		1841	86.0341	6.42684
DLD2	YDL178W	S000002337	ORF	1592		8	74		0	1	0	1	0	1	0	1	0.55	0	0	1.181	0.24	0.118	0.905997	NA	0	14.6111	10	10	TRUE	NA		5194.67	87.6797	6.45417
GYP7	YDL234C	S000002393	ORF	2240		138	62		0	1	0	1	0	1	0	1	0.55	0	0	1.181	0.24	0.118	0.905997	NA	0	14.6111	10	10	TRUE	NA		2604.33	31.2416	4.9654
GRX3	YDR098C	S000002505	ORF	752		Potential_AUG_annotation_error	26		0	1	0	1	0	1	0	1	0.55	0	0	1.181	0.24	0.118	0.905997	NA	0	14.6111	10	10	TRUE	NA		5281	188.705	7.55999
UBX5	YDR330W	S000002738	ORF	1502		41	81		0	1	0	1	0	1	0	1	0.55	0	0	1.181	0.24	0.118	0.905997	NA	0	14.6111	10	10	TRUE	NA		1860.33	33.2817	5.05666
HEH2	YDR458C	S000002866	ORF	1991		31	179		0	1	0	1	0	1	0	1	0.55	0	0	1.181	0.24	0.118	0.905997	NA	0	14.6111	10	10	TRUE	NA		3808.67	51.4027	5.68377
GNP1	YDR508C	S000002916	ORF	1991		130	211		0	1	0	1	0	1	0	1	0.55	0	0	1.181	0.24	0.118	0.905997	NA	0	14.6111	10	10	TRUE	NA		17519.7	236.45	7.88539
PAD1	YDR538W	S000002946	ORF	728			211		0	1	0	1	0	1	0	1	0.55	0	0	1.181	0.24	0.118	0.905997	NA	0	14.6111	10	10	TRUE	NA		855.667	31.5833	4.98109
SLD3	YGL113W	S000003081	ORF	2006		89	226		0	1	0	1	0	1	0	1	0.55	0	0	1.181	0.24	0.118	0.905997	NA	0	14.6111	10	10	TRUE	NA		1934.67	25.9155	4.69574
TPN1	YGL186C	S000003154	ORF	1739		63	21		0	1	0	1	0	1	0	1	0.55	0	0	1.181	0.24	0.118	0.905997	NA	0	14.6111	10	10	TRUE	NA		4480.33	69.2302	6.11333
SKI8	YGL213C	S000003181	ORF	1193		21	232		0	1	0	1	0	1	0	1	0.55	0	0	1.181	0.24	0.118	0.905997	NA	0	14.6111	10	10	TRUE	NA		3605	81.1988	6.34339
RME1	YGR044C	S000003276	ORF	902			216		0	1	0	1	0	1	0	1	0.55	0	0	1.181	0.24	0.118	0.905997	NA	0	14.6111	10	10	TRUE	NA		3011.33	89.7092	6.48718
MRPS35	YGR165W	S000003397	ORF	1037		57	119		0	1	0	1	0	1	0	1	0.55	0	0	1.181	0.24	0.118	0.905997	NA	0	14.6111	10	10	TRUE	NA		3055.33	79.1707	6.30689
SKI6	YGR195W	S000003427	ORF	740		104	78		0	1	0	1	0	1	0	1	0.55	0	0	1.181	0.24	0.118	0.905997	NA	0	14.6111	10	10	TRUE	NA		3182.67	115.57	6.85262
IDS2	YJL146W	S000003682	ORF	1409		96	135		0	1	0	1	0	1	0	1	0.55	0	0	1.181	0.24	0.118	0.905997	NA	0	14.6111	10	10	TRUE	NA		1929	36.788	5.20116
GON7	YJL184W	S000003720	ORF	371		29	75		0	1	0	1	0	1	0	1	0.55	0	0	1.181	0.24	0.118	0.905997	NA	0	14.6111	10	10	TRUE	NA		1151	83.3654	6.38138
YJL206C	YJL206C	S000003741	ORF	2276			78		0	1	0	1	0	1	0	1	0.55	0	0	1.181	0.24	0.118	0.905997	NA	0	14.6111	10	10	TRUE	NA		1008.67	11.9086	3.57393
RIX7	YLL034C	S000003957	ORF	2513		40	103		0	1	0	1	0	1	0	1	0.55	0	0	1.181	0.24	0.118	0.905997	NA	0	14.6111	10	10	TRUE	NA		7495.33	80.1462	6.32456
ENT4	YLL038C	S000003961	ORF	743			272		0	1	0	1	0	1	0	1	0.55	0	0	1.181	0.24	0.118	0.905997	NA	0	14.6111	10	10	TRUE	NA		908	32.8384	5.03731
STU2	YLR045C	S000004035	ORF	2666		39	210		0	1	0	1	0	1	0	1	0.55	0	0	1.181	0.24	0.118	0.905997	NA	0	14.6111	10	10	TRUE	NA		3194	32.1928	5.00867
BMT6	YLR063W	S000004053	ORF	1097		26	34		0	1	0	1	0	1	0	1	0.55	0	0	1.181	0.24	0.118	0.905997	NA	0	14.6111	10	10	TRUE	NA		1829.33	44.8096	5.48574
MAS1	YLR163C	S000004153	ORF	1388		48	132		0	1	0	1	0	1	0	1	0.55	0	0	1.181	0.24	0.118	0.905997	NA	0	14.6111	10	10	TRUE	NA		3188	61.7182	5.94762
RPS28B	YLR264W	S000004254	ORF	203		13	643		0	1	0	1	0	1	0	1	0.55	0	0	1.181	0.24	0.118	0.905997	NA	0	14.6111	10	10	TRUE	NA		10138	1341.96	10.3901
YHC1	YLR298C	S000004289	ORF	695		35	49		0	1	0	1	0	1	0	1	0.55	0	0	1.181	0.24	0.118	0.905997	NA	0	14.6111	10	10	TRUE	NA		1591.33	61.5263	5.94313
MRPL15	YLR312W-A	S000004304	ORF	761		31	111		0	1	0	1	0	1	0	1	0.55	0	0	1.181	0.24	0.118	0.905997	NA	0	14.6111	10	10	TRUE	NA		1958.67	69.1609	6.11188
ELO3	YLR372W	S000004364	ORF	1037		128	119		0	1	0	1	0	1	0	1	0.55	0	0	1.181	0.24	0.118	0.905997	NA	0	14.6111	10	10	TRUE	NA		19657.3	509.367	8.99256
CSR1	YLR380W	S000004372	ORF	1226		81	132		0	1	0	1	0	1	0	1	0.55	0	0	1.181	0.24	0.118	0.905997	NA	0	14.6111	10	10	TRUE	NA		4535	99.3966	6.63512
SML1	YML058W	S000004523	ORF	314		29	241		0	1	0	1	0	1	0	1	0.55	0	0	1.181	0.24	0.118	0.905997	NA	0	14.6111	10	10	TRUE	NA		10385	888.713	9.79557
NTE1	YML059C	S000004524	ORF	5039		64	156		0	1	0	1	0	1	0	1	0.55	0	0	1.181	0.24	0.118	0.905997	NA	0	14.6111	10	10	TRUE	NA		3549.67	18.929	4.24253
ARG81	YML099C	S000004565	ORF	2642		17	100		0	1	0	1	0	1	0	1	0.55	0	0	1.181	0.24	0.118	0.905997	NA	0	14.6111	10	10	TRUE	NA		3624.33	36.8621	5.20407
ANY1	YMR010W	S000004612	ORF	1217		274	145		0	1	0	1	0	1	0	1	0.55	0	0	1.181	0.24	0.118	0.905997	NA	0	14.6111	10	10	TRUE	NA		4561	100.706	6.654
KAR5	YMR065W	S000004669	ORF	1514		Potential_AUG_annotation_error	78		0	1	0	1	0	1	0	1	0.55	0	0	1.181	0.24	0.118	0.905997	NA	0	14.6111	10	10	TRUE	NA		1445	25.6464	4.68069
NAT4	YMR069W	S000004673	ORF	857					0	1	0	1	0	1	0	1	0.55	0	0	1.181	0.24	0.118	0.905997	NA	0	14.6111	10	10	TRUE	NA		159.667	5.00631	2.32375
EPO1	YMR124W	S000004731	ORF	2831		40	64		0	1	0	1	0	1	0	1	0.55	0	0	1.181	0.24	0.118	0.905997	NA	0	14.6111	10	10	TRUE	NA		3283.67	31.1676	4.96198
GCV2	YMR189W	S000004801	ORF	3104		152	85		0	1	0	1	0	1	0	1	0.55	0	0	1.181	0.24	0.118	0.905997	NA	0	14.6111	10	10	TRUE	NA		7223.33	62.5317	5.96652
FMP42	YMR221C	S000004834	ORF	1514		50	61		0	1	0	1	0	1	0	1	0.55	0	0	1.181	0.24	0.118	0.905997	NA	0	14.6111	10	10	TRUE	NA		3805	67.5326	6.07751
TIF11	YMR260C	S000004873	ORF	461		20	134		0	1	0	1	0	1	0	1	0.55	0	0	1.181	0.24	0.118	0.905997	NA	0	14.6111	10	10	TRUE	NA		17764.7	1035.48	10.0161
YMR295C	YMR295C	S000004910	ORF	593		42	173		0	1	0	1	0	1	0	1	0.55	0	0	1.181	0.24	0.118	0.905997	NA	0	14.6111	10	10	TRUE	NA		7163	324.582	8.34244
SFB2	YNL049C	S000004994	ORF	2630		40	86		0	1	0	1	0	1	0	1	0.55	0	0	1.181	0.24	0.118	0.905997	NA	0	14.6111	10	10	TRUE	NA		3869.67	39.5369	5.30513
FKH2	YNL068C	S000005012	ORF	2588		125	150		0	1	0	1	0	1	0	1	0.55	0	0	1.181	0.24	0.118	0.905997	NA	0	14.6111	10	10	TRUE	NA		3171.67	32.9312	5.04138
SNN1	YNL086W	S000005030	ORF	308			39		0	1	0	1	0	1	0	1	0.55	0	0	1.181	0.24	0.118	0.905997	NA	0	14.6111	10	10	TRUE	NA		360.667	31.4659	4.97572
POL1	YNL102W	S000005046	ORF	4406		26	62		0	1	0	1	0	1	0	1	0.55	0	0	1.181	0.24	0.118	0.905997	NA	0	14.6111	10	10	TRUE	NA		4075	24.8524	4.63531
CHS1	YNL192W	S000005136	ORF	3395		117	104		0	1	0	1	0	1	0	1	0.55	0	0	1.181	0.24	0.118	0.905997	NA	0	14.6111	10	10	TRUE	NA		9893	78.302	6.29098
RPL25	YOL127W	S000005487	ORF	842		13	81		0	1	0	1	0	1	0	1	0.55	0	0	1.181	0.24	0.118	0.905997	NA	0	14.6111	10	10	TRUE	NA		64324	2052.79	11.0034
SEY1	YOR165W	S000005691	ORF	2330		13	159		0	1	0	1	0	1	0	1	0.55	0	0	1.181	0.24	0.118	0.905997	NA	0	14.6111	10	10	TRUE	NA		6455.33	74.447	6.21814
MCA1	YOR197W	S000005723	ORF	1298		17	53		0	1	0	1	0	1	0	1	0.55	0	0	1.181	0.24	0.118	0.905997	NA	0	14.6111	10	10	TRUE	NA		6246.67	129.318	7.01478
SAS5	YOR213C	S000005739	ORF	746		108	312		0	1	0	1	0	1	0	1	0.55	0	0	1.181	0.24	0.118	0.905997	NA	0	14.6111	10	10	TRUE	NA		1430.33	51.5209	5.68708
NAT5	YOR253W	S000005779	ORF	530		19	114		0	1	0	1	0	1	0	1	0.55	0	0	1.181	0.24	0.118	0.905997	NA	0	14.6111	10	10	TRUE	NA		2931	148.602	7.21531
RIM20	YOR275C	S000005801	ORF	1985		26	116		0	1	0	1	0	1	0	1	0.55	0	0	1.181	0.24	0.118	0.905997	NA	0	14.6111	10	10	TRUE	NA		3089	41.816	5.38598
MNN9	YPL050C	S000005971	ORF	1187		123	134		0	1	0	1	0	1	0	1	0.55	0	0	1.181	0.24	0.118	0.905997	NA	0	14.6111	10	10	TRUE	NA		7008.33	158.653	7.30973
PDR12	YPL058C	S000005979	ORF	4535		169	210		0	1	0	1	0	1	0	1	0.55	0	0	1.181	0.24	0.118	0.905997	NA	0	14.6111	10	10	TRUE	NA		9371.67	55.5296	5.79518
TBF1	YPL128C	S000006049	ORF	1688					0	1	0	1	0	1	0	1	0.55	0	0	1.181	0.24	0.118	0.905997	NA	0	14.6111	10	10	TRUE	NA		2418	38.4918	5.26648
SVS1	YPL163C	S000006084	ORF	782		64	242		0	1	0	1	0	1	0	1	0.55	0	0	1.181	0.24	0.118	0.905997	NA	0	14.6111	10	10	TRUE	NA		9917	340.768	8.41264
RSA1	YPL193W	S000006114	ORF	1145		148	23		0	1	0	1	0	1	0	1	0.55	0	0	1.181	0.24	0.118	0.905997	NA	0	14.6111	10	10	TRUE	NA		2826	66.321	6.05139
SSO1	YPL232W	S000006153	ORF	872		179	79		0	1	0	1	0	1	0	1	0.55	0	0	1.181	0.24	0.118	0.905997	NA	0	14.6111	10	10	TRUE	NA		6884.33	212.144	7.7289
RBD2	YPL246C	S000006167	ORF	788		123	68		0	1	0	1	0	1	0	1	0.55	0	0	1.181	0.24	0.118	0.905997	NA	0	14.6111	10	10	TRUE	NA		5565.67	189.791	7.56827
THP3	YPR045C	S000006249	ORF	1412		48	68		0	1	0	1	0	1	0	1	0.55	0	0	1.181	0.24	0.118	0.905997	NA	0	14.6111	10	10	TRUE	NA		1727.33	32.872	5.03879
RPN7	YPR108W	S000006312	ORF	1289		72	56		0	1	0	1	0	1	0	1	0.55	0	0	1.181	0.24	0.118	0.905997	NA	0	14.6111	10	10	TRUE	NA		8528	177.778	7.47394
CTR1	YPR124W	S000006328	ORF	1220			231		0	1	0	1	0	1	0	1	0.55	0	0	1.181	0.24	0.118	0.905997	NA	0	14.6111	10	10	TRUE	NA		7913	174.287	7.44532
CUR1	YPR158W	S000006362	ORF	758		52	160		0	1	0	1	0	1	0	1	0.55	0	0	1.181	0.24	0.118	0.905997	NA	0	14.6111	10	10	TRUE	NA		857.667	30.4042	4.9262
ADF1	YCL058W-A	S000028518	ORF	341			66		0	1	0	1	0	1	0	1	0.55	0	0	1.181	0.24	0.118	0.905997	NA	0	14.6111	10	10	TRUE	NA		1959	154.371	7.27025
YNL208W	YNL208W	S000005152	ORF	599		34	94		3	3	5	1	3	2	5	1	2.92	2	3	1.179	0.238	0.137	0.891255	0.984397	0	2.856	2.107	2.107	TRUE	NA		16393.7	735.417	9.52242
SLA2	YNL243W	S000005187	ORF	2906		50	61		4	3	2	4	4	2	2	6	3.47	3	4	1.17	0.226	0.136	0.891924	0.984397	0	2.4217	1.7992	1.7992	TRUE	NA		6178.33	57.1295	5.83616
BAP2	YBR068C	S000000272	ORF	1829		51	201		2	1	2	1	2	1	2	1	1.53	2	2	1.169	0.225	0.115	0.90884	NA	0	5.313	3.6209	3.6209	TRUE	NA		14763	216.893	7.76084
PHD1	YKL043W	S000001526	ORF	1100			158		2	1	2	1	2	1	2	1	1.53	2	2	1.169	0.225	0.115	0.90884	NA	0	5.313	3.6209	3.6209	TRUE	NA		1458	35.6164	5.15447
BAP3	YDR046C	S000002453	ORF	1814		78	62		2	1	2	1	2	1	2	1	1.53	2	2	1.169	0.225	0.115	0.90884	NA	0	5.313	3.6209	3.6209	TRUE	NA		9308.33	137.886	7.10733
RVB1	YDR190C	S000002598	ORF	1391		49	38		0	4	4	0	0	3	4	0	1.78	2	2	1.167	0.223	0.11	0.912032	NA	5.975	4.5925	4.7215	4.7215	TRUE	NA		10916	210.873	7.72023
RPS15	YOL040C	S000005400	ORF	428		33	67		2	4	2	3	2	3	2	4	2.83	2	3	1.161	0.215	0.123	0.901876	0.986179	0	2.9427	2.1184	2.1184	TRUE	NA		51123	3209.65	11.6482
SFT2	YBL102W	S000000198	ORF	647		90	149		0	1	1	0	0	1	1	0	0.45	0	0	1.152	0.204	0.1	0.920144	NA	0	17.9758	10	10	TRUE	NA		2249	93.4049	6.54543
KAP104	YBR017C	S000000221	ORF	2756		49	77		0	1	1	0	0	1	1	0	0.45	0	0	1.152	0.204	0.1	0.920144	NA	0	17.9758	10	10	TRUE	NA		7067.67	68.9099	6.10664
PHO88	YBR106W	S000000310	ORF	566		45	141		0	1	1	0	0	1	1	0	0.45	0	0	1.152	0.204	0.1	0.920144	NA	0	17.9758	10	10	TRUE	NA		19759.7	938.097	9.87359
LDH1	YBR204C	S000000408	ORF	1127		47	159		0	1	1	0	0	1	1	0	0.45	0	0	1.152	0.204	0.1	0.920144	NA	0	17.9758	10	10	TRUE	NA		1295	30.8767	4.94845
YBR220C	YBR220C	S000000424	ORF	1682		68	207		0	1	1	0	0	1	1	0	0.45	0	0	1.152	0.204	0.1	0.920144	NA	0	17.9758	10	10	TRUE	NA		3255.67	52.0114	5.70076
PRP5	YBR237W	S000000441	ORF	2549		80	106		0	1	1	0	0	1	1	0	0.45	0	0	1.152	0.204	0.1	0.920144	NA	0	17.9758	10	10	TRUE	NA		2671	28.1571	4.81543
RAD18	YCR066W	S000000662	ORF	1463		35	164		0	1	1	0	0	1	1	0	0.45	0	0	1.152	0.204	0.1	0.920144	NA	0	17.9758	10	10	TRUE	NA		1151.67	21.1528	4.40277
UTR5	YEL035C	S000000761	ORF	500					0	1	1	0	0	1	1	0	0.45	0	0	1.152	0.204	0.1	0.920144	NA	0	17.9758	10	10	TRUE	NA		26.3333	1.41521	0.501015
MNN1	YER001W	S000000803	ORF	2288		171	291		0	1	1	0	0	1	1	0	0.45	0	0	1.152	0.204	0.1	0.920144	NA	0	17.9758	10	10	TRUE	NA		10531.7	123.687	6.95056
ISC1	YER019W	S000000821	ORF	1433		112	88		0	1	1	0	0	1	1	0	0.45	0	0	1.152	0.204	0.1	0.920144	NA	0	17.9758	10	10	TRUE	NA		2697.33	50.5793	5.66048
UBP3	YER151C	S000000953	ORF	2738		61	69		0	1	1	0	0	1	1	0	0.45	0	0	1.152	0.204	0.1	0.920144	NA	0	17.9758	10	10	TRUE	NA		7679.67	75.3691	6.2359
LNP1	YHR192W	S000001235	ORF	836		26	78		0	1	1	0	0	1	1	0	0.45	0	0	1.152	0.204	0.1	0.920144	NA	0	17.9758	10	10	TRUE	NA		1891.67	60.8027	5.92606
PKP1	YIL042C	S000001304	ORF	1184		8	108		0	1	1	0	0	1	1	0	0.45	0	0	1.152	0.204	0.1	0.920144	NA	0	17.9758	10	10	TRUE	NA		1621	36.7888	5.2012
PCL7	YIL050W	S000001312	ORF	857		358	125		0	1	1	0	0	1	1	0	0.45	0	0	1.152	0.204	0.1	0.920144	NA	0	17.9758	10	10	TRUE	NA		1817.33	56.9821	5.83244
QDR1	YIL120W	S000001382	ORF	1691			127		0	1	1	0	0	1	1	0	0.45	0	0	1.152	0.204	0.1	0.920144	NA	0	17.9758	10	10	TRUE	NA		827	13.1415	3.71606
QDR2	YIL121W	S000001383	ORF	1628		46	158		0	1	1	0	0	1	1	0	0.45	0	0	1.152	0.204	0.1	0.920144	NA	0	17.9758	10	10	TRUE	NA		7165.33	118.268	6.88591
RRD1	YIL153W	S000001415	ORF	1181		23	37		0	1	1	0	0	1	1	0	0.45	0	0	1.152	0.204	0.1	0.920144	NA	0	17.9758	10	10	TRUE	NA		1643	37.3828	5.2243
IMP2'	YIL154C	S000001416	ORF	1040		19	52		0	1	1	0	0	1	1	0	0.45	0	0	1.152	0.204	0.1	0.920144	NA	0	17.9758	10	10	TRUE	NA		2040	52.7086	5.71997
RGT1	YKL038W	S000001521	ORF	3512		35	155		0	1	1	0	0	1	1	0	0.45	0	0	1.152	0.204	0.1	0.920144	NA	0	17.9758	10	10	TRUE	NA		2018	15.4401	3.94861
CTK1	YKL139W	S000001622	ORF	1586		196	52		0	1	1	0	0	1	1	0	0.45	0	0	1.152	0.204	0.1	0.920144	NA	0	17.9758	10	10	TRUE	NA		2541.33	43.0569	5.42817
YKR023W	YKR023W	S000001731	ORF	1592		49	118		0	1	1	0	0	1	1	0	0.45	0	0	1.152	0.204	0.1	0.920144	NA	0	17.9758	10	10	TRUE	NA		1970.67	33.2625	5.05582
SEC53	YFL045C	S000001849	ORF	764		87	133		0	1	1	0	0	1	1	0	0.45	0	0	1.152	0.204	0.1	0.920144	NA	0	17.9758	10	10	TRUE	NA		28269.7	994.287	9.95752
PRE4	YFR050C	S000001946	ORF	800		40	118		0	1	1	0	0	1	1	0	0.45	0	0	1.152	0.204	0.1	0.920144	NA	0	17.9758	10	10	TRUE	NA		6330.33	212.628	7.73219
RET2	YFR051C	S000001947	ORF	1640		42	51		0	1	1	0	0	1	1	0	0.45	0	0	1.152	0.204	0.1	0.920144	NA	0	17.9758	10	10	TRUE	NA		8984.33	147.206	7.2017
SBH1	YER087C-B	S000002128	ORF	248		34	187		0	1	1	0	0	1	1	0	0.45	0	0	1.152	0.204	0.1	0.920144	NA	0	17.9758	10	10	TRUE	NA		4467.67	484.076	8.91909
NHP10	YDL002C	S000002160	ORF	611		70	262		0	1	1	0	0	1	1	0	0.45	0	0	1.152	0.204	0.1	0.920144	NA	0	17.9758	10	10	TRUE	NA		2467.33	108.51	6.76169
LYS21	YDL131W	S000002289	ORF	1322		52	104		0	1	1	0	0	1	1	0	0.45	0	0	1.152	0.204	0.1	0.920144	NA	0	17.9758	10	10	TRUE	NA		10560	214.643	7.7458
RPL35A	YDL191W	S000002350	ORF	853		49	101		0	1	1	0	0	1	1	0	0.45	0	0	1.152	0.204	0.1	0.920144	NA	0	17.9758	10	10	TRUE	NA		38113.7	1200.65	10.2296
SEC5	YDR166C	S000002573	ORF	2915		54	84		0	1	1	0	0	1	1	0	0.45	0	0	1.152	0.204	0.1	0.920144	NA	0	17.9758	10	10	TRUE	NA		2958.67	27.2736	4.76943
EAF1	YDR359C	S000002767	ORF	2948					0	1	1	0	0	1	1	0	0.45	0	0	1.152	0.204	0.1	0.920144	NA	0	17.9758	10	10	TRUE	NA		2013.67	18.3546	4.19807
CKB1	YGL019W	S000002987	ORF	836		71	99		0	1	1	0	0	1	1	0	0.45	0	0	1.152	0.204	0.1	0.920144	NA	0	17.9758	10	10	TRUE	NA		4673.33	150.212	7.23086
CUE3	YGL110C	S000003078	ORF	1874		190	72		0	1	1	0	0	1	1	0	0.45	0	0	1.152	0.204	0.1	0.920144	NA	0	17.9758	10	10	TRUE	NA		2904.67	41.6496	5.38023
NUP49	YGL172W	S000003140	ORF	1418		24	95		0	1	1	0	0	1	1	0	0.45	0	0	1.152	0.204	0.1	0.920144	NA	0	17.9758	10	10	TRUE	NA		3860.33	73.1532	6.19285
BOL2	YGL220W	S000003188	ORF	362		Potential_AUG_annotation_error	181		0	1	1	0	0	1	1	0	0.45	0	0	1.152	0.204	0.1	0.920144	NA	0	17.9758	10	10	TRUE	NA		2506.67	186.068	7.53969
VID30	YGL227W	S000003196	ORF	2876		28	140		0	1	1	0	0	1	1	0	0.45	0	0	1.152	0.204	0.1	0.920144	NA	0	17.9758	10	10	TRUE	NA		1659	15.5004	3.95423
FMP48	YGR052W	S000003284	ORF	1109					0	1	1	0	0	1	1	0	0.45	0	0	1.152	0.204	0.1	0.920144	NA	0	17.9758	10	10	TRUE	NA		1240.67	30.0613	4.90984
YGR054W	YGR054W	S000003286	ORF	1928		147	76		0	1	1	0	0	1	1	0	0.45	0	0	1.152	0.204	0.1	0.920144	NA	0	17.9758	10	10	TRUE	NA		11065.7	154.225	7.26889
VHT1	YGR065C	S000003297	ORF	1781		125	85		0	1	1	0	0	1	1	0	0.45	0	0	1.152	0.204	0.1	0.920144	NA	0	17.9758	10	10	TRUE	NA		7397	111.603	6.80223
VOA1	YGR106C	S000003338	ORF	797		46	85		0	1	1	0	0	1	1	0	0.45	0	0	1.152	0.204	0.1	0.920144	NA	0	17.9758	10	10	TRUE	NA		12044.7	406.089	8.66565
PTI1	YGR156W	S000003388	ORF	1277		124	118		0	1	1	0	0	1	1	0	0.45	0	0	1.152	0.204	0.1	0.920144	NA	0	17.9758	10	10	TRUE	NA		1704.67	35.8701	5.16471
TRX2	YGR209C	S000003441	ORF	314		37	61		0	1	1	0	0	1	1	0	0.45	0	0	1.152	0.204	0.1	0.920144	NA	0	17.9758	10	10	TRUE	NA		10795.3	923.828	9.85148
COQ6	YGR255C	S000003487	ORF	1439		70	220		0	1	1	0	0	1	1	0	0.45	0	0	1.152	0.204	0.1	0.920144	NA	0	17.9758	10	10	TRUE	NA		3464.33	64.6909	6.01549
SCW4	YGR279C	S000003511	ORF	1160		81	0		0	1	1	0	0	1	1	0	0.45	0	0	1.152	0.204	0.1	0.920144	NA	0	17.9758	10	10	TRUE	NA		35087	812.78	9.66672
IML2	YJL082W	S000003618	ORF	2195		117	220		0	1	1	0	0	1	1	0	0.45	0	0	1.152	0.204	0.1	0.920144	NA	0	17.9758	10	10	TRUE	NA		3465.33	42.4224	5.40675
SSY5	YJL156C	S000003692	ORF	2099		85	405		0	1	1	0	0	1	1	0	0.45	0	0	1.152	0.204	0.1	0.920144	NA	0	17.9758	10	10	TRUE	NA		3340.33	42.7624	5.41827
PMT4	YJR143C	S000003904	ORF	2288		67	107		0	1	1	0	0	1	1	0	0.45	0	0	1.152	0.204	0.1	0.920144	NA	0	17.9758	10	10	TRUE	NA		12483.3	146.609	7.19582
PEX13	YLR191W	S000004181	ORF	1160		21	106		0	1	1	0	0	1	1	0	0.45	0	0	1.152	0.204	0.1	0.920144	NA	0	17.9758	10	10	TRUE	NA		1975.67	45.7657	5.5162
MMS22	YLR320W	S000004312	ORF	4364		Potential_AUG_annotation_error	152		0	1	1	0	0	1	1	0	0.45	0	0	1.152	0.204	0.1	0.920144	NA	0	17.9758	10	10	TRUE	NA		1948	11.9947	3.58432
TMA10	YLR327C	S000004319	ORF	260		69	147		0	1	1	0	0	1	1	0	0.45	0	0	1.152	0.204	0.1	0.920144	NA	0	17.9758	10	10	TRUE	NA		263.333	27.2155	4.76636
RPS22B	YLR367W	S000004359	ORF	875		564	60		0	1	1	0	0	1	1	0	0.45	0	0	1.152	0.204	0.1	0.920144	NA	0	17.9758	10	10	TRUE	NA		7901	242.638	7.92266
VID22	YLR373C	S000004365	ORF	2705		Potential_AUG_annotation_error	232		0	1	1	0	0	1	1	0	0.45	0	0	1.152	0.204	0.1	0.920144	NA	0	17.9758	10	10	TRUE	NA		3210	31.8876	4.99493
NAM2	YLR382C	S000004374	ORF	2684					0	1	1	0	0	1	1	0	0.45	0	0	1.152	0.204	0.1	0.920144	NA	0	17.9758	10	10	TRUE	NA		2536	25.3893	4.66615
SFP1	YLR403W	S000004395	ORF	2051		333	52		0	1	1	0	0	1	1	0	0.45	0	0	1.152	0.204	0.1	0.920144	NA	0	17.9758	10	10	TRUE	NA		4161.67	54.5238	5.76881
MIH1	YMR036C	S000004639	ORF	1664		31	132		0	1	1	0	0	1	1	0	0.45	0	0	1.152	0.204	0.1	0.920144	NA	0	17.9758	10	10	TRUE	NA		1739.33	28.0876	4.81186
DDR48	YMR173W	S000004784	ORF	1292		41	71		0	1	1	0	0	1	1	0	0.45	0	0	1.152	0.204	0.1	0.920144	NA	0	17.9758	10	10	TRUE	NA		19976	415.461	8.69857
MGL2	YMR210W	S000004823	ORF	1349		33	52		0	1	1	0	0	1	1	0	0.45	0	0	1.152	0.204	0.1	0.920144	NA	0	17.9758	10	10	TRUE	NA		1547.33	30.8217	4.94587
RPS10B	YMR230W	S000004843	ORF	727		31	95		0	1	1	0	0	1	1	0	0.45	0	0	1.152	0.204	0.1	0.920144	NA	0	17.9758	10	10	TRUE	NA		29273	1081.98	10.0795
GFD1	YMR255W	S000004868	ORF	566		34	110		0	1	1	0	0	1	1	0	0.45	0	0	1.152	0.204	0.1	0.920144	NA	0	17.9758	10	10	TRUE	NA		2404.33	114.147	6.83474
ESBP6	YNL125C	S000005069	ORF	2021		19	92		0	1	1	0	0	1	1	0	0.45	0	0	1.152	0.204	0.1	0.920144	NA	0	17.9758	10	10	TRUE	NA		2870	38.1593	5.25396
UBP10	YNL186W	S000005130	ORF	2378		236	108		0	1	1	0	0	1	1	0	0.45	0	0	1.152	0.204	0.1	0.920144	NA	0	17.9758	10	10	TRUE	NA		10307.3	116.471	6.86383
RPA49	YNL248C	S000005192	ORF	1247		40	195		0	1	1	0	0	1	1	0	0.45	0	0	1.152	0.204	0.1	0.920144	NA	0	17.9758	10	10	TRUE	NA		12507.7	269.522	8.07426
POP3	YNL282W	S000005226	ORF	587					0	1	1	0	0	1	1	0	0.45	0	0	1.152	0.204	0.1	0.920144	NA	0	17.9758	10	10	TRUE	NA		831.333	38.0559	5.25005
RFC3	YNL290W	S000005234	ORF	1022		223	90		0	1	1	0	0	1	1	0	0.45	0	0	1.152	0.204	0.1	0.920144	NA	0	17.9758	10	10	TRUE	NA		3589.67	94.3817	6.56044
DBP6	YNR038W	S000005321	ORF	1889		13	149		0	1	1	0	0	1	1	0	0.45	0	0	1.152	0.204	0.1	0.920144	NA	0	17.9758	10	10	TRUE	NA		5247.33	74.6434	6.22194
SDD3	YOL098C	S000005458	ORF	3113		75	245		0	1	1	0	0	1	1	0	0.45	0	0	1.152	0.204	0.1	0.920144	NA	0	17.9758	10	10	TRUE	NA		7594.67	65.5563	6.03466
ITR2	YOL103W	S000005463	ORF	1829		206	147		0	1	1	0	0	1	1	0	0.45	0	0	1.152	0.204	0.1	0.920144	NA	0	17.9758	10	10	TRUE	NA		5787	85.0206	6.40974
ERP4	YOR016C	S000005542	ORF	623		87	121		0	1	1	0	0	1	1	0	0.45	0	0	1.152	0.204	0.1	0.920144	NA	0	17.9758	10	10	TRUE	NA		2694.67	116.226	6.86078
TGL5	YOR081C	S000005607	ORF	2249		45	67		0	1	1	0	0	1	1	0	0.45	0	0	1.152	0.204	0.1	0.920144	NA	0	17.9758	10	10	TRUE	NA		3339.33	39.8983	5.31826
PFY1	YOR122C	S000005648	ORF	589		37	164		0	1	1	0	0	1	1	0	0.45	0	0	1.152	0.204	0.1	0.920144	NA	0	17.9758	10	10	TRUE	NA		14524.3	662.622	9.37204
ARP8	YOR141C	S000005667	ORF	2645		23	284		0	1	1	0	0	1	1	0	0.45	0	0	1.152	0.204	0.1	0.920144	NA	0	17.9758	10	10	TRUE	NA		3725.33	37.8464	5.24208
PIP2	YOR363C	S000005890	ORF	2990		49	289		0	1	1	0	0	1	1	0	0.45	0	0	1.152	0.204	0.1	0.920144	NA	0	17.9758	10	10	TRUE	NA		2704.67	24.3068	4.60329
PHO85	YPL031C	S000005952	ORF	1019		26	61		0	1	1	0	0	1	1	0	0.45	0	0	1.152	0.204	0.1	0.920144	NA	0	17.9758	10	10	TRUE	NA		2448.67	64.5714	6.01282
TAF14	YPL129W	S000006050	ORF	839		53	108		0	1	1	0	0	1	1	0	0.45	0	0	1.152	0.204	0.1	0.920144	NA	0	17.9758	10	10	TRUE	NA		4956.33	158.739	7.31051
AFT2	YPL202C	S000006123	ORF	1250		72	361		0	1	1	0	0	1	1	0	0.45	0	0	1.152	0.204	0.1	0.920144	NA	0	17.9758	10	10	TRUE	NA		3036.67	65.2787	6.02854
HXT6	YDR343C	S000002751	ORF	1712		Potential_AUG_annotation_error	140		2	9	9	1	2	7	9	1	4.85	4	5	1.139	0.187	0.12	0.90471	0.986179	0.7061	1.7711	1.5144	1.5144	TRUE	NA		6989.67	109.708	6.77752
HTB2	YBL002W	S000000098	ORF	395		49	190		4	1	4	1	4	1	4	1	2.52	2	2	1.134	0.182	0.1	0.920195	0.986179	0	3.2868	2.4848	2.4848	TRUE	NA		16639	1131.92	10.1446
PBN1	YCL052C	S000000557	ORF	1250		33	153		2	0	1	1	2	0	1	1	1.09	1	1	1.132	0.179	0.087	0.930786	NA	0	7.4333	5.8762	5.8762	TRUE	NA		2426.67	52.1657	5.70503
YCR041W	YCR041W	S000000637	ORF	332					2	0	1	1	2	0	1	1	1.09	1	1	1.132	0.179	0.087	0.930786	NA	0	7.4333	5.8762	5.8762	TRUE	NA		912.333	73.8414	6.20636
YDL144C	YDL144C	S000002303	ORF	1070		23	90		2	0	1	1	2	0	1	1	1.09	1	1	1.132	0.179	0.087	0.930786	NA	0	7.4333	5.8762	5.8762	TRUE	NA		2076.33	52.1432	5.70441
CBS2	YDR197W	S000002605	ORF	1169		34	55		2	0	1	1	2	0	1	1	1.09	1	1	1.132	0.179	0.087	0.930786	NA	0	7.4333	5.8762	5.8762	TRUE	NA		1526.67	35.0925	5.13309
YLR358C	YLR358C	S000004350	ORF	563					2	0	1	1	2	0	1	1	1.09	1	1	1.132	0.179	0.087	0.930786	NA	0	7.4333	5.8762	5.8762	TRUE	NA		1790.67	85.4655	6.41727
ATM1	YMR301C	S000004916	ORF	2072		111	63		2	0	1	1	2	0	1	1	1.09	1	1	1.132	0.179	0.087	0.930786	NA	0	7.4333	5.8762	5.8762	TRUE	NA		3657.67	47.435	5.56788
MSB1	YOR188W	S000005714	ORF	3413		21	165		2	0	1	1	2	0	1	1	1.09	1	1	1.132	0.179	0.087	0.930786	NA	0	7.4333	5.8762	5.8762	TRUE	NA		3783	29.7841	4.89647
SCD5	YOR329C	S000005856	ORF	2618			81		2	0	1	1	2	0	1	1	1.09	1	1	1.132	0.179	0.087	0.930786	NA	0	7.4333	5.8762	5.8762	TRUE	NA		2410.67	24.743	4.62895
MET12	YPL023C	S000005944	ORF	1973		119	130		2	0	1	1	2	0	1	1	1.09	1	1	1.132	0.179	0.087	0.930786	NA	0	7.4333	5.8762	5.8762	TRUE	NA		3770.33	51.3496	5.68228
RIB3	YDR487C	S000002895	ORF	626		57	80		2	3	5	0	2	2	5	0	2.32	2	2	1.131	0.177	0.094	0.925432	0.986179	0.7322	3.5555	3.0653	3.0653	TRUE	NA		6578	282.361	8.1414
GDB1	YPR184W	S000006388	ORF	4610		43	84		2	3	5	0	2	2	5	0	2.32	2	2	1.131	0.177	0.094	0.925432	0.986179	0.7322	3.5555	3.0653	3.0653	TRUE	NA		2221.67	12.9498	3.69486
YBR090C	YBR090C	S000000294	ORF	725					0	2	2	0	0	2	2	0	0.89	1	1	1.126	0.171	0.083	0.933935	NA	0	9.0536	8.3646	8.3646	TRUE	NA		2687.67	99.6144	6.63828
SSZ1	YHR064C	S000001106	ORF	1616		31	72		0	2	2	0	0	2	2	0	0.89	1	1	1.126	0.171	0.083	0.933935	NA	0	9.0536	8.3646	8.3646	TRUE	NA		25798.3	428.978	8.74476
NHP6B	YBR089C-A	S000002157	ORF	299		439	134		0	2	2	0	0	2	2	0	0.89	1	1	1.126	0.171	0.083	0.933935	NA	0	9.0536	8.3646	8.3646	TRUE	NA		3583.67	322.063	8.3312
SCC2	YDR180W	S000002588	ORF	4481		Potential_AUG_annotation_error	42		0	2	2	0	0	2	2	0	0.89	1	1	1.126	0.171	0.083	0.933935	NA	0	9.0536	8.3646	8.3646	TRUE	NA		2242.67	13.4485	3.74938
PNC1	YGL037C	S000003005	ORF	650		55	116		0	2	2	0	0	2	2	0	0.89	1	1	1.126	0.171	0.083	0.933935	NA	0	9.0536	8.3646	8.3646	TRUE	NA		7531.67	311.36	8.28244
CPA2	YJR109C	S000003870	ORF	3356		89	80		0	2	2	0	0	2	2	0	0.89	1	1	1.126	0.171	0.083	0.933935	NA	0	9.0536	8.3646	8.3646	TRUE	NA		11991	96.0104	6.58512
FUN26	YAL022C	S000000020	ORF	1553		34	39		1	0	0	1	1	0	0	1	0.6	0	0	1.122	0.165	0.081	0.9352	NA	0	13.4671	10	10	TRUE	NA		3093	53.5172	5.74193
MRPL16	YBL038W	S000000134	ORF	698		49	64		1	0	0	1	1	0	0	1	0.6	0	0	1.122	0.165	0.081	0.9352	NA	0	13.4671	10	10	TRUE	NA		2593.67	99.8489	6.64167
GDT1	YBR187W	S000000391	ORF	842		114	90		1	0	0	1	1	0	0	1	0.6	0	0	1.122	0.165	0.081	0.9352	NA	0	13.4671	10	10	TRUE	NA		6591.67	210.362	7.71673
ABD1	YBR236C	S000000440	ORF	1310		40	134		1	0	0	1	1	0	0	1	0.6	0	0	1.122	0.165	0.081	0.9352	NA	0	13.4671	10	10	TRUE	NA		2915.33	59.8	5.90207
SPC25	YER018C	S000000820	ORF	665		95	104		1	0	0	1	1	0	0	1	0.6	0	0	1.122	0.165	0.081	0.9352	NA	0	13.4671	10	10	TRUE	NA		677	27.3559	4.77378
KRE29	YER038C	S000000840	ORF	1394		Potential_AUG_annotation_error	577		1	0	0	1	1	0	0	1	0.6	0	0	1.122	0.165	0.081	0.9352	NA	0	13.4671	10	10	TRUE	NA		1208.67	23.2985	4.54217
GPI16	YHR188C	S000001231	ORF	1832		41	48		1	0	0	1	1	0	0	1	0.6	0	0	1.122	0.165	0.081	0.9352	NA	0	13.4671	10	10	TRUE	NA		5578.33	81.8208	6.3544
PIR1	YKL164C	S000001647	ORF	1025		77	233		1	0	0	1	1	0	0	1	0.6	0	0	1.122	0.165	0.081	0.9352	NA	0	13.4671	10	10	TRUE	NA		30583.3	801.762	9.64703
LST4	YKL176C	S000001659	ORF	2486		347	36		1	0	0	1	1	0	0	1	0.6	0	0	1.122	0.165	0.081	0.9352	NA	0	13.4671	10	10	TRUE	NA		6293	68.0207	6.0879
PTK1	YKL198C	S000001681	ORF	1988		113	151		1	0	0	1	1	0	0	1	0.6	0	0	1.122	0.165	0.081	0.9352	NA	0	13.4671	10	10	TRUE	NA		1507	20.3696	4.34834
MTD1	YKR080W	S000001788	ORF	962		151	151		1	0	0	1	1	0	0	1	0.6	0	0	1.122	0.165	0.081	0.9352	NA	0	13.4671	10	10	TRUE	NA		3519	98.2944	6.61904
WWM1	YFL010C	S000001884	ORF	635		15	139		1	0	0	1	1	0	0	1	0.6	0	0	1.122	0.165	0.081	0.9352	NA	0	13.4671	10	10	TRUE	NA		4772.33	201.949	7.65785
BUG1	YDL099W	S000002257	ORF	1025		44	79		1	0	0	1	1	0	0	1	0.6	0	0	1.122	0.165	0.081	0.9352	NA	0	13.4671	10	10	TRUE	NA		4299.67	112.719	6.81658
PPH21	YDL134C	S000002292	ORF	1109		485	30		1	0	0	1	1	0	0	1	0.6	0	0	1.122	0.165	0.081	0.9352	NA	0	13.4671	10	10	TRUE	NA		5566	134.864	7.07536
RPC53	YDL150W	S000002309	ORF	1268			97		1	0	0	1	1	0	0	1	0.6	0	0	1.122	0.165	0.081	0.9352	NA	0	13.4671	10	10	TRUE	NA		5770.67	122.29	6.93416
SFA1	YDL168W	S000002327	ORF	1160		62	54		1	0	0	1	1	0	0	1	0.6	0	0	1.122	0.165	0.081	0.9352	NA	0	13.4671	10	10	TRUE	NA		4445.33	102.975	6.68615
KIN1	YDR122W	S000002529	ORF	3194		31	345		1	0	0	1	1	0	0	1	0.6	0	0	1.122	0.165	0.081	0.9352	NA	0	13.4671	10	10	TRUE	NA		3386	28.4863	4.8322
TRM82	YDR165W	S000002572	ORF	1334		187	91		1	0	0	1	1	0	0	1	0.6	0	0	1.122	0.165	0.081	0.9352	NA	0	13.4671	10	10	TRUE	NA		7144.33	143.91	7.16902
YCG1	YDR325W	S000002733	ORF	3107		261	176		1	0	0	1	1	0	0	1	0.6	0	0	1.122	0.165	0.081	0.9352	NA	0	13.4671	10	10	TRUE	NA		2295.33	19.8513	4.31116
FCY22	YER060W-A	S000002958	ORF	1592					1	0	0	1	1	0	0	1	0.6	0	0	1.122	0.165	0.081	0.9352	NA	0	13.4671	10	10	TRUE	NA		436.333	7.36478	2.88064
CGR1	YGL029W	S000002997	ORF	362		49	127		1	0	0	1	1	0	0	1	0.6	0	0	1.122	0.165	0.081	0.9352	NA	0	13.4671	10	10	TRUE	NA		3712	275.54	8.10612
MDM34	YGL219C	S000003187	ORF	1379			65		1	0	0	1	1	0	0	1	0.6	0	0	1.122	0.165	0.081	0.9352	NA	0	13.4671	10	10	TRUE	NA		2829.67	55.1386	5.78499
SAP185	YJL098W	S000003634	ORF	3176		27	69		1	0	0	1	1	0	0	1	0.6	0	0	1.122	0.165	0.081	0.9352	NA	0	13.4671	10	10	TRUE	NA		7294.33	61.7149	5.94755
NCA3	YJL116C	S000003652	ORF	1013					1	0	0	1	1	0	0	1	0.6	0	0	1.122	0.165	0.081	0.9352	NA	0	13.4671	10	10	TRUE	NA		2331.33	61.8414	5.9505
TOH1	YJL171C	S000003707	ORF	1190		39	178		1	0	0	1	1	0	0	1	0.6	0	0	1.122	0.165	0.081	0.9352	NA	0	13.4671	10	10	TRUE	NA		3310.67	74.7572	6.22414
YJR012C	YJR012C	S000003773	ORF	623			60		1	0	0	1	1	0	0	1	0.6	0	0	1.122	0.165	0.081	0.9352	NA	0	13.4671	10	10	TRUE	NA		802	34.5916	5.11235
RAD7	YJR052W	S000003813	ORF	1697		41	53		1	0	0	1	1	0	0	1	0.6	0	0	1.122	0.165	0.081	0.9352	NA	0	13.4671	10	10	TRUE	NA		1960	31.0355	4.95585
APS2	YJR058C	S000003819	ORF	443		72	21		1	0	0	1	1	0	0	1	0.6	0	0	1.122	0.165	0.081	0.9352	NA	0	13.4671	10	10	TRUE	NA		1266	76.7918	6.26288
SSL1	YLR005W	S000003995	ORF	1385		32	240		1	0	0	1	1	0	0	1	0.6	0	0	1.122	0.165	0.081	0.9352	NA	0	13.4671	10	10	TRUE	NA		2805.33	54.4276	5.76627
RIC1	YLR039C	S000004029	ORF	3170			54		1	0	0	1	1	0	0	1	0.6	0	0	1.122	0.165	0.081	0.9352	NA	0	13.4671	10	10	TRUE	NA		2817	23.8788	4.57766
SPT8	YLR055C	S000004045	ORF	1808		31	15		1	0	0	1	1	0	0	1	0.6	0	0	1.122	0.165	0.081	0.9352	NA	0	13.4671	10	10	TRUE	NA		2351	34.9413	5.12686
ATG26	YLR189C	S000004179	ORF	3596		76	113		1	0	0	1	1	0	0	1	0.6	0	0	1.122	0.165	0.081	0.9352	NA	0	13.4671	10	10	TRUE	NA		3573.67	26.7042	4.73899
TRM9	YML014W	S000004476	ORF	839		18	98		1	0	0	1	1	0	0	1	0.6	0	0	1.122	0.165	0.081	0.9352	NA	0	13.4671	10	10	TRUE	NA		1803	57.7455	5.85164
PSP2	YML017W	S000004479	ORF	2143			70		1	0	0	1	1	0	0	1	0.6	0	0	1.122	0.165	0.081	0.9352	NA	0	13.4671	10	10	TRUE	NA		1783	22.357	4.48266
ARG80	YMR042W	S000004645	ORF	533		82	49		1	0	0	1	1	0	0	1	0.6	0	0	1.122	0.165	0.081	0.9352	NA	0	13.4671	10	10	TRUE	NA		911	45.9278	5.5213
YMR099C	YMR099C	S000004705	ORF	893		24	67		1	0	0	1	1	0	0	1	0.6	0	0	1.122	0.165	0.081	0.9352	NA	0	13.4671	10	10	TRUE	NA		7272	218.82	7.7736
ADE4	YMR300C	S000004915	ORF	1532		117	39		1	0	0	1	1	0	0	1	0.6	0	0	1.122	0.165	0.081	0.9352	NA	0	13.4671	10	10	TRUE	NA		8766	153.754	7.26448
RFA2	YNL312W	S000005256	ORF	929		21	85		1	0	0	1	1	0	0	1	0.6	0	0	1.122	0.165	0.081	0.9352	NA	0	13.4671	10	10	TRUE	NA		3941	113.992	6.83279
YNR029C	YNR029C	S000005312	ORF	1289		29	61		1	0	0	1	1	0	0	1	0.6	0	0	1.122	0.165	0.081	0.9352	NA	0	13.4671	10	10	TRUE	NA		3034	63.2481	5.98295
TRM11	YOL124C	S000005484	ORF	1301		33	55		1	0	0	1	1	0	0	1	0.6	0	0	1.122	0.165	0.081	0.9352	NA	0	13.4671	10	10	TRUE	NA		7278.67	150.335	7.23203
CDC33	YOL139C	S000005499	ORF	641		63	92		1	0	0	1	1	0	0	1	0.6	0	0	1.122	0.165	0.081	0.9352	NA	0	13.4671	10	10	TRUE	NA		19996	838.243	9.71122
LPX1	YOR084W	S000005610	ORF	1163		100	59		1	0	0	1	1	0	0	1	0.6	0	0	1.122	0.165	0.081	0.9352	NA	0	13.4671	10	10	TRUE	NA		1210.33	27.9647	4.80553
RGA1	YOR127W	S000005653	ORF	3023		78	169		1	0	0	1	1	0	0	1	0.6	0	0	1.122	0.165	0.081	0.9352	NA	0	13.4671	10	10	TRUE	NA		4025	35.7777	5.16099
IDH2	YOR136W	S000005662	ORF	1109			156		1	0	0	1	1	0	0	1	0.6	0	0	1.122	0.165	0.081	0.9352	NA	0	13.4671	10	10	TRUE	NA		8059.33	195.277	7.60938
HIS3	YOR202W	S000005728	ORF	662		10	82		1	0	0	1	1	0	0	1	0.6	0	0	1.122	0.165	0.081	0.9352	NA	0	13.4671	10	10	TRUE	NA		4109.33	166.801	7.38198
ABP140	YOR239W	S000005765	ORF	1887		49	204		1	2	3	0	1	2	3	0	1.38	2	2	1.121	0.165	0.081	0.935245	NA	0	5.8771	4.7227	4.7227	TRUE	NA		7966.67	113.446	6.82586
SEC63	YOR254C	S000005780	ORF	1991		125	74		1	0	0	1	1	0	0	1	0.6	0	0	1.122	0.165	0.081	0.9352	NA	0	13.4671	10	10	TRUE	NA		10525.3	142.053	7.15028
ATG5	YPL149W	S000006070	ORF	884		108	35		1	0	0	1	1	0	0	1	0.6	0	0	1.122	0.165	0.081	0.9352	NA	0	13.4671	10	10	TRUE	NA		1715	52.1311	5.70407
NIP100	YPL174C	S000006095	ORF	2606		135	71		1	0	0	1	1	0	0	1	0.6	0	0	1.122	0.165	0.081	0.9352	NA	0	13.4671	10	10	TRUE	NA		1898.67	19.5776	4.29113
FUM1	YPL262W	S000006183	ORF	1466		44	45		1	0	0	1	1	0	0	1	0.6	0	0	1.122	0.165	0.081	0.9352	NA	0	13.4671	10	10	TRUE	NA		7445	136.463	7.09237
DPB2	YPR175W	S000006379	ORF	2069		5	56		1	0	0	1	1	0	0	1	0.6	0	0	1.122	0.165	0.081	0.9352	NA	0	13.4671	10	10	TRUE	NA		2031.33	26.3819	4.72147
YLR146W-A	YLR146W-A	S000113566	ORF	188		10	87		1	0	0	1	1	0	0	1	0.6	0	0	1.122	0.165	0.081	0.9352	NA	0	13.4671	10	10	TRUE	NA		554	79.1838	6.30713
MLP2	YIL149C	S000001411	ORF	5039		48	71		3	3	6	0	3	2	6	0	2.82	2	3	1.121	0.164	0.09	0.92846	0.986179	0.9725	2.9562	2.6284	2.6284	TRUE	NA		6030.67	32.1592	5.00716
AMS1	YGL156W	S000003124	ORF	3251		75	130		3	3	6	0	3	2	6	0	2.82	2	3	1.121	0.164	0.09	0.92846	0.986179	0.9725	2.9562	2.6284	2.6284	TRUE	NA		1713.67	14.1643	3.82418
GSH2	YOL049W	S000005409	ORF	1475		43	112		0	4	1	2	0	3	1	3	1.74	2	2	1.12	0.164	0.083	0.934096	NA	1.2068	4.7025	3.9884	3.9884	TRUE	NA		6476.33	117.984	6.88244
PHO4	YFR034C	S000001930	ORF	938		28	350		2	2	0	3	2	2	0	4	1.94	2	2	1.117	0.16	0.082	0.934708	NA	0	4.2359	3.6179	3.6179	TRUE	NA		2145.67	61.4673	5.94175
RPS8B	YER102W	S000000904	ORF	602		368	65		3	9	3	6	3	7	3	8	5.36	5	6	1.113	0.154	0.104	0.917439	0.986179	0.2223	1.615	1.2776	1.2776	TRUE	NA		59756.3	2667.3	11.3812
IKI1	YHR187W	S000001230	ORF	929		36	110		4	2	2	3	4	2	2	4	2.92	3	3	1.107	0.147	0.085	0.932617	0.986179	0	2.8521	2.0866	2.0866	TRUE	NA		2446	70.7498	6.14465
DED1	YOR204W	S000005730	ORF	1814		21	722		13	13	18	5	13	10	18	7	11.97	12	12	1.102	0.14	0.123	0.901765	0.986179	0.0982	0.796	0.6503	0.6503	TRUE	NA		44368.7	657.24	9.36028
YPS1	YLR120C	S000004110	ORF	1709		150	321		1	3	1	2	1	2	1	3	1.79	2	2	1.088	0.121	0.063	0.949746	NA	0	4.582	3.2206	3.2206	TRUE	NA		5422.33	85.2567	6.41374
ERV46	YAL042W	S000000040	ORF	1247			84		1	1	2	0	1	1	2	0	0.94	1	1	1.086	0.119	0.058	0.954028	NA	0	8.6057	6.5704	6.5704	TRUE	NA		9963.33	214.695	7.74615
RIB5	YBR256C	S000000460	ORF	716		21	31		0	3	0	2	0	2	0	3	1.29	1	2	1.086	0.119	0.058	0.953809	NA	5.3394	6.2767	6.1848	6.1848	TRUE	NA		5967.67	223.963	7.80712
TRA1	YHR099W	S000001141	ORF	11234		139	861		1	1	2	0	1	1	2	0	0.94	1	1	1.086	0.119	0.058	0.954028	NA	0	8.6057	6.5704	6.5704	TRUE	NA		6015.33	14.3883	3.84683
MLP1	YKR095W	S000001803	ORF	5627		Potential_AUG_annotation_error	157		1	1	2	0	1	1	2	0	0.94	1	1	1.086	0.119	0.058	0.954028	NA	0	8.6057	6.5704	6.5704	TRUE	NA		7658.67	36.573	5.19271
ENA1	YDR040C	S000002447	ORF	3275					0	3	0	2	0	2	0	3	1.29	1	2	1.086	0.119	0.058	0.953809	NA	5.3394	6.2767	6.1848	6.1848	TRUE	NA		5015	41.1476	5.36274
LAM6	YLR072W	S000004062	ORF	2081		22	55		0	3	0	2	0	2	0	3	1.29	1	2	1.086	0.119	0.058	0.953809	NA	5.3394	6.2767	6.1848	6.1848	TRUE	NA		2212.33	28.5669	4.83627
EMG1	YLR186W	S000004176	ORF	758		46	78		1	1	2	0	1	1	2	0	0.94	1	1	1.086	0.119	0.058	0.954028	NA	0	8.6057	6.5704	6.5704	TRUE	NA		6140.67	217.686	7.76611
MDG1	YNL173C	S000005117	ORF	1100		41	75		0	3	0	2	0	2	0	3	1.29	1	2	1.086	0.119	0.058	0.953809	NA	5.3394	6.2767	6.1848	6.1848	TRUE	NA		2009.67	49.0926	5.61743
VPS21	YOR089C	S000005615	ORF	632		44	22		0	3	0	2	0	2	0	3	1.29	1	2	1.086	0.119	0.058	0.953809	NA	5.3394	6.2767	6.1848	6.1848	TRUE	NA		3566	151.617	7.24429
DCP2	YNL118C	S000005062	ORF	2912		55	104		3	1	0	3	3	1	0	4	1.98	2	2	1.083	0.116	0.059	0.952841	NA	1.5867	4.1385	3.6393	3.6393	TRUE	NA		7559	69.7521	6.12417
RPS13	YDR064W	S000002471	ORF	994		21	84		4	5	3	4	4	4	3	6	4.11	4	4	1.082	0.114	0.072	0.942305	0.989329	0	2.0647	1.5173	1.5173	TRUE	NA		61371.3	1659.07	10.6962
OLE1	YGL055W	S000003023	ORF	1532		94	225		4	7	6	3	4	5	6	4	4.9	4	5	1.081	0.112	0.075	0.940247	0.989235	0	1.754	1.3014	1.3014	TRUE	NA		61294	1075.09	10.0702
CHD1	YER164W	S000000966	ORF	4406		28	125		2	1	3	0	2	1	3	0	1.43	2	2	1.08	0.111	0.055	0.956134	NA	0	5.688	4.6155	4.6155	TRUE	NA		5520.33	33.6671	5.07327
YGR130C	YGR130C	S000003362	ORF	2450		106	161		2	1	3	0	2	1	3	0	1.43	2	2	1.08	0.111	0.055	0.956134	NA	0	5.688	4.6155	4.6155	TRUE	NA		6127.33	67.2032	6.07046
SKI3	YPR189W	S000006393	ORF	4298		5	129		2	1	3	0	2	1	3	0	1.43	2	2	1.08	0.111	0.055	0.956134	NA	0	5.688	4.6155	4.6155	TRUE	NA		4417.33	27.6171	4.78749
HTA2	YBL003C	S000000099	ORF	398		65	147		1	0	1	0	1	0	1	0	0.49	0	0	1.078	0.109	0.053	0.957413	NA	0	16.2697	10	10	TRUE	NA		20052.3	1353.84	10.4028
RPL23A	YBL087C	S000000183	ORF	917		20	70		1	0	1	0	1	0	1	0	0.49	0	0	1.078	0.109	0.053	0.957413	NA	0	16.2697	10	10	TRUE	NA		23206.3	680.02	9.40943
CHS3	YBR023C	S000000227	ORF	3497		50	120		1	0	1	0	1	0	1	0	0.49	0	0	1.078	0.109	0.053	0.957413	NA	0	16.2697	10	10	TRUE	NA		8295.67	63.7441	5.99422
HCM1	YCR065W	S000000661	ORF	1694		88	36		1	0	1	0	1	0	1	0	0.49	0	0	1.078	0.109	0.053	0.957413	NA	0	16.2697	10	10	TRUE	NA		4555.33	72.2589	6.1751
YER010C	YER010C	S000000812	ORF	704		95	76		1	0	1	0	1	0	1	0	0.49	0	0	1.078	0.109	0.053	0.957413	NA	0	16.2697	10	10	TRUE	NA		1599.33	61.0451	5.9318
FIR1	YER032W	S000000834	ORF	2630		42	24		1	0	1	0	1	0	1	0	0.49	0	0	1.078	0.109	0.053	0.957413	NA	0	16.2697	10	10	TRUE	NA		2518	25.7267	4.6852
SER3	YER081W	S000000883	ORF	1409		201	179		1	0	1	0	1	0	1	0	0.49	0	0	1.078	0.109	0.053	0.957413	NA	0	16.2697	10	10	TRUE	NA		4922.67	93.8802	6.55275
DSE1	YER124C	S000000926	ORF	1721		49	289		1	0	1	0	1	0	1	0	0.49	0	0	1.078	0.109	0.053	0.957413	NA	0	16.2697	10	10	TRUE	NA		19078	297.877	8.21857
YHL017W	YHL017W	S000001009	ORF	1598		75	130		1	0	1	0	1	0	1	0	0.49	0	0	1.078	0.109	0.053	0.957413	NA	0	16.2697	10	10	TRUE	NA		2974.67	50.0203	5.64444
ERC1	YHR032W	S000001074	ORF	1745					1	0	1	0	1	0	1	0	0.49	0	0	1.078	0.109	0.053	0.957413	NA	0	16.2697	10	10	TRUE	NA		4846.33	74.6281	6.22165
MET30	YIL046W	S000001308	ORF	1922		94	99		1	0	1	0	1	0	1	0	0.49	0	0	1.078	0.109	0.053	0.957413	NA	0	16.2697	10	10	TRUE	NA		3646.33	50.9786	5.67182
KTI12	YKL110C	S000001593	ORF	941		176	119		1	0	1	0	1	0	1	0	0.49	0	0	1.078	0.109	0.053	0.957413	NA	0	16.2697	10	10	TRUE	NA		3480.33	99.3839	6.63494
SRP102	YKL154W	S000001637	ORF	734		76	55		1	0	1	0	1	0	1	0	0.49	0	0	1.078	0.109	0.053	0.957413	NA	0	16.2697	10	10	TRUE	NA		2446.33	89.558	6.48475
RPC37	YKR025W	S000001733	ORF	848		32	108		1	0	1	0	1	0	1	0	0.49	0	0	1.078	0.109	0.053	0.957413	NA	0	16.2697	10	10	TRUE	NA		4103	130.014	7.02252
RXT3	YDL076C	S000002234	ORF	884		120	173		1	0	1	0	1	0	1	0	0.49	0	0	1.078	0.109	0.053	0.957413	NA	0	16.2697	10	10	TRUE	NA		1725.33	52.4452	5.71274
DHH1	YDL160C	S000002319	ORF	1520		277	54		1	0	1	0	1	0	1	0	0.49	0	0	1.078	0.109	0.053	0.957413	NA	0	16.2697	10	10	TRUE	NA		3393.67	59.9943	5.90675
CDC34	YDR054C	S000002461	ORF	887		172	340		1	0	1	0	1	0	1	0	0.49	0	0	1.078	0.109	0.053	0.957413	NA	0	16.2697	10	10	TRUE	NA		4722.67	143.07	7.16058
SUM1	YDR310C	S000002718	ORF	3188		230	80		1	0	1	0	1	0	1	0	0.49	0	0	1.078	0.109	0.053	0.957413	NA	0	16.2697	10	10	TRUE	NA		4228.67	35.6426	5.15553
BCP1	YDR361C	S000002769	ORF	851		33	231		1	0	1	0	1	0	1	0	0.49	0	0	1.078	0.109	0.053	0.957413	NA	0	16.2697	10	10	TRUE	NA		6297.67	198.854	7.63557
SEC20	YDR498C	S000002906	ORF	1151		32	42		1	0	1	0	1	0	1	0	0.49	0	0	1.078	0.109	0.053	0.957413	NA	0	16.2697	10	10	TRUE	NA		2245.67	52.4269	5.71224
APA2	YDR530C	S000002938	ORF	977		32	70		1	0	1	0	1	0	1	0	0.49	0	0	1.078	0.109	0.053	0.957413	NA	0	16.2697	10	10	TRUE	NA		1229.33	33.8111	5.07943
NUP145	YGL092W	S000003060	ORF	3953		75	22		1	0	1	0	1	0	1	0	0.49	0	0	1.078	0.109	0.053	0.957413	NA	0	16.2697	10	10	TRUE	NA		7921.33	53.8463	5.75078
PDE1	YGL248W	S000003217	ORF	1109		46	56		1	0	1	0	1	0	1	0	0.49	0	0	1.078	0.109	0.053	0.957413	NA	0	16.2697	10	10	TRUE	NA		2333.33	56.5366	5.82111
PMT6	YGR199W	S000003431	ORF	2279					1	0	1	0	1	0	1	0	0.49	0	0	1.078	0.109	0.053	0.957413	NA	0	16.2697	10	10	TRUE	NA		3342.33	39.4085	5.30044
ARP4	YJL081C	S000003617	ORF	1469		30	123		1	0	1	0	1	0	1	0	0.49	0	0	1.078	0.109	0.053	0.957413	NA	0	16.2697	10	10	TRUE	NA		4342.67	79.4364	6.31173
YJR056C	YJR056C	S000003817	ORF	710		182	122		1	0	1	0	1	0	1	0	0.49	0	0	1.078	0.109	0.053	0.957413	NA	0	16.2697	10	10	TRUE	NA		1494.67	56.568	5.82191
PXP2	YJR111C	S000003872	ORF	851		75	138		1	0	1	0	1	0	1	0	0.49	0	0	1.078	0.109	0.053	0.957413	NA	0	16.2697	10	10	TRUE	NA		2157.33	68.1196	6.09
SGM1	YJR134C	S000003895	ORF	2123		72	79		1	0	1	0	1	0	1	0	0.49	0	0	1.078	0.109	0.053	0.957413	NA	0	16.2697	10	10	TRUE	NA		4151.33	52.5439	5.71545
ORC3	YLL004W	S000003927	ORF	1850		101	94		1	0	1	0	1	0	1	0	0.49	0	0	1.078	0.109	0.053	0.957413	NA	0	16.2697	10	10	TRUE	NA		2349	34.119	5.0925
UBI4	YLL039C	S000003962	ORF	1145		99	108		1	0	1	0	1	0	1	0	0.49	0	0	1.078	0.109	0.053	0.957413	NA	0	16.2697	10	10	TRUE	NA		15595.3	365.994	8.51568
FAR10	YLR238W	S000004228	ORF	1436		72	110		1	0	1	0	1	0	1	0	0.49	0	0	1.078	0.109	0.053	0.957413	NA	0	16.2697	10	10	TRUE	NA		1492.67	27.9314	4.80382
SSP120	YLR250W	S000004240	ORF	704		39	95		1	0	1	0	1	0	1	0	0.49	0	0	1.078	0.109	0.053	0.957413	NA	0	16.2697	10	10	TRUE	NA		5423	206.991	7.69342
SGD1	YLR336C	S000004328	ORF	2699		11	929		1	0	1	0	1	0	1	0	0.49	0	0	1.078	0.109	0.053	0.957413	NA	0	16.2697	10	10	TRUE	NA		6536.67	65.0786	6.02411
YML020W	YML020W	S000004482	ORF	1994		49	159		1	0	1	0	1	0	1	0	0.49	0	0	1.078	0.109	0.053	0.957413	NA	0	16.2697	10	10	TRUE	NA		1781.33	24.0052	4.58527
SPC2	YML055W	S000004519	ORF	536		30	45		1	0	1	0	1	0	1	0	0.49	0	0	1.078	0.109	0.053	0.957413	NA	0	16.2697	10	10	TRUE	NA		2587	129.693	7.01896
GTR1	YML121W	S000004590	ORF	932		136	181		1	0	1	0	1	0	1	0	0.49	0	0	1.078	0.109	0.053	0.957413	NA	0	16.2697	10	10	TRUE	NA		3299	95.1154	6.57161
PKR1	YMR123W	S000004730	ORF	368		32	42		1	0	1	0	1	0	1	0	0.49	0	0	1.078	0.109	0.053	0.957413	NA	0	16.2697	10	10	TRUE	NA		2587	188.901	7.56148
TPS3	YMR261C	S000004874	ORF	3164		171	121		1	0	1	0	1	0	1	0	0.49	0	0	1.078	0.109	0.053	0.957413	NA	0	16.2697	10	10	TRUE	NA		4647.33	39.4686	5.30263
YNL095C	YNL095C	S000005039	ORF	1928		60	261		1	0	1	0	1	0	1	0	0.49	0	0	1.078	0.109	0.053	0.957413	NA	0	16.2697	10	10	TRUE	NA		1852.67	25.8211	4.69048
OCA1	YNL099C	S000005043	ORF	716		34	236		1	0	1	0	1	0	1	0	0.49	0	0	1.078	0.109	0.053	0.957413	NA	0	16.2697	10	10	TRUE	NA		2281.67	85.6296	6.42004
RPC31	YNL151C	S000005095	ORF	755		49	90		1	0	1	0	1	0	1	0	0.49	0	0	1.078	0.109	0.053	0.957413	NA	0	16.2697	10	10	TRUE	NA		3741.33	133.157	7.05698
PEX6	YNL329C	S000005273	ORF	3092		87	37		1	0	1	0	1	0	1	0	0.49	0	0	1.078	0.109	0.053	0.957413	NA	0	16.2697	10	10	TRUE	NA		2935.33	25.5095	4.67296
NBA1	YOL070C	S000005431	ORF	1505		10	144		1	0	1	0	1	0	1	0	0.49	0	0	1.078	0.109	0.053	0.957413	NA	0	16.2697	10	10	TRUE	NA		4235.33	75.6198	6.24069
MSH2	YOL090W	S000005450	ORF	2894		46	69		1	0	1	0	1	0	1	0	0.49	0	0	1.078	0.109	0.053	0.957413	NA	0	16.2697	10	10	TRUE	NA		4390.33	40.7646	5.34925
WRS1	YOL097C	S000005457	ORF	1298		26	113		1	0	1	0	1	0	1	0	0.49	0	0	1.078	0.109	0.053	0.957413	NA	0	16.2697	10	10	TRUE	NA		11917	246.704	7.94664
ALG8	YOR067C	S000005593	ORF	1733		35	38		1	0	1	0	1	0	1	0	0.49	0	0	1.078	0.109	0.053	0.957413	NA	0	16.2697	10	10	TRUE	NA		3784.33	58.678	5.87475
PLP2	YOR281C	S000005807	ORF	860			73		1	0	1	0	1	0	1	0	0.49	0	0	1.078	0.109	0.053	0.957413	NA	0	16.2697	10	10	TRUE	NA		4283.67	133.845	7.06442
SLY41	YOR307C	S000005834	ORF	1361		205	72		1	0	1	0	1	0	1	0	0.49	0	0	1.078	0.109	0.053	0.957413	NA	0	16.2697	10	10	TRUE	NA		2845.33	56.1771	5.81191
DGK1	YOR311C	S000005838	ORF	872		51	11		1	0	1	0	1	0	1	0	0.49	0	0	1.078	0.109	0.053	0.957413	NA	0	16.2697	10	10	TRUE	NA		3397	104.68	6.70984
NAN1	YPL126W	S000006047	ORF	2690		26	107		1	0	1	0	1	0	1	0	0.49	0	0	1.078	0.109	0.053	0.957413	NA	0	16.2697	10	10	TRUE	NA		14443	144.275	7.17267
RSM10	YDR041W	S000002448	ORF	611		10	156		1	4	3	1	1	3	3	1	2.13	2	2	1.056	0.079	0.042	0.966338	0.994947	0	3.8669	2.783	2.783	TRUE	NA		2132	93.7628	6.55094
AVT3	YKL146W	S000001629	ORF	2078		21	83		2	2	1	2	2	2	1	3	1.83	2	2	1.053	0.075	0.039	0.968763	NA	0	4.4677	3.1015	3.1015	TRUE	NA		2872.33	37.1427	5.21501
RPS17A	YML024W	S000004486	ORF	808		22	119		2	2	1	2	2	2	1	3	1.83	2	2	1.053	0.075	0.039	0.968763	NA	0	4.4677	3.1015	3.1015	TRUE	NA		51461.7	1711.42	10.741
PDI1	YCL043C	S000000548	ORF	1568		39	74		0	4	2	1	0	3	2	1	1.64	2	2	1.051	0.072	0.036	0.971271	NA	0	4.9918	4.158	4.158	TRUE	NA		29460.7	504.872	8.97977
PYK2	YOR347C	S000005874	ORF	1520		99	32		0	4	2	1	0	3	2	1	1.64	2	2	1.051	0.072	0.036	0.971271	NA	0	4.9918	4.158	4.158	TRUE	NA		1000.67	17.6901	4.14487
GPP1	YIL053W	S000001315	ORF	752		18	160		4	0	0	3	4	0	0	4	2.03	2	2	1.05	0.07	0.035	0.971942	0.995553	7.581	4.0456	4.3785	4.3785	TRUE	NA		47895.7	1711.45	10.741
ILS1	YBL076C	S000000172	ORF	3218		15	67		1	2	0	2	1	2	0	3	1.34	2	2	1.048	0.068	0.033	0.973468	NA	0	6.0609	4.9095	4.9095	TRUE	NA		33672.7	281.175	8.13532
PAA1	YDR071C	S000002478	ORF	575		78	60		1	2	0	2	1	2	0	3	1.34	2	2	1.048	0.068	0.033	0.973468	NA	0	6.0609	4.9095	4.9095	TRUE	NA		7162.33	334.712	8.38678
FAR1	YJL157C	S000003693	ORF	2492			135		1	2	0	2	1	2	0	3	1.34	2	2	1.048	0.068	0.033	0.973468	NA	0	6.0609	4.9095	4.9095	TRUE	NA		14556	156.956	7.29422
PGA3	YML125C	S000004594	ORF	938		15	57		1	2	0	2	1	2	0	3	1.34	2	2	1.048	0.068	0.033	0.973468	NA	0	6.0609	4.9095	4.9095	TRUE	NA		9009	258.082	8.01169
MAL11	YGR289C	S000003521	ORF	1850					3	0	3	0	3	0	3	0	1.48	2	2	1.036	0.05	0.025	0.980347	NA	5.6622	5.5109	5.5269	5.5269	TRUE	NA		362.333	5.26285	2.39584
ALY2	YJL084C	S000003620	ORF	3140		83	0		3	0	3	0	3	0	3	0	1.48	2	2	1.036	0.05	0.025	0.980347	NA	5.6622	5.5109	5.5269	5.5269	TRUE	NA		3691.67	31.592	4.98149
NAM9	YNL137C	S000005081	ORF	1460		95	201		3	0	3	0	3	0	3	0	1.48	2	2	1.036	0.05	0.025	0.980347	NA	5.6622	5.5109	5.5269	5.5269	TRUE	NA		3929.33	72.3187	6.1763
IPP1	YBR011C	S000000215	ORF	863		11	90		2	0	2	0	2	0	2	0	0.99	1	1	1.031	0.044	0.021	0.982896	NA	0	8.2006	7.7276	7.7276	TRUE	NA		38376.7	1194.93	10.2227
STE50	YCL032W	S000000537	ORF	1040		39	197		2	0	2	0	2	0	2	0	0.99	1	1	1.031	0.044	0.021	0.982896	NA	0	8.2006	7.7276	7.7276	TRUE	NA		1514.67	39.1353	5.2904
SKN1	YGR143W	S000003375	ORF	2315		162	392		2	0	2	0	2	0	2	0	0.99	1	1	1.031	0.044	0.021	0.982896	NA	0	8.2006	7.7276	7.7276	TRUE	NA		5102.33	59.2246	5.88813
YEL077C	YEL077C	S000006409	ORF	3833					2	0	2	0	2	0	2	0	0.99	1	1	1.031	0.044	0.021	0.982896	NA	0	8.2006	7.7276	7.7276	TRUE	NA		2466.67	17.2924	4.11207
UGP1	YKL035W	S000001518	ORF	1499		72	170		4	1	2	2	4	1	2	3	2.37	2	2	1.029	0.041	0.022	0.982261	0.995553	0	3.4815	2.5554	2.5554	TRUE	NA		16781.3	300.822	8.23277
GUK1	YDR454C	S000002862	ORF	563		38	78		1	5	5	0	1	4	5	0	2.47	2	2	1.029	0.041	0.022	0.98283	0.995553	1.4748	3.3497	3.0121	3.0121	TRUE	NA		9823.67	468.867	8.87304
RPS31	YLR167W	S000004157	ORF	458		59	50		13	12	10	9	13	9	10	13	11.19	11	12	1.029	0.041	0.036	0.971523	0.995553	0	0.8424	0.6498	0.6498	TRUE	NA		125347	7354.16	12.8443
DAK1	YML070W	S000004535	ORF	1754		61	65		1	5	5	0	1	4	5	0	2.47	2	2	1.029	0.041	0.022	0.98283	0.995553	1.4748	3.3497	3.0121	3.0121	TRUE	NA		8969.33	137.409	7.10233
SSB1	YDL229W	S000002388	ORF	1841		32	108		9	9	5	8	9	7	5	11	8.02	8	8	1.022	0.032	0.025	0.980344	0.995553	0	1.1225	0.8776	0.8776	TRUE	NA		113922	1662.8	10.6994
TRP3	YKL211C	S000001694	ORF	1454		72	108		3	1	1	2	3	1	1	3	1.88	2	2	1.021	0.029	0.015	0.987736	NA	0	4.3591	3.1246	3.1246	TRUE	NA		7161.33	132.347	7.04818
AHA1	YDR214W	S000002622	ORF	1052		105	92		3	1	1	2	3	1	1	3	1.88	2	2	1.021	0.029	0.015	0.987736	NA	0	4.3591	3.1246	3.1246	TRUE	NA		4894	125.007	6.96586
YPP1	YGR198W	S000003430	ORF	2453		22	82		3	1	1	2	3	1	1	3	1.88	2	2	1.021	0.029	0.015	0.987736	NA	0	4.3591	3.1246	3.1246	TRUE	NA		5444	59.6355	5.8981
EXG1	YLR300W	S000004291	ORF	1346		105	217		1	3	2	1	1	2	2	1	1.68	2	2	1.019	0.027	0.014	0.988964	NA	0	4.8558	3.344	3.344	TRUE	NA		71988	1437.14	10.489
HSC82	YMR186W	S000004798	ORF	2117		23	93		10	6	13	1	10	5	13	1	7.2	8	7	1.019	0.027	0.019	0.984494	0.995628	0.7045	1.2352	1.1204	1.1204	TRUE	NA		58857.3	747.075	9.54511
RPL43A	YPR043W	S000006247	ORF	681		23	75		1	3	2	1	1	2	2	1	1.68	2	2	1.019	0.027	0.014	0.988964	NA	0	4.8558	3.344	3.344	TRUE	NA		35710.3	1409.07	10.4605
URA8	YJR103W	S000003864	ORF	1736		103	98		1	6	3	2	1	5	3	3	2.87	3	3	1.016	0.022	0.013	0.989797	0.996163	0	2.8987	2.1729	2.1729	TRUE	NA		3219	49.826	5.63883
SIT4	YDL047W	S000002205	ORF	935		194	185		2	1	0	2	2	1	0	3	1.39	2	2	1.01	0.014	0.007	0.994615	NA	0	5.8596	4.7935	4.7935	TRUE	NA		4849.67	139.375	7.12283
VPS72	YDR485C	S000002893	ORF	2387			234		2	1	0	2	2	1	0	3	1.39	2	2	1.01	0.014	0.007	0.994615	NA	0	5.8596	4.7935	4.7935	TRUE	NA		3625	40.8075	5.35076
ERO1	YML130C	S000004599	ORF	1691		72	66		2	1	0	2	2	1	0	3	1.39	2	2	1.01	0.014	0.007	0.994615	NA	0	5.8596	4.7935	4.7935	TRUE	NA		7854	124.805	6.96353
RKR1	YMR247C	S000004861	ORF	4688		71	50		2	1	0	2	2	1	0	3	1.39	2	2	1.01	0.014	0.007	0.994615	NA	0	5.8596	4.7935	4.7935	TRUE	NA		4149.33	23.7835	4.57189
SOK1	YDR006C	S000002413	ORF	2705		122	67		0	3	1	1	0	2	1	1	1.19	1	1	1.006	0.009	0.004	0.996625	NA	0	6.8113	5.4337	5.4337	TRUE	NA		7446	73.9674	6.20882
TRR1	YDR353W	S000002761	ORF	959		39	68		0	3	1	1	0	2	1	1	1.19	1	1	1.006	0.009	0.004	0.996625	NA	0	6.8113	5.4337	5.4337	TRUE	NA		16084.3	450.681	8.81596
PHB1	YGR132C	S000003364	ORF	863		49	288		0	3	1	1	0	2	1	1	1.19	1	1	1.006	0.009	0.004	0.996625	NA	0	6.8113	5.4337	5.4337	TRUE	NA		6775.33	210.962	7.72084
MOG1	YJR074W	S000003835	ORF	656		10	95		0	3	1	1	0	2	1	1	1.19	1	1	1.006	0.009	0.004	0.996625	NA	0	6.8113	5.4337	5.4337	TRUE	NA		4563.33	186.923	7.5463
YBT1	YLL048C	S000003971	ORF	4985		179	78		0	3	1	1	0	2	1	1	1.19	1	1	1.006	0.009	0.004	0.996625	NA	0	6.8113	5.4337	5.4337	TRUE	NA		8940.67	48.1936	5.59077
SKY1	YMR216C	S000004829	ORF	2228		188	186		0	3	1	1	0	2	1	1	1.19	1	1	1.006	0.009	0.004	0.996625	NA	0	6.8113	5.4337	5.4337	TRUE	NA		6344.67	76.5206	6.25778
SED1	YDR077W	S000002484	ORF	1016		73	327		8	11	12	3	8	9	12	4	8.15	8	8	1.003	0.004	0.003	0.997735	0.999468	0	1.1066	0.8836	0.8836	TRUE	NA		156503	4139.17	12.0151
CAM1	YPL048W	S000005969	ORF	1247		76	139		1	4	0	3	1	3	0	4	2.09	2	2	1.002	0.003	0.001	0.998883	0.999468	1.4795	3.9437	3.4748	3.4748	TRUE	NA		15325.7	330.246	8.3674
EFB1	YAL003W	S000000003	ORF	986		13	210		7	5	1	7	7	4	1	10	5.4	6	6	1.001	0.001	0.001	0.999468	0.999468	0.6813	1.6034	1.388	1.388	TRUE	NA		56447.3	1538.34	10.5872
SUR2	YDR297W	S000002705	ORF	1049		59	165		4	3	2	3	4	2	2	4	3.12	3	3	0.996	-0.006	-0.003	0.997248	0.999468	0	2.6814	1.9468	1.9468	TRUE	NA		10578	270.965	8.08196
PET9	YBL030C	S000000126	ORF	956		91	275		2	2	2	1	2	2	2	1	1.73	2	2	0.986	-0.02	-0.01	0.991826	NA	0	4.7272	3.2161	3.2161	TRUE	NA		20034.7	563.13	9.13732
SYG1	YIL047C	S000001309	ORF	2708					2	2	2	1	2	2	2	1	1.73	2	2	0.986	-0.02	-0.01	0.991826	NA	0	4.7272	3.2161	3.2161	TRUE	NA		10272.7	101.934	6.67149
CSE1	YGL238W	S000003207	ORF	2882			100		0	4	3	0	0	3	3	0	1.53	2	2	0.982	-0.026	-0.013	0.989937	NA	5.3682	5.3203	5.3263	5.3263	TRUE	NA		7972.67	74.3352	6.21597
RDL1	YOR285W	S000005811	ORF	419		13	69		2	6	5	1	2	5	5	1	3.26	4	3	0.981	-0.027	-0.016	0.987124	0.995646	0	2.5686	1.9553	1.9553	TRUE	NA		4950.67	317.493	8.31058
YDR524C-B	YDR524C-B	S000028739	ORF	200		24	136		7	0	1	4	7	0	1	6	3.36	4	4	0.981	-0.028	-0.015	0.987694	0.995646	2.6995	2.4957	2.5322	2.5322	TRUE	NA		64461.3	8660.72	13.0803
UGA3	YDL170W	S000002329	ORF	1586		30	146		3	0	0	2	3	0	0	3	1.44	2	2	0.977	-0.034	-0.016	0.986902	NA	6.2469	5.6716	5.7302	5.7302	TRUE	NA		3384.67	57.3452	5.8416
TEA1	YOR337W	S000005864	ORF	2279			20		3	0	0	2	3	0	0	3	1.44	2	2	0.977	-0.034	-0.016	0.986902	NA	6.2469	5.6716	5.7302	5.7302	TRUE	NA		4347	51.2543	5.6796
FBA1	YKL060C	S000001543	ORF	1079		11	28		14	20	21	5	14	16	21	7	14.33	15	14	0.972	-0.041	-0.038	0.969533	0.995553	0.1578	0.6864	0.5796	0.5796	TRUE	NA		358793	8935.25	13.1253
AQY3	YFL054C	S000001840	ORF	1940					2	3	4	0	2	2	4	0	2.07	2	2	0.969	-0.045	-0.023	0.981348	0.995553	0.3393	3.9686	3.3354	3.3354	TRUE	NA		619.667	8.58304	3.10149
ERG11	YHR007C	S000001049	ORF	1592		130	248		1	2	1	1	1	2	1	1	1.24	2	1	0.965	-0.052	-0.026	0.979593	NA	0	6.557	4.3374	4.3374	TRUE	NA		27684.7	467.284	8.86816
RPL27A	YHR010W	S000001052	ORF	971		24	123		1	2	1	1	1	2	1	1	1.24	2	1	0.965	-0.052	-0.026	0.979593	NA	0	6.557	4.3374	4.3374	TRUE	NA		44388	1228.37	10.2625
PAN1	YIR006C	S000001445	ORF	4442		48	102		1	2	1	1	1	2	1	1	1.24	2	1	0.965	-0.052	-0.026	0.979593	NA	0	6.557	4.3374	4.3374	TRUE	NA		7623.67	46.1179	5.52726
ARX1	YDR101C	S000002508	ORF	1781		28	74		1	2	1	1	1	2	1	1	1.24	2	1	0.965	-0.052	-0.026	0.979593	NA	0	6.557	4.3374	4.3374	TRUE	NA		15126	228.215	7.83425
SVF1	YDR346C	S000002754	ORF	1445		158	252		1	2	1	1	1	2	1	1	1.24	2	1	0.965	-0.052	-0.026	0.979593	NA	0	6.557	4.3374	4.3374	TRUE	NA		12670.3	235.616	7.88029
RPS17B	YDR447C	S000002855	ORF	724		18	97		1	2	1	1	1	2	1	1	1.24	2	1	0.965	-0.052	-0.026	0.979593	NA	0	6.557	4.3374	4.3374	TRUE	NA		37213.3	1381.16	10.4317
YGR079W	YGR079W	S000003311	ORF	1112			92		1	2	1	1	1	2	1	1	1.24	2	1	0.965	-0.052	-0.026	0.979593	NA	0	6.557	4.3374	4.3374	TRUE	NA		8895.67	214.96	7.74793
UBX6	YJL048C	S000003584	ORF	1190		153	133		1	2	1	1	1	2	1	1	1.24	2	1	0.965	-0.052	-0.026	0.979593	NA	0	6.557	4.3374	4.3374	TRUE	NA		3930.67	88.7573	6.47179
GAT2	YMR136W	S000004744	ORF	1682		228	81		1	2	1	1	1	2	1	1	1.24	2	1	0.965	-0.052	-0.026	0.979593	NA	0	6.557	4.3374	4.3374	TRUE	NA		3114.33	49.7535	5.63673
URA1	YKL216W	S000001699	ORF	944		30	241		4	2	1	3	4	2	1	4	2.67	3	2	0.963	-0.055	-0.031	0.975392	0.995553	0	3.1065	2.3232	2.3232	TRUE	NA		42703	1215.54	10.2474
RTS1	YOR014W	S000005540	ORF	2273		235	84		3	5	5	1	3	4	5	1	3.31	4	3	0.962	-0.055	-0.033	0.973931	0.995553	0	2.5339	1.8963	1.8963	TRUE	NA		6391.33	75.5573	6.2395
SIA1	YOR137C	S000005663	ORF	1868		54	149		3	1	2	1	3	1	2	1	1.78	2	2	0.956	-0.065	-0.034	0.973118	NA	0	4.6054	3.234	3.234	TRUE	NA		1778	25.5764	4.67674
THS1	YIL078W	S000001340	ORF	2204		38	75		1	3	3	0	1	2	3	0	1.58	2	2	0.951	-0.072	-0.036	0.971198	NA	0	5.1655	4.2294	4.2294	TRUE	NA		31083	378.962	8.56591
TAO3	YIL129C	S000001391	ORF	7130		228	113		1	3	3	0	1	2	3	0	1.58	2	2	0.951	-0.072	-0.036	0.971198	NA	0	5.1655	4.2294	4.2294	TRUE	NA		3943.33	14.8614	3.89349
HHO1	YPL127C	S000006048	ORF	776		34	312		2	5	4	1	2	4	4	1	2.82	3	2	0.949	-0.076	-0.043	0.965472	0.994947	0	2.9541	2.1729	2.1729	TRUE	NA		4768.67	165.128	7.36744
IZH4	YOL101C	S000005461	ORF	938		40	54		4	4	5	1	4	3	5	1	3.36	4	3	0.944	-0.083	-0.049	0.960887	0.994241	0	2.5002	1.8706	1.8706	TRUE	NA		1340.33	38.3968	5.26291
CLN3	YAL040C	S000000038	ORF	1742		319	11		0	2	0	1	0	2	0	1	0.74	1	0	0.944	-0.084	-0.041	0.967304	NA	0	10.8079	9.8702	9.8702	TRUE	NA		4646.67	71.6767	6.16343
RRN6	YBL014C	S000000110	ORF	2684			92		0	2	0	1	0	2	0	1	0.74	1	0	0.944	-0.084	-0.041	0.967304	NA	0	10.8079	9.8702	9.8702	TRUE	NA		3899.33	39.0384	5.28682
HEK2	YBL032W	S000000128	ORF	1145		75	174		0	2	0	1	0	2	0	1	0.74	1	0	0.944	-0.084	-0.041	0.967304	NA	0	10.8079	9.8702	9.8702	TRUE	NA		6607.33	155.062	7.2767
RER2	YBR002C	S000000206	ORF	860		48	91		0	2	0	1	0	2	0	1	0.74	1	0	0.944	-0.084	-0.041	0.967304	NA	0	10.8079	9.8702	9.8702	TRUE	NA		2603.67	81.3526	6.34612
MNN2	YBR015C	S000000219	ORF	1793		107	130		0	2	0	1	0	2	0	1	0.74	1	0	0.944	-0.084	-0.041	0.967304	NA	0	10.8079	9.8702	9.8702	TRUE	NA		7587	113.704	6.82913
OPY1	YBR129C	S000000333	ORF	986		36	113		0	2	0	1	0	2	0	1	0.74	1	0	0.944	-0.084	-0.041	0.967304	NA	0	10.8079	9.8702	9.8702	TRUE	NA		1700.67	46.3476	5.53442
WBP1	YEL002C	S000000728	ORF	1292		53	121		0	2	0	1	0	2	0	1	0.74	1	0	0.944	-0.084	-0.041	0.967304	NA	0	10.8079	9.8702	9.8702	TRUE	NA		9431.33	196.153	7.61584
RAD3	YER171W	S000000973	ORF	2336		130	119		0	2	0	1	0	2	0	1	0.74	1	0	0.944	-0.084	-0.041	0.967304	NA	0	10.8079	9.8702	9.8702	TRUE	NA		3791.33	43.6118	5.44665
OPI1	YHL020C	S000001012	ORF	1214		75	100		0	2	0	1	0	2	0	1	0.74	1	0	0.944	-0.084	-0.041	0.967304	NA	0	10.8079	9.8702	9.8702	TRUE	NA		7060.33	156.276	7.28795
COX6	YHR051W	S000001093	ORF	446		51	453		0	2	0	1	0	2	0	1	0.74	1	0	0.944	-0.084	-0.041	0.967304	NA	0	10.8079	9.8702	9.8702	TRUE	NA		5129.33	309.037	8.27164
UTP9	YHR196W	S000001239	ORF	1727		56	47		0	2	0	1	0	2	0	1	0.74	1	0	0.944	-0.084	-0.041	0.967304	NA	0	10.8079	9.8702	9.8702	TRUE	NA		11930.3	185.629	7.53628
YKE4	YIL023C	S000001285	ORF	1040		207	105		0	2	0	1	0	2	0	1	0.74	1	0	0.944	-0.084	-0.041	0.967304	NA	0	10.8079	9.8702	9.8702	TRUE	NA		1669	43.1229	5.43038
ATP7	YKL016C	S000001499	ORF	524		67	71		0	2	0	1	0	2	0	1	0.74	1	0	0.944	-0.084	-0.041	0.967304	NA	0	10.8079	9.8702	9.8702	TRUE	NA		8991.33	461.081	8.84888
NUP120	YKL057C	S000001540	ORF	3113		34	38		0	2	0	1	0	2	0	1	0.74	1	0	0.944	-0.084	-0.041	0.967304	NA	0	10.8079	9.8702	9.8702	TRUE	NA		6581.67	56.8122	5.82813
RPL17A	YKL180W	S000001663	ORF	860		25	111		0	2	0	1	0	2	0	1	0.74	1	0	0.944	-0.084	-0.041	0.967304	NA	0	10.8079	9.8702	9.8702	TRUE	NA		49581.7	1549.2	10.5973
DPH2	YKL191W	S000001674	ORF	1604		20	83		0	2	0	1	0	2	0	1	0.74	1	0	0.944	-0.084	-0.041	0.967304	NA	0	10.8079	9.8702	9.8702	TRUE	NA		5760.33	96.5001	6.59246
YKR070W	YKR070W	S000001778	ORF	1058		61	130		0	2	0	1	0	2	0	1	0.74	1	0	0.944	-0.084	-0.041	0.967304	NA	0	10.8079	9.8702	9.8702	TRUE	NA		2494	63.3425	5.9851
BAS1	YKR099W	S000001807	ORF	2435		74	110		0	2	0	1	0	2	0	1	0.74	1	0	0.944	-0.084	-0.041	0.967304	NA	0	10.8079	9.8702	9.8702	TRUE	NA		4531	50.0011	5.64389
CDC4	YFL009W	S000001885	ORF	2339		179	87		0	2	0	1	0	2	0	1	0.74	1	0	0.944	-0.084	-0.041	0.967304	NA	0	10.8079	9.8702	9.8702	TRUE	NA		4057	46.6079	5.5425
PRP9	YDL030W	S000002188	ORF	1592		58	80		0	2	0	1	0	2	0	1	0.74	1	0	0.944	-0.084	-0.041	0.967304	NA	0	10.8079	9.8702	9.8702	TRUE	NA		1823.33	30.7757	4.94372
BPL1	YDL141W	S000002300	ORF	2072		185	264		0	2	0	1	0	2	0	1	0.74	1	0	0.944	-0.084	-0.041	0.967304	NA	0	10.8079	9.8702	9.8702	TRUE	NA		2487.67	32.2617	5.01175
HEM13	YDR044W	S000002451	ORF	986		123	138		0	2	0	1	0	2	0	1	0.74	1	0	0.944	-0.084	-0.041	0.967304	NA	0	10.8079	9.8702	9.8702	TRUE	NA		3377	92.032	6.52406
UBA2	YDR390C	S000002798	ORF	1910		20	54		0	2	0	1	0	2	0	1	0.74	1	0	0.944	-0.084	-0.041	0.967304	NA	0	10.8079	9.8702	9.8702	TRUE	NA		3847.33	54.1266	5.75827
HSF1	YGL073W	S000003041	ORF	2501					0	2	0	1	0	2	0	1	0.74	1	0	0.944	-0.084	-0.041	0.967304	NA	0	10.8079	9.8702	9.8702	TRUE	NA		3549	38.1309	5.25289
GPI10	YGL142C	S000003110	ORF	1850		47	110		0	2	0	1	0	2	0	1	0.74	1	0	0.944	-0.084	-0.041	0.967304	NA	0	10.8079	9.8702	9.8702	TRUE	NA		1911	27.7571	4.79478
YGR210C	YGR210C	S000003442	ORF	1235		111	82		0	2	0	1	0	2	0	1	0.74	1	0	0.944	-0.084	-0.041	0.967304	NA	0	10.8079	9.8702	9.8702	TRUE	NA		4729	102.893	6.685
VTC4	YJL012C	S000003549	ORF	2165		32	48		0	2	0	1	0	2	0	1	0.74	1	0	0.944	-0.084	-0.041	0.967304	NA	0	10.8079	9.8702	9.8702	TRUE	NA		8301.67	103.037	6.68701
GYP6	YJL044C	S000003580	ORF	1376		45	69		0	2	0	1	0	2	0	1	0.74	1	0	0.944	-0.084	-0.041	0.967304	NA	0	10.8079	9.8702	9.8702	TRUE	NA		4525.67	88.3789	6.46563
KAP95	YLR347C	S000004339	ORF	2585		148	247		0	2	0	1	0	2	0	1	0.74	1	0	0.944	-0.084	-0.041	0.967304	NA	0	10.8079	9.8702	9.8702	TRUE	NA		6156	63.9916	5.99981
RPL6B	YLR448W	S000004440	ORF	914		64	249		0	2	0	1	0	2	0	1	0.74	1	0	0.944	-0.084	-0.041	0.967304	NA	0	10.8079	9.8702	9.8702	TRUE	NA		23365.3	686.927	9.42401
CMP2	YML057W	S000004521	ORF	1814			112		0	2	0	1	0	2	0	1	0.74	1	0	0.944	-0.084	-0.041	0.967304	NA	0	10.8079	9.8702	9.8702	TRUE	NA		3535.33	52.3694	5.71065
RSF1	YMR030W	S000004632	ORF	1130		160	288		0	2	0	1	0	2	0	1	0.74	1	0	0.944	-0.084	-0.041	0.967304	NA	0	10.8079	9.8702	9.8702	TRUE	NA		1386.33	32.9666	5.04293
ADE17	YMR120C	S000004727	ORF	1778		36	145		0	2	0	1	0	2	0	1	0.74	1	0	0.944	-0.084	-0.041	0.967304	NA	0	10.8079	9.8702	9.8702	TRUE	NA		8880	134.204	7.06829
TLG2	YOL018C	S000005378	ORF	1193		66	159		0	2	0	1	0	2	0	1	0.74	1	0	0.944	-0.084	-0.041	0.967304	NA	0	10.8079	9.8702	9.8702	TRUE	NA		2384.33	53.7046	5.74697
ECM3	YOR092W	S000005618	ORF	1841		346	185		0	2	0	1	0	2	0	1	0.74	1	0	0.944	-0.084	-0.041	0.967304	NA	0	10.8079	9.8702	9.8702	TRUE	NA		3391.33	49.4996	5.62934
ODC2	YOR222W	S000005748	ORF	923		442	68		0	2	0	1	0	2	0	1	0.74	1	0	0.944	-0.084	-0.041	0.967304	NA	0	10.8079	9.8702	9.8702	TRUE	NA		3610.33	105.107	6.71571
LGE1	YPL055C	S000005976	ORF	998		186	50		0	2	0	1	0	2	0	1	0.74	1	0	0.944	-0.084	-0.041	0.967304	NA	0	10.8079	9.8702	9.8702	TRUE	NA		1314.33	35.3883	5.1452
YAR1	YPL239W	S000006160	ORF	602		125	150		0	2	0	1	0	2	0	1	0.74	1	0	0.944	-0.084	-0.041	0.967304	NA	0	10.8079	9.8702	9.8702	TRUE	NA		4709	210.192	7.71557
DSS4	YPR017C	S000006221	ORF	431		16	143		0	2	0	1	0	2	0	1	0.74	1	0	0.944	-0.084	-0.041	0.967304	NA	0	10.8079	9.8702	9.8702	TRUE	NA		1133	70.6378	6.14237
RPC40	YPR110C	S000006314	ORF	1007		8	194		0	2	0	1	0	2	0	1	0.74	1	0	0.944	-0.084	-0.041	0.967304	NA	0	10.8079	9.8702	9.8702	TRUE	NA		13982.3	373.108	8.54345
YDR524W-A	YDR524W-C	S000028740	ORF	89		126	46		0	2	0	1	0	2	0	1	0.74	1	0	0.944	-0.084	-0.041	0.967304	NA	0	10.8079	9.8702	9.8702	TRUE	NA		29269.3	8837.05	13.1093
TDH3	YGR192C	S000003424	ORF	998		41	89		18	33	29	8	17	26	29	11	20.9	22	20	0.941	-0.088	-0.092	0.926908	0.986179	0.1698	0.5119	0.4429	0.4429	TRUE	NA		545345	14683.4	13.8419
SHM1	YBR263W	S000000467	ORF	1472					3	3	2	2	3	2	2	3	2.52	2	2	0.935	-0.097	-0.054	0.95675	0.991951	0	3.2842	2.3061	2.3061	TRUE	NA		10423	190.27	7.5719
TAL1	YLR354C	S000004346	ORF	1007		42	97		3	3	2	2	3	2	2	3	2.52	2	2	0.935	-0.097	-0.054	0.95675	0.991951	0	3.2842	2.3061	2.3061	TRUE	NA		31927	851.948	9.73462
NOG1	YPL093W	S000006014	ORF	1943		58	239		3	3	2	2	3	2	2	3	2.52	2	2	0.935	-0.097	-0.054	0.95675	0.991951	0	3.2842	2.3061	2.3061	TRUE	NA		29183.3	403.596	8.65677
RPP0	YLR340W	S000004332	ORF	938		62	86		8	19	7	10	8	15	7	14	10.94	12	10	0.93	-0.105	-0.09	0.928511	0.986179	0.1232	0.858	0.6968	0.6968	TRUE	NA		94677	2712.23	11.4053
GLC3	YEL011W	S000000737	ORF	2114		32	70		0	3	2	0	0	2	2	0	1.09	1	1	0.928	-0.107	-0.052	0.958546	NA	3.4739	7.4477	7.066	7.066	TRUE	NA		1450.67	18.4394	4.20472
TAF10	YDR167W	S000002574	ORF	620		20	84		2	1	1	1	2	1	1	1	1.28	2	1	0.928	-0.107	-0.054	0.957326	NA	0	6.3214	4.2295	4.2295	TRUE	NA		2650.67	114.881	6.844
RPS28A	YOR167C	S000005693	ORF	203		13	101		2	1	1	1	2	1	1	1	1.28	2	1	0.928	-0.107	-0.054	0.957326	NA	0	6.3214	4.2295	4.2295	TRUE	NA		26728.3	3538.02	11.7887
HST2	YPL015C	S000005936	ORF	1073		42	305		0	3	2	0	0	2	2	0	1.09	1	1	0.928	-0.107	-0.052	0.958546	NA	3.4739	7.4477	7.066	7.066	TRUE	NA		3012	75.4293	6.23705
RPS22A	YJL190C	S000003726	ORF	392		12	129		0	4	0	2	0	3	0	3	1.49	2	2	0.926	-0.11	-0.054	0.957047	NA	5.9585	5.4697	5.5218	5.5218	TRUE	NA		45003	3084.89	11.591
LOC1	YFR001W	S000001897	ORF	614		43	76		1	6	5	0	1	5	5	0	2.67	3	2	0.925	-0.112	-0.06	0.952006	0.991951	1.6233	3.1136	2.8491	2.8491	TRUE	NA		4992.67	218.499	7.77148
STF2	YGR008C	S000003240	ORF	254		72	137		2	2	3	0	2	2	3	0	1.63	2	2	0.922	-0.117	-0.059	0.952914	NA	0	5.0197	4.0651	4.0651	TRUE	NA		2806	296.851	8.2136
GUA1	YMR217W	S000004830	ORF	1577		42	84		2	2	3	0	2	2	3	0	1.63	2	2	0.922	-0.117	-0.059	0.952914	NA	0	5.0197	4.0651	4.0651	TRUE	NA		35678	607.93	9.24776
TRP1	YDR007W	S000002414	ORF	674		109	118		4	1	4	0	4	1	4	0	2.17	2	2	0.92	-0.12	-0.062	0.950362	0.991951	1.3863	3.8017	3.3446	3.3446	TRUE	NA		3418.33	136.282	7.09045
SES1	YDR023W	S000002430	ORF	1388		21	158		0	6	0	3	0	5	0	4	2.23	2	2	0.918	-0.123	-0.062	0.950493	0.991951	7.543	3.6903	4.0389	4.0389	TRUE	NA		28515	552.037	9.10862
NDE1	YMR145C	S000004753	ORF	1682		68	31		3	7	6	1	3	5	6	1	3.95	4	4	0.914	-0.129	-0.08	0.936569	0.987024	0	2.144	1.669	1.669	TRUE	NA		11583	185.046	7.53174
NAP1	YKR048C	S000001756	ORF	1253		14	109		2	3	1	2	2	2	1	3	2.03	2	2	0.912	-0.133	-0.071	0.943497	0.989329	0	4.0497	2.8417	2.8417	TRUE	NA		9243.67	198.234	7.63106
RPL14A	YKL006W	S000001489	ORF	814		28	111		2	5	1	3	2	4	1	4	2.77	3	2	0.904	-0.145	-0.082	0.934509	0.986514	0	2.9978	2.2387	2.2387	TRUE	NA		40790	1346.52	10.395
MED2	YDL005C	S000002163	ORF	1295		28	203		3	0	1	1	3	0	1	1	1.33	2	1	0.9	-0.152	-0.075	0.940364	NA	0	6.1024	5.0158	5.0158	TRUE	NA		2537.67	52.6562	5.71853
SHM2	YLR058C	S000004048	ORF	1409		28	128		3	0	1	1	3	0	1	1	1.33	2	1	0.9	-0.152	-0.075	0.940364	NA	0	6.1024	5.0158	5.0158	TRUE	NA		37718	719.32	9.49049
CDC25	YLR310C	S000004301	ORF	4769		87	110		3	0	1	1	3	0	1	1	1.33	2	1	0.9	-0.152	-0.075	0.940364	NA	0	6.1024	5.0158	5.0158	TRUE	NA		6226	35.0806	5.1326
ATP2	YJR121W	S000003882	ORF	1535			71		6	8	9	1	6	6	9	1	5.63	6	5	0.895	-0.16	-0.108	0.913915	0.986179	0.2781	1.5451	1.2771	1.2771	TRUE	NA		47441.7	830.493	9.69782
VPS8	YAL002W	S000000002	ORF	3824					1	1	0	1	1	1	0	1	0.79	1	0	0.89	-0.168	-0.081	0.935153	NA	0	10.1728	7.6479	7.6479	TRUE	NA		2297	16.1409	4.01265
RKM3	YBR030W	S000000234	ORF	1658		64	115		1	1	0	1	1	1	0	1	0.79	1	0	0.89	-0.168	-0.081	0.935153	NA	0	10.1728	7.6479	7.6479	TRUE	NA		4013.67	65.0491	6.02346
IST2	YBR086C	S000000290	ORF	2840		247	95		1	1	0	1	1	1	0	1	0.79	1	0	0.89	-0.168	-0.081	0.935153	NA	0	10.1728	7.6479	7.6479	TRUE	NA		10691	101.154	6.66041
NPL4	YBR170C	S000000374	ORF	1742		51	119		1	1	0	1	1	1	0	1	0.79	1	0	0.89	-0.168	-0.081	0.935153	NA	0	10.1728	7.6479	7.6479	TRUE	NA		3332.33	51.4026	5.68377
MIC12	YBR262C	S000000466	ORF	320		30	69		1	1	0	1	1	1	0	1	0.79	1	0	0.89	-0.168	-0.081	0.935153	NA	0	10.1728	7.6479	7.6479	TRUE	NA		1707.33	143.368	7.16358
VAC8	YEL013W	S000000739	ORF	1736			0		1	1	0	1	1	1	0	1	0.79	1	0	0.89	-0.168	-0.081	0.935153	NA	0	10.1728	7.6479	7.6479	TRUE	NA		3964.33	61.3628	5.93929
KEL1	YHR158C	S000001201	ORF	3494		3	118		1	1	0	1	1	1	0	1	0.79	1	0	0.89	-0.168	-0.081	0.935153	NA	0	10.1728	7.6479	7.6479	TRUE	NA		3842.67	29.5525	4.88521
NOT3	YIL038C	S000001300	ORF	2510		219	137		1	1	0	1	1	1	0	1	0.79	1	0	0.89	-0.168	-0.081	0.935153	NA	0	10.1728	7.6479	7.6479	TRUE	NA		5109	54.6949	5.77333
RHO3	YIL118W	S000001380	ORF	695		105	157		1	1	0	1	1	1	0	1	0.79	1	0	0.89	-0.168	-0.081	0.935153	NA	0	10.1728	7.6479	7.6479	TRUE	NA		6124.67	236.8	7.88753
SEG2	YKL105C	S000001588	ORF	3398		200	264		1	1	0	1	1	1	0	1	0.79	1	0	0.89	-0.168	-0.081	0.935153	NA	0	10.1728	7.6479	7.6479	TRUE	NA		1829.67	14.4688	3.85488
PAP1	YKR002W	S000001710	ORF	1706		48	58		1	1	0	1	1	1	0	1	0.79	1	0	0.89	-0.168	-0.081	0.935153	NA	0	10.1728	7.6479	7.6479	TRUE	NA		2751	43.3307	5.43732
GCS1	YDL226C	S000002385	ORF	1058		16	81		1	1	0	1	1	1	0	1	0.79	1	0	0.89	-0.168	-0.081	0.935153	NA	0	10.1728	7.6479	7.6479	TRUE	NA		5778.67	146.766	7.19738
FAL1	YDR021W	S000002428	ORF	1199		77	29		1	1	0	1	1	1	0	1	0.79	1	0	0.89	-0.168	-0.081	0.935153	NA	0	10.1728	7.6479	7.6479	TRUE	NA		2981.67	66.8228	6.06227
ENT5	YDR153C	S000002560	ORF	1235		89	109		1	1	0	1	1	1	0	1	0.79	1	0	0.89	-0.168	-0.081	0.935153	NA	0	10.1728	7.6479	7.6479	TRUE	NA		4647.33	101.116	6.65987
EBS1	YDR206W	S000002614	ORF	2654		152	216		1	1	0	1	1	1	0	1	0.79	1	0	0.89	-0.168	-0.081	0.935153	NA	0	10.1728	7.6479	7.6479	TRUE	NA		5692.33	57.6334	5.84883
SYF1	YDR416W	S000002824	ORF	2579		61	20		1	1	0	1	1	1	0	1	0.79	1	0	0.89	-0.168	-0.081	0.935153	NA	0	10.1728	7.6479	7.6479	TRUE	NA		2594.67	27.0343	4.75672
RSM28	YDR494W	S000002902	ORF	1085		56	74		1	1	0	1	1	1	0	1	0.79	1	0	0.89	-0.168	-0.081	0.935153	NA	0	10.1728	7.6479	7.6479	TRUE	NA		2454.67	60.7921	5.92581
OCH1	YGL038C	S000003006	ORF	1442		72	146		1	1	0	1	1	1	0	1	0.79	1	0	0.89	-0.168	-0.081	0.935153	NA	0	10.1728	7.6479	7.6479	TRUE	NA		5953.33	110.938	6.79361
YGL082W	YGL082W	S000003050	ORF	1145		79	156		1	1	0	1	1	1	0	1	0.79	1	0	0.89	-0.168	-0.081	0.935153	NA	0	10.1728	7.6479	7.6479	TRUE	NA		2812.67	66.0081	6.04457
SEC27	YGL137W	S000003105	ORF	2869		20	190		1	1	0	1	1	1	0	1	0.79	1	0	0.89	-0.168	-0.081	0.935153	NA	0	10.1728	7.6479	7.6479	TRUE	NA		11854.7	111.031	6.79482
GUS1	YGL245W	S000003214	ORF	2126		19	62		1	1	0	1	1	1	0	1	0.79	1	0	0.89	-0.168	-0.081	0.935153	NA	0	10.1728	7.6479	7.6479	TRUE	NA		28597	361.445	8.49763
PHB2	YGR231C	S000003463	ORF	932		22	201		1	1	0	1	1	1	0	1	0.79	1	0	0.89	-0.168	-0.081	0.935153	NA	0	10.1728	7.6479	7.6479	TRUE	NA		5230.33	150.799	7.23648
ERG20	YJL167W	S000003703	ORF	1058		57	95		1	1	0	1	1	1	0	1	0.79	1	0	0.89	-0.168	-0.081	0.935153	NA	0	10.1728	7.6479	7.6479	TRUE	NA		21395	543.389	9.08584
MIR1	YJR077C	S000003838	ORF	935		48	227		1	1	0	1	1	1	0	1	0.79	1	0	0.89	-0.168	-0.081	0.935153	NA	0	10.1728	7.6479	7.6479	TRUE	NA		17235.3	495.328	8.95224
SPH1	YLR313C	S000004305	ORF	1592			598		1	1	0	1	1	1	0	1	0.79	1	0	0.89	-0.168	-0.081	0.935153	NA	0	10.1728	7.6479	7.6479	TRUE	NA		1280.67	21.6161	4.43404
IOC4	YMR044W	S000004647	ORF	1427		53	187		1	1	0	1	1	1	0	1	0.79	1	0	0.89	-0.168	-0.081	0.935153	NA	0	10.1728	7.6479	7.6479	TRUE	NA		3193.33	60.1319	5.91006
GAS3	YMR215W	S000004828	ORF	1574		20	129		1	1	0	1	1	1	0	1	0.79	1	0	0.89	-0.168	-0.081	0.935153	NA	0	10.1728	7.6479	7.6479	TRUE	NA		7273.33	124.169	6.95616
RPL20A	YMR242C	S000004855	ORF	995		90	81		1	1	0	1	1	1	0	1	0.79	1	0	0.89	-0.168	-0.081	0.935153	NA	0	10.1728	7.6479	7.6479	TRUE	NA		40884.7	1104.13	10.1087
UBP15	YMR304W	S000004920	ORF	3692		212	181		1	1	0	1	1	1	0	1	0.79	1	0	0.89	-0.168	-0.081	0.935153	NA	0	10.1728	7.6479	7.6479	TRUE	NA		2846.67	20.7186	4.37285
IES2	YNL215W	S000005159	ORF	962		59	44		1	1	0	1	1	1	0	1	0.79	1	0	0.89	-0.168	-0.081	0.935153	NA	0	10.1728	7.6479	7.6479	TRUE	NA		3176.67	88.7322	6.47139
KEX2	YNL238W	S000005182	ORF	2444		260	118		1	1	0	1	1	1	0	1	0.79	1	0	0.89	-0.168	-0.081	0.935153	NA	0	10.1728	7.6479	7.6479	TRUE	NA		6062.33	66.6535	6.05861
VNX1	YNL321W	S000005265	ORF	2726			0		1	1	0	1	1	1	0	1	0.79	1	0	0.89	-0.168	-0.081	0.935153	NA	0	10.1728	7.6479	7.6479	TRUE	NA		2197.67	21.6631	4.43717
MSA1	YOR066W	S000005592	ORF	1889		13	231		1	1	0	1	1	1	0	1	0.79	1	0	0.89	-0.168	-0.081	0.935153	NA	0	10.1728	7.6479	7.6479	TRUE	NA		3463.33	49.266	5.62252
INP53	YOR109W	S000005635	ORF	3323		92	71		1	1	0	1	1	1	0	1	0.79	1	0	0.89	-0.168	-0.081	0.935153	NA	0	10.1728	7.6479	7.6479	TRUE	NA		4886.33	39.5128	5.30425
PNO1	YOR145C	S000005671	ORF	824			70		1	1	0	1	1	1	0	1	0.79	1	0	0.89	-0.168	-0.081	0.935153	NA	0	10.1728	7.6479	7.6479	TRUE	NA		10886.7	355.02	8.47175
GCR1	YPL075W	S000005996	ORF	3108		20	216		1	1	0	1	1	1	0	1	0.79	1	0	0.89	-0.168	-0.081	0.935153	NA	0	10.1728	7.6479	7.6479	TRUE	NA		4847	41.906	5.38909
BEM3	YPL115C	S000006036	ORF	3386		238	213		1	1	0	1	1	1	0	1	0.79	1	0	0.89	-0.168	-0.081	0.935153	NA	0	10.1728	7.6479	7.6479	TRUE	NA		3355	26.625	4.73471
PET20	YPL159C	S000006080	ORF	761		87	249		1	1	0	1	1	1	0	1	0.79	1	0	0.89	-0.168	-0.081	0.935153	NA	0	10.1728	7.6479	7.6479	TRUE	NA		3769	133.084	7.05619
TIF5	YPR041W	S000006245	ORF	1217		74	178		1	1	0	1	1	1	0	1	0.79	1	0	0.89	-0.168	-0.081	0.935153	NA	0	10.1728	7.6479	7.6479	TRUE	NA		18124.7	400.188	8.64453
RER1	YCL001W	S000000507	ORF	566		58	48		1	2	2	0	1	2	2	0	1.13	2	1	0.888	-0.171	-0.083	0.933567	NA	0	7.1438	5.5389	5.5389	TRUE	NA		4211.67	199.95	7.6435
BAT2	YJR148W	S000003909	ORF	1130		58	51		1	2	2	0	1	2	2	0	1.13	2	1	0.888	-0.171	-0.083	0.933567	NA	0	7.1438	5.5389	5.5389	TRUE	NA		4298.67	102.221	6.67555
CLU1	YMR012W	S000004614	ORF	3833		125	137		1	2	2	0	1	2	2	0	1.13	2	1	0.888	-0.171	-0.083	0.933567	NA	0	7.1438	5.5389	5.5389	TRUE	NA		15117.7	105.982	6.72767
RAS2	YNL098C	S000005042	ORF	968			97		1	2	2	0	1	2	2	0	1.13	2	1	0.888	-0.171	-0.083	0.933567	NA	0	7.1438	5.5389	5.5389	TRUE	NA		4960	137.686	7.10524
RPS26B	YER131W	S000000933	ORF	359		362	145		1	3	0	2	1	2	0	3	1.54	2	2	0.888	-0.172	-0.086	0.931834	NA	0	5.306	4.3845	4.3845	TRUE	NA		28552	2137.11	11.0614
RPL8A	YHL033C	S000001025	ORF	770		9	468		3	2	1	2	3	2	1	3	2.08	2	2	0.887	-0.172	-0.092	0.926632	0.986179	0	3.9608	2.8034	2.8034	TRUE	NA		23398.7	816.554	9.6734
DCW1	YKL046C	S000001529	ORF	1349		235	24		1	5	0	3	1	4	0	4	2.28	2	2	0.888	-0.172	-0.09	0.928438	0.986179	1.6391	3.6168	3.2478	3.2478	TRUE	NA		5499.33	109.543	6.77535
VBA4	YDR119W	S000002526	ORF	2306		85	48		1	3	0	2	1	2	0	3	1.54	2	2	0.888	-0.172	-0.086	0.931834	NA	0	5.306	4.3845	4.3845	TRUE	NA		5839.67	68.0477	6.08847
MSN5	YDR335W	S000002743	ORF	3674		361	82		1	3	0	2	1	2	0	3	1.54	2	2	0.888	-0.172	-0.086	0.931834	NA	0	5.306	4.3845	4.3845	TRUE	NA		5106	37.3445	5.22282
NUP57	YGR119C	S000003351	ORF	1625		68	56		1	3	0	2	1	2	0	3	1.54	2	2	0.888	-0.172	-0.086	0.931834	NA	0	5.306	4.3845	4.3845	TRUE	NA		6106.33	100.975	6.65785
NET1	YJL076W	S000003612	ORF	3569		45	44		3	2	1	2	3	2	1	3	2.08	2	2	0.887	-0.172	-0.092	0.926632	0.986179	0	3.9608	2.8034	2.8034	TRUE	NA		8031.67	60.4705	5.91816
RIE1	YGR250C	S000003482	ORF	2345		183	94		3	3	3	1	3	2	3	1	2.42	2	2	0.886	-0.174	-0.096	0.923183	0.986179	0	3.4192	2.423	2.423	TRUE	NA		5305.67	60.7969	5.92593
PDR5	YOR153W	S000005679	ORF	4535		155	92		3	3	3	1	3	2	3	1	2.42	2	2	0.886	-0.174	-0.096	0.923183	0.986179	0	3.4192	2.423	2.423	TRUE	NA		30001.3	177.766	7.47383
RPL3	YOR063W	S000005589	ORF	1163		24	120		12	5	9	3	12	4	9	4	7.2	8	6	0.879	-0.186	-0.137	0.891278	0.984397	0.2715	1.2356	1.0079	1.0079	TRUE	NA		181897	4202.73	12.0371
BMH1	YER177W	S000000979	ORF	803		40	177		1	7	4	1	1	5	4	1	2.97	3	2	0.878	-0.187	-0.106	0.915275	0.986179	0.4807	2.8128	2.1958	2.1958	TRUE	NA		42142.3	1410.22	10.4617
DSE4	YNR067C	S000005350	ORF	3353		47	82		8	5	3	5	8	4	3	7	5.44	6	5	0.876	-0.191	-0.13	0.896335	0.984397	0	1.5938	1.2326	1.2326	TRUE	NA		7209.33	57.7758	5.85239
YLR257W	YLR257W	S000004247	ORF	965		181	98		8	6	9	1	8	5	9	1	5.72	6	5	0.874	-0.194	-0.131	0.895567	0.984397	0.3684	1.5218	1.2716	1.2716	TRUE	NA		8281.33	230.599	7.84924
TSA1	YML028W	S000004490	ORF	590		31	108		4	1	1	2	4	1	1	3	2.12	2	2	0.865	-0.209	-0.111	0.911433	0.986179	0	3.8759	2.8599	2.8599	TRUE	NA		46047	2097.17	11.0342
RXT2	YBR095C	S000000299	ORF	1292		68	105		2	0	0	1	2	0	0	1	0.84	1	0	0.863	-0.213	-0.104	0.917479	NA	0	9.609	8.9498	8.9498	TRUE	NA		2295.33	47.7384	5.57708
CAN1	YEL063C	S000000789	ORF	1772		38	154		2	0	0	1	2	0	0	1	0.84	1	0	0.863	-0.213	-0.104	0.917479	NA	0	9.609	8.9498	8.9498	TRUE	NA		7489	113.565	6.82738
PHM8	YER037W	S000000839	ORF	965		10	221		2	0	0	1	2	0	0	1	0.84	1	0	0.863	-0.213	-0.104	0.917479	NA	0	9.609	8.9498	8.9498	TRUE	NA		2457.33	68.426	6.09647
YHR097C	YHR097C	S000001139	ORF	1224		12	104		2	0	0	1	2	0	0	1	0.84	1	0	0.863	-0.213	-0.104	0.917479	NA	0	9.609	8.9498	8.9498	TRUE	NA		2038	44.7412	5.48353
DMA1	YHR115C	S000001157	ORF	1250		160	92		2	0	0	1	2	0	0	1	0.84	1	0	0.863	-0.213	-0.104	0.917479	NA	0	9.609	8.9498	8.9498	TRUE	NA		2723.33	58.5431	5.87143
HIS5	YIL116W	S000001378	ORF	1157		21	95		2	0	0	1	2	0	0	1	0.84	1	0	0.863	-0.213	-0.104	0.917479	NA	0	9.609	8.9498	8.9498	TRUE	NA		5253.67	122.015	6.93092
VPS1	YKR001C	S000001709	ORF	2114		54	100		2	0	0	1	2	0	0	1	0.84	1	0	0.863	-0.213	-0.104	0.917479	NA	0	9.609	8.9498	8.9498	TRUE	NA		10692.7	135.914	7.08656
TGL4	YKR089C	S000001797	ORF	2732		61	57		2	0	0	1	2	0	0	1	0.84	1	0	0.863	-0.213	-0.104	0.917479	NA	0	9.609	8.9498	8.9498	TRUE	NA		4382.67	43.1065	5.42983
VPS41	YDR080W	S000002487	ORF	2978		26	90		2	0	0	1	2	0	0	1	0.84	1	0	0.863	-0.213	-0.104	0.917479	NA	0	9.609	8.9498	8.9498	TRUE	NA		2424	21.8722	4.45103
SPO71	YDR104C	S000002511	ORF	3737			12		2	0	0	1	2	0	0	1	0.84	1	0	0.863	-0.213	-0.104	0.917479	NA	0	9.609	8.9498	8.9498	TRUE	NA		1699	12.2167	3.61079
GIC2	YDR309C	S000002717	ORF	1151		51	18		2	0	0	1	2	0	0	1	0.84	1	0	0.863	-0.213	-0.104	0.917479	NA	0	9.609	8.9498	8.9498	TRUE	NA		10021.7	233.964	7.87014
YDR514C	YDR514C	S000002922	ORF	1451		62	71		2	0	0	1	2	0	0	1	0.84	1	0	0.863	-0.213	-0.104	0.917479	NA	0	9.609	8.9498	8.9498	TRUE	NA		3522	65.2239	6.02733
RAD54	YGL163C	S000003131	ORF	2696		147	44		2	0	0	1	2	0	0	1	0.84	1	0	0.863	-0.213	-0.104	0.917479	NA	0	9.609	8.9498	8.9498	TRUE	NA		2261.67	22.542	4.49455
YGR237C	YGR237C	S000003469	ORF	2357		73	126		2	0	0	1	2	0	0	1	0.84	1	0	0.863	-0.213	-0.104	0.917479	NA	0	9.609	8.9498	8.9498	TRUE	NA		2074.33	23.6485	4.56368
NMD5	YJR132W	S000003893	ORF	3146		94	147		2	0	0	1	2	0	0	1	0.84	1	0	0.863	-0.213	-0.104	0.917479	NA	0	9.609	8.9498	8.9498	TRUE	NA		4263.67	36.4174	5.18656
IMH1	YLR309C	S000004300	ORF	2735		20	108		2	0	0	1	2	0	0	1	0.84	1	0	0.863	-0.213	-0.104	0.917479	NA	0	9.609	8.9498	8.9498	TRUE	NA		4783	46.9924	5.55436
UTP14	YML093W	S000004558	ORF	2699		Potential_AUG_annotation_error	158		2	0	0	1	2	0	0	1	0.84	1	0	0.863	-0.213	-0.104	0.917479	NA	0	9.609	8.9498	8.9498	TRUE	NA		12680.7	126.248	6.98011
FAR8	YMR029C	S000004631	ORF	1571		56	92		2	0	0	1	2	0	0	1	0.84	1	0	0.863	-0.213	-0.104	0.917479	NA	0	9.609	8.9498	8.9498	TRUE	NA		3024.33	51.7295	5.69291
CAF120	YNL278W	S000005222	ORF	3182					2	0	0	1	2	0	0	1	0.84	1	0	0.863	-0.213	-0.104	0.917479	NA	0	9.609	8.9498	8.9498	TRUE	NA		1342.67	11.3384	3.50315
ULS1	YOR191W	S000005717	ORF	4859		88	139		2	0	0	1	2	0	0	1	0.84	1	0	0.863	-0.213	-0.104	0.917479	NA	0	9.609	8.9498	8.9498	TRUE	NA		3698.67	20.4542	4.35433
RUD3	YOR216C	S000005742	ORF	1454		36	88		2	0	0	1	2	0	0	1	0.84	1	0	0.863	-0.213	-0.104	0.917479	NA	0	9.609	8.9498	8.9498	TRUE	NA		3536.33	65.3542	6.03021
ISW2	YOR304W	S000005831	ORF	3362		176	85		2	0	0	1	2	0	0	1	0.84	1	0	0.863	-0.213	-0.104	0.917479	NA	0	9.609	8.9498	8.9498	TRUE	NA		4489.67	35.884	5.16527
FHL1	YPR104C	S000006308	ORF	2810		52	336		2	0	0	1	2	0	0	1	0.84	1	0	0.863	-0.213	-0.104	0.917479	NA	0	9.609	8.9498	8.9498	TRUE	NA		3210.33	30.6993	4.94013
ATS1	YAL020C	S000000018	ORF	1001			51		0	2	1	0	0	2	1	0	0.64	1	0	0.859	-0.219	-0.107	0.914639	NA	0	12.5319	10	10	TRUE	NA		1170.33	31.4167	4.97346
BOI1	YBL085W	S000000181	ORF	2942		21	90		0	2	1	0	0	2	1	0	0.64	1	0	0.859	-0.219	-0.107	0.914639	NA	0	12.5319	10	10	TRUE	NA		4427.67	40.4405	5.33773
GRX1	YCL035C	S000000540	ORF	332		44	92		0	2	1	0	0	2	1	0	0.64	1	0	0.859	-0.219	-0.107	0.914639	NA	0	12.5319	10	10	TRUE	NA		5642.67	456.7	8.8351
YCR051W	YCR051W	S000000647	ORF	668		6	134		0	2	1	0	0	2	1	0	0.64	1	0	0.859	-0.219	-0.107	0.914639	NA	0	12.5319	10	10	TRUE	NA		3813.33	153.396	7.26111
RPL23B	YER117W	S000000919	ORF	884		31	65		0	2	1	0	0	2	1	0	0.64	1	0	0.859	-0.219	-0.107	0.914639	NA	0	12.5319	10	10	TRUE	NA		38975	1184.73	10.2103
GCG1	YER163C	S000000965	ORF	698		36	18		2	2	0	2	2	2	0	3	1.58	2	2	0.859	-0.219	-0.11	0.912712	NA	0	5.1521	4.2141	4.2141	TRUE	NA		1636.67	63.0071	5.97744
GGA2	YHR108W	S000001150	ORF	1757		58	142		0	2	1	0	0	2	1	0	0.64	1	0	0.859	-0.219	-0.107	0.914639	NA	0	12.5319	10	10	TRUE	NA		7964.33	121.804	6.92842
HYR1	YIR037W	S000001476	ORF	491		46	92		0	2	1	0	0	2	1	0	0.64	1	0	0.859	-0.219	-0.107	0.914639	NA	0	12.5319	10	10	TRUE	NA		7097.33	388.417	8.60146
RRN3	YKL125W	S000001608	ORF	1883		116	135		0	2	1	0	0	2	1	0	0.64	1	0	0.859	-0.219	-0.107	0.914639	NA	0	12.5319	10	10	TRUE	NA		4210	60.0781	5.90877
OAF3	YKR064W	S000001772	ORF	2591		53	560		0	2	1	0	0	2	1	0	0.64	1	0	0.859	-0.219	-0.107	0.914639	NA	0	12.5319	10	10	TRUE	NA		2872.67	29.7922	4.89686
BST1	YFL025C	S000001869	ORF	3089		43	203		0	2	1	0	0	2	1	0	0.64	1	0	0.859	-0.219	-0.107	0.914639	NA	0	12.5319	10	10	TRUE	NA		2686.33	23.3683	4.54648
RBS1	YDL189W	S000002348	ORF	1373		139	231		0	2	1	0	0	2	1	0	0.64	1	0	0.859	-0.219	-0.107	0.914639	NA	0	12.5319	10	10	TRUE	NA		3914	76.6011	6.25929
AIM7	YDR063W	S000002470	ORF	449		104	79		0	2	1	0	0	2	1	0	0.64	1	0	0.859	-0.219	-0.107	0.914639	NA	0	12.5319	10	10	TRUE	NA		2492	149.137	7.2205
SAC6	YDR129C	S000002536	ORF	2039		58	121		0	2	1	0	0	2	1	0	0.64	1	0	0.859	-0.219	-0.107	0.914639	NA	0	12.5319	10	10	TRUE	NA		15844	208.801	7.70598
AFT1	YGL071W	S000003039	ORF	2072		385	487		2	2	0	2	2	2	0	3	1.58	2	2	0.859	-0.219	-0.11	0.912712	NA	0	5.1521	4.2141	4.2141	TRUE	NA		2747.67	35.6335	5.15516
MUP1	YGR055W	S000003287	ORF	1724		34	111		2	2	0	2	2	2	0	3	1.58	2	2	0.859	-0.219	-0.11	0.912712	NA	0	5.1521	4.2141	4.2141	TRUE	NA		21797.7	339.748	8.40832
LSB1	YGR136W	S000003368	ORF	725					0	2	1	0	0	2	1	0	0.64	1	0	0.859	-0.219	-0.107	0.914639	NA	0	12.5319	10	10	TRUE	NA		3678.67	136.344	7.09111
YGR283C	YGR283C	S000003515	ORF	1025		25	51		0	2	1	0	0	2	1	0	0.64	1	0	0.859	-0.219	-0.107	0.914639	NA	0	12.5319	10	10	TRUE	NA		3101	81.2948	6.34509
CCT3	YJL014W	S000003551	ORF	1604		32	122		0	2	1	0	0	2	1	0	0.64	1	0	0.859	-0.219	-0.107	0.914639	NA	0	12.5319	10	10	TRUE	NA		13820.7	231.531	7.85506
RPL39	YJL189W	S000003725	ORF	541		27	138		0	2	1	0	0	2	1	0	0.64	1	0	0.859	-0.219	-0.107	0.914639	NA	0	12.5319	10	10	TRUE	NA		33668.3	1672.28	10.7076
MAP1	YLR244C	S000004234	ORF	1163		129	30		0	2	1	0	0	2	1	0	0.64	1	0	0.859	-0.219	-0.107	0.914639	NA	0	12.5319	10	10	TRUE	NA		15153.3	350.117	8.45169
BUD8	YLR353W	S000004345	ORF	1811		52	153		0	2	1	0	0	2	1	0	0.64	1	0	0.859	-0.219	-0.107	0.914639	NA	0	12.5319	10	10	TRUE	NA		2785.33	41.3279	5.36904
STO1	YMR125W	S000004732	ORF	2907		77	140		2	2	0	2	2	2	0	3	1.58	2	2	0.859	-0.219	-0.11	0.912712	NA	0	5.1521	4.2141	4.2141	TRUE	NA		8910.67	82.3663	6.36398
COG6	YNL041C	S000004986	ORF	2519		247	158		0	2	1	0	0	2	1	0	0.64	1	0	0.859	-0.219	-0.107	0.914639	NA	0	12.5319	10	10	TRUE	NA		3230	34.4555	5.10666
RPL16B	YNL069C	S000005013	ORF	1045		6	132		0	2	1	0	0	2	1	0	0.64	1	0	0.859	-0.219	-0.107	0.914639	NA	0	12.5319	10	10	TRUE	NA		56252.7	1446.48	10.4983
EOS1	YNL080C	S000005024	ORF	1100		89	79		0	2	1	0	0	2	1	0	0.64	1	0	0.859	-0.219	-0.107	0.914639	NA	0	12.5319	10	10	TRUE	NA		2673	65.2966	6.02894
MKT1	YNL085W	S000005029	ORF	2492		250	275		0	2	1	0	0	2	1	0	0.64	1	0	0.859	-0.219	-0.107	0.914639	NA	0	12.5319	10	10	TRUE	NA		8997.33	97.0176	6.60017
PTH4	YOL114C	S000005474	ORF	608		7	14		0	2	1	0	0	2	1	0	0.64	1	0	0.859	-0.219	-0.107	0.914639	NA	0	12.5319	10	10	TRUE	NA		184.667	8.16149	3.02883
TFC7	YOR110W	S000005636	ORF	1307		58	47		0	2	1	0	0	2	1	0	0.64	1	0	0.859	-0.219	-0.107	0.914639	NA	0	12.5319	10	10	TRUE	NA		2070	42.5578	5.41135
CDC31	YOR257W	S000005783	ORF	485		36	39		0	2	1	0	0	2	1	0	0.64	1	0	0.859	-0.219	-0.107	0.914639	NA	0	12.5319	10	10	TRUE	NA		1565.67	86.7445	6.4387
BSP1	YPR171W	S000006375	ORF	1730			79		0	2	1	0	0	2	1	0	0.64	1	0	0.859	-0.219	-0.107	0.914639	NA	0	12.5319	10	10	TRUE	NA		2526	39.2348	5.29406
MET6	YER091C	S000000893	ORF	2303		54	200		5	9	7	2	5	7	7	3	5.43	6	5	0.857	-0.223	-0.152	0.879	0.982719	0	1.5955	1.2259	1.2259	TRUE	NA		83984.3	979.916	9.93651
RPN6	YDL097C	S000002255	ORF	1304		42	40		2	1	2	0	2	1	2	0	1.18	2	1	0.856	-0.225	-0.11	0.912551	NA	0	6.8641	5.3733	5.3733	TRUE	NA		9747.33	200.86	7.65004
TMC1	YOR052C	S000005578	ORF	452		105	256		2	1	2	0	2	1	2	0	1.18	2	1	0.856	-0.225	-0.11	0.912551	NA	0	6.8641	5.3733	5.3733	TRUE	NA		3233	192.199	7.58646
HTS1	YPR033C	S000006237	ORF	1640		2	45		2	1	2	0	2	1	2	0	1.18	2	1	0.856	-0.225	-0.11	0.912551	NA	0	6.8641	5.3733	5.3733	TRUE	NA		17583.3	288.099	8.17042
HEM3	YDL205C	S000002364	ORF	983		201	89		0	4	1	1	0	3	1	1	1.39	2	1	0.849	-0.237	-0.117	0.907082	NA	0	5.8685	4.82	4.82	TRUE	NA		3318.33	90.7092	6.50318
CYS4	YGR155W	S000003387	ORF	1523		24	133		0	4	1	1	0	3	1	1	1.39	2	1	0.849	-0.237	-0.117	0.907082	NA	0	5.8685	4.82	4.82	TRUE	NA		53375	941.722	9.87916
ILV3	YJR016C	S000003777	ORF	1757		17	135		0	4	1	1	0	3	1	1	1.39	2	1	0.849	-0.237	-0.117	0.907082	NA	0	5.8685	4.82	4.82	TRUE	NA		42826.7	654.979	9.3553
MTC1	YJL123C	S000003659	ORF	1436		26	19		3	3	4	0	3	2	4	0	2.32	2	2	0.841	-0.249	-0.132	0.895047	0.984397	0.2746	3.5663	3.0221	3.0221	TRUE	NA		7729.33	144.635	7.17627
RPL24B	YGR148C	S000003380	ORF	467		420	135		3	4	2	2	3	3	2	3	2.72	3	2	0.839	-0.253	-0.144	0.885389	0.982719	0	3.0573	2.16	2.16	TRUE	NA		30105.3	1732.25	10.7584
CBF5	YLR175W	S000004165	ORF	1451		18	124		3	4	2	2	3	3	2	3	2.72	3	2	0.839	-0.253	-0.144	0.885389	0.982719	0	3.0573	2.16	2.16	TRUE	NA		30586.7	566.434	9.14576
ENO2	YHR174W	S000001217	ORF	1313		122	119		8	11	5	6	8	9	5	8	7.47	8	6	0.836	-0.258	-0.197	0.844059	0.968279	0	1.1967	0.9124	0.9124	TRUE	NA		254348	5205.32	12.3458
TRM5	YHR070W	S000001112	ORF	1499			579		3	0	2	0	3	0	2	0	1.23	2	1	0.835	-0.261	-0.126	0.899518	NA	4.8263	6.6058	6.4225	6.4225	TRUE	NA		3562.67	63.8643	5.99694
HCA4	YJL033W	S000003570	ORF	2312		29	84		3	1	0	2	3	1	0	3	1.63	2	2	0.834	-0.262	-0.131	0.895789	NA	0.9768	5.0071	4.2086	4.2086	TRUE	NA		11934	138.702	7.11585
BEM2	YER155C	S000000957	ORF	6503		59	131		3	2	2	1	3	2	2	1	1.97	2	2	0.831	-0.266	-0.141	0.887645	NA	0	4.1618	2.8868	2.8868	TRUE	NA		10538.7	43.5468	5.4445
YHR020W	YHR020W	S000001062	ORF	2066		108	86		3	2	2	1	3	2	2	1	1.97	2	2	0.831	-0.266	-0.141	0.887645	NA	0	4.1618	2.8868	2.8868	TRUE	NA		21511.7	279.788	8.12819
YLR179C	YLR179C	S000004169	ORF	605		35	64		3	2	2	1	3	2	2	1	1.97	2	2	0.831	-0.266	-0.141	0.887645	NA	0	4.1618	2.8868	2.8868	TRUE	NA		10947	486.211	8.92544
ASC1	YMR116C	S000004722	ORF	1232		30	132		5	9	4	4	5	7	4	6	5.39	6	5	0.832	-0.266	-0.183	0.855121	0.970008	0	1.6072	1.2005	1.2005	TRUE	NA		91766.3	2001.51	10.9669
HMO1	YDR174W	S000002581	ORF	740		18	173		4	2	0	3	4	2	0	4	2.42	3	2	0.825	-0.277	-0.147	0.883525	0.982719	1.2038	3.4135	3.0191	3.0191	TRUE	NA		9354.33	339.677	8.40802
RPS24A	YER074W	S000000876	ORF	873		28	104		3	10	3	4	3	8	3	6	4.85	6	4	0.825	-0.278	-0.182	0.855342	0.970008	0	1.7715	1.3666	1.3666	TRUE	NA		46779.7	1439.88	10.4917
FRS2	YFL022C	S000001872	ORF	1511		76	78		4	2	4	0	4	2	4	0	2.36	3	2	0.822	-0.282	-0.149	0.881336	0.982719	0.7347	3.4978	3.0141	3.0141	TRUE	NA		13840.7	246.137	7.94332
RPL30	YGL030W	S000002998	ORF	547		46	100		5	4	2	3	5	3	2	4	3.56	4	3	0.815	-0.294	-0.178	0.858515	0.971845	0	2.3671	1.7375	1.7375	TRUE	NA		59914.7	2943.27	11.5232
SCT1	YBL011W	S000000107	ORF	2279			206		1	3	1	1	1	2	1	1	1.43	2	1	0.81	-0.305	-0.154	0.877994	NA	0	5.6799	3.851	3.851	TRUE	NA		4818	56.8077	5.82801
REB1	YBR049C	S000000253	ORF	2432		132	248		1	1	1	0	1	1	1	0	0.69	1	0	0.809	-0.305	-0.148	0.882034	NA	0	11.6833	8.5881	8.5881	TRUE	NA		4562.67	50.4127	5.65571
IRA1	YBR140C	S000000344	ORF	9278		108	84		1	1	1	0	1	1	1	0	0.69	1	0	0.809	-0.305	-0.148	0.882034	NA	0	11.6833	8.5881	8.5881	TRUE	NA		4902.33	14.1982	3.82764
FUB1	YCR076C	S000000672	ORF	752		30	73		1	1	1	0	1	1	1	0	0.69	1	0	0.809	-0.305	-0.148	0.882034	NA	0	11.6833	8.5881	8.5881	TRUE	NA		1329	47.4889	5.56952
HOM3	YER052C	S000000854	ORF	1583		80	90		1	1	1	0	1	1	1	0	0.69	1	0	0.809	-0.305	-0.148	0.882034	NA	0	11.6833	8.5881	8.5881	TRUE	NA		10646.7	180.725	7.49765
HIS1	YER055C	S000000857	ORF	893		89	110		1	1	1	0	1	1	1	0	0.69	1	0	0.809	-0.305	-0.148	0.882034	NA	0	11.6833	8.5881	8.5881	TRUE	NA		16085.7	484.03	8.91895
BCK2	YER167W	S000000969	ORF	2555		53	26		1	1	1	0	1	1	1	0	0.69	1	0	0.809	-0.305	-0.148	0.882034	NA	0	11.6833	8.5881	8.5881	TRUE	NA		3323	34.9481	5.12714
WSC4	YHL028W	S000001020	ORF	1817		70	60		1	1	1	0	1	1	1	0	0.69	1	0	0.809	-0.305	-0.148	0.882034	NA	0	11.6833	8.5881	8.5881	TRUE	NA		2780	41.1126	5.36151
MTG2	YHR168W	S000001211	ORF	1556					1	1	1	0	1	1	1	0	0.69	1	0	0.809	-0.305	-0.148	0.882034	NA	0	11.6833	8.5881	8.5881	TRUE	NA		1408	24.3152	4.60379
TIM44	YIL022W	S000001284	ORF	1295		111	225		1	3	1	1	1	2	1	1	1.43	2	1	0.81	-0.305	-0.154	0.877994	NA	0	5.6799	3.851	3.851	TRUE	NA		7727.33	160.341	7.325
RPR2	YIR015W	S000001454	ORF	434					1	1	1	0	1	1	1	0	0.69	1	0	0.809	-0.305	-0.148	0.882034	NA	0	11.6833	8.5881	8.5881	TRUE	NA		605	37.4585	5.22722
TFA1	YKL028W	S000001511	ORF	1448		34	306		1	1	1	0	1	1	1	0	0.69	1	0	0.809	-0.305	-0.148	0.882034	NA	0	11.6833	8.5881	8.5881	TRUE	NA		4480.33	83.1431	6.37753
RPC25	YKL144C	S000001627	ORF	638		62	665		1	1	1	0	1	1	1	0	0.69	1	0	0.809	-0.305	-0.148	0.882034	NA	0	11.6833	8.5881	8.5881	TRUE	NA		2538.33	106.909	6.74023
IOC3	YFR013W	S000001909	ORF	2363					1	1	1	0	1	1	1	0	0.69	1	0	0.809	-0.305	-0.148	0.882034	NA	0	11.6833	8.5881	8.5881	TRUE	NA		3761.67	42.7761	5.41873
IDP1	YDL066W	S000002224	ORF	1286		20	143		1	1	1	0	1	1	1	0	0.69	1	0	0.809	-0.305	-0.148	0.882034	NA	0	11.6833	8.5881	8.5881	TRUE	NA		9735.33	203.42	7.66832
RPL41A	YDL184C	S000002343	ORF	77		23	189		1	3	1	1	1	2	1	1	1.43	2	1	0.81	-0.305	-0.154	0.877994	NA	0	5.6799	3.851	3.851	TRUE	NA		30709.7	10716.9	13.3876
PCF11	YDR228C	S000002636	ORF	1880		91	113		1	1	1	0	1	1	1	0	0.69	1	0	0.809	-0.305	-0.148	0.882034	NA	0	11.6833	8.5881	8.5881	TRUE	NA		2236	31.9594	4.99817
RPL24A	YGL031C	S000002999	ORF	467		490	106		1	3	1	1	1	2	1	1	1.43	2	1	0.81	-0.305	-0.154	0.877994	NA	0	5.6799	3.851	3.851	TRUE	NA		42017.7	2417.68	11.2394
MPT5	YGL178W	S000003146	ORF	3219		112	76		1	1	1	0	1	1	1	0	0.69	1	0	0.809	-0.305	-0.148	0.882034	NA	0	11.6833	8.5881	8.5881	TRUE	NA		4368	36.4625	5.18834
KSS1	YGR040W	S000003272	ORF	1106		48	804		1	1	1	0	1	1	1	0	0.69	1	0	0.809	-0.305	-0.148	0.882034	NA	0	11.6833	8.5881	8.5881	TRUE	NA		2651.33	64.416	6.00935
RAV1	YJR033C	S000003794	ORF	4073					1	1	1	0	1	1	1	0	0.69	1	0	0.809	-0.305	-0.148	0.882034	NA	0	11.6833	8.5881	8.5881	TRUE	NA		2052	13.5378	3.75892
PRP19	YLL036C	S000003959	ORF	1511		45	37		1	1	1	0	1	1	1	0	0.69	1	0	0.809	-0.305	-0.148	0.882034	NA	0	11.6833	8.5881	8.5881	TRUE	NA		3348.67	59.5514	5.89606
SRC1	YML034W	S000004497	ORF	2630		75	166		1	3	1	1	1	2	1	1	1.43	2	1	0.81	-0.305	-0.154	0.877994	NA	0	5.6799	3.851	3.851	TRUE	NA		3169.33	32.3815	5.0171
YMR114C	YMR114C	S000004720	ORF	1106		33	48		1	1	1	0	1	1	1	0	0.69	1	0	0.809	-0.305	-0.148	0.882034	NA	0	11.6833	8.5881	8.5881	TRUE	NA		905.667	22.0038	4.45968
SCW10	YMR305C	S000004921	ORF	1169		126	165		1	1	1	0	1	1	1	0	0.69	1	0	0.809	-0.305	-0.148	0.882034	NA	0	11.6833	8.5881	8.5881	TRUE	NA		28208.7	648.414	9.34077
RPS7B	YNL096C	S000005040	ORF	917		41	170		1	1	1	0	1	1	1	0	0.69	1	0	0.809	-0.305	-0.148	0.882034	NA	0	11.6833	8.5881	8.5881	TRUE	NA		22592.7	662.038	9.37077
YIF1	YNL263C	S000005207	ORF	944		145	103		1	1	1	0	1	1	1	0	0.69	1	0	0.809	-0.305	-0.148	0.882034	NA	0	11.6833	8.5881	8.5881	TRUE	NA		4199.67	119.544	6.9014
RRP6	YOR001W	S000005527	ORF	2201		15	85		1	1	1	0	1	1	1	0	0.69	1	0	0.809	-0.305	-0.148	0.882034	NA	0	11.6833	8.5881	8.5881	TRUE	NA		7074	86.3634	6.43235
STD1	YOR047C	S000005573	ORF	1334		89	127		1	1	1	0	1	1	1	0	0.69	1	0	0.809	-0.305	-0.148	0.882034	NA	0	11.6833	8.5881	8.5881	TRUE	NA		3441.33	69.3195	6.11519
PNS1	YOR161C	S000005687	ORF	1619					1	1	1	0	1	1	1	0	0.69	1	0	0.809	-0.305	-0.148	0.882034	NA	0	11.6833	8.5881	8.5881	TRUE	NA		3054	50.6882	5.66358
RPS0A	YGR214W	S000003446	ORF	1213		21	60		3	6	3	2	3	5	3	3	3.36	4	3	0.808	-0.308	-0.184	0.853808	0.970008	0	2.4987	1.804	1.804	TRUE	NA		46387.7	1027.61	10.0051
FAA1	YOR317W	S000005844	ORF	2102		163	231		2	4	1	2	2	3	1	3	2.23	2	2	0.805	-0.313	-0.17	0.865283	0.974221	0	3.7052	2.6371	2.6371	TRUE	NA		13873	177.346	7.47043
ZRT1	YGL255W	S000003224	ORF	1130		38	96		8	15	4	8	8	12	4	11	8.7	10	8	0.795	-0.332	-0.261	0.793958	0.963519	0.1205	1.045	0.8448	0.8448	TRUE	NA		192683	4581.95	12.1617
EMP24	YGL200C	S000003168	ORF	611		49	83		0	4	2	0	0	3	2	0	1.28	2	1	0.792	-0.337	-0.163	0.870281	NA	4.4995	6.3317	6.1495	6.1495	TRUE	NA		10823	475.983	8.89476
GLY1	YEL046C	S000000772	ORF	1163			564		4	4	1	3	4	3	1	4	3.06	4	2	0.787	-0.346	-0.2	0.841488	0.968279	0	2.7266	2.0355	2.0355	TRUE	NA		23819	550.337	9.10417
NUG1	YER006W	S000000808	ORF	1562		22	63		2	0	1	0	2	0	1	0	0.74	1	0	0.785	-0.348	-0.171	0.864371	NA	0	10.9434	10	10	TRUE	NA		14134	243.147	7.92568
ILV1	YER086W	S000000888	ORF	1730		63	141		2	0	1	0	2	0	1	0	0.74	1	0	0.785	-0.348	-0.171	0.864371	NA	0	10.9434	10	10	TRUE	NA		17188	266.971	8.06054
TCD1	YHR003C	S000001045	ORF	1289		62	76		2	0	1	0	2	0	1	0	0.74	1	0	0.785	-0.348	-0.171	0.864371	NA	0	10.9434	10	10	TRUE	NA		4098	85.4287	6.41665
PTH1	YHR189W	S000001232	ORF	572					2	0	1	0	2	0	1	0	0.74	1	0	0.785	-0.348	-0.171	0.864371	NA	0	10.9434	10	10	TRUE	NA		238.333	11.1963	3.48495
ESL1	YIL151C	S000001413	ORF	3356		101	63		2	0	1	0	2	0	1	0	0.74	1	0	0.785	-0.348	-0.171	0.864371	NA	0	10.9434	10	10	TRUE	NA		4606.33	36.8823	5.20486
CAP1	YKL007W	S000001490	ORF	806		20	140		2	0	1	0	2	0	1	0	0.74	1	0	0.785	-0.348	-0.171	0.864371	NA	0	10.9434	10	10	TRUE	NA		4797.67	159.948	7.32146
MCR1	YKL150W	S000001633	ORF	908		145	109		2	0	1	0	2	0	1	0	0.74	1	0	0.785	-0.348	-0.171	0.864371	NA	0	10.9434	10	10	TRUE	NA		9147	270.693	8.08052
CDC9	YDL164C	S000002323	ORF	2267		52	132		2	0	1	0	2	0	1	0	0.74	1	0	0.785	-0.348	-0.171	0.864371	NA	0	10.9434	10	10	TRUE	NA		3332	39.4946	5.30358
CDH1	YGL003C	S000002971	ORF	1700		83	241		2	0	1	0	2	0	1	0	0.74	1	0	0.785	-0.348	-0.171	0.864371	NA	0	10.9434	10	10	TRUE	NA		2142.33	33.8628	5.08163
PUS2	YGL063W	S000003031	ORF	1112					2	0	1	0	2	0	1	0	0.74	1	0	0.785	-0.348	-0.171	0.864371	NA	0	10.9434	10	10	TRUE	NA		645.667	15.6023	3.96369
GTT2	YLL060C	S000003983	ORF	701		132	237		2	0	1	0	2	0	1	0	0.74	1	0	0.785	-0.348	-0.171	0.864371	NA	0	10.9434	10	10	TRUE	NA		511	19.5879	4.29189
ASP3-4	YLR160C	S000004150	ORF	1088					2	0	1	0	2	0	1	0	0.74	1	0	0.785	-0.348	-0.171	0.864371	NA	0	10.9434	10	10	TRUE	NA		4382.67	108.242	6.75811
SEG1	YMR086W	S000004692	ORF	2882		45	144		2	0	1	0	2	0	1	0	0.74	1	0	0.785	-0.348	-0.171	0.864371	NA	0	10.9434	10	10	TRUE	NA		4078.33	38.0254	5.24889
YMR310C	YMR310C	S000004927	ORF	953		29	60		2	0	1	0	2	0	1	0	0.74	1	0	0.785	-0.348	-0.171	0.864371	NA	0	10.9434	10	10	TRUE	NA		2689	75.8198	6.2445
INN1	YNL152W	S000005096	ORF	1229		18	868		2	0	1	0	2	0	1	0	0.74	1	0	0.785	-0.348	-0.171	0.864371	NA	0	10.9434	10	10	TRUE	NA		1595.67	34.8879	5.12466
HEM15	YOR176W	S000005702	ORF	1181		113	119		2	0	1	0	2	0	1	0	0.74	1	0	0.785	-0.348	-0.171	0.864371	NA	0	10.9434	10	10	TRUE	NA		4925.33	112.065	6.80819
BUD7	YOR299W	S000005825	ORF	2240					2	0	1	0	2	0	1	0	0.74	1	0	0.785	-0.348	-0.171	0.864371	NA	0	10.9434	10	10	TRUE	NA		3487	41.8301	5.38647
MRS6	YOR370C	S000005897	ORF	1811		301	166		2	0	1	0	2	0	1	0	0.74	1	0	0.785	-0.348	-0.171	0.864371	NA	0	10.9434	10	10	TRUE	NA		7840.67	116.337	6.86217
MRPL40	YPL173W	S000006094	ORF	893		54	133		2	0	1	0	2	0	1	0	0.74	1	0	0.785	-0.348	-0.171	0.864371	NA	0	10.9434	10	10	TRUE	NA		2370.67	71.3352	6.15654
SRP68	YPL243W	S000006164	ORF	1799		91	104		2	0	1	0	2	0	1	0	0.74	1	0	0.785	-0.348	-0.171	0.864371	NA	0	10.9434	10	10	TRUE	NA		10073.3	150.462	7.23325
SAM4	YPL273W	S000006194	ORF	977		106	105		2	0	1	0	2	0	1	0	0.74	1	0	0.785	-0.348	-0.171	0.864371	NA	0	10.9434	10	10	TRUE	NA		11555.3	317.814	8.31204
RRP15	YPR143W	S000006347	ORF	752		27	130		2	0	1	0	2	0	1	0	0.74	1	0	0.785	-0.348	-0.171	0.864371	NA	0	10.9434	10	10	TRUE	NA		5953	212.717	7.73279
SEC23	YPR181C	S000006385	ORF	2306		166	219		2	0	1	0	2	0	1	0	0.74	1	0	0.785	-0.348	-0.171	0.864371	NA	0	10.9434	10	10	TRUE	NA		13025.7	151.784	7.24587
YKL033W-A	YKL033W-A	S000007242	ORF	710		88	71		2	0	1	0	2	0	1	0	0.74	1	0	0.785	-0.348	-0.171	0.864371	NA	0	10.9434	10	10	TRUE	NA		3922.33	148.447	7.2138
YSF3	YNL138W-A	S000028509	ORF	379		61	87		2	0	1	0	2	0	1	0	0.74	1	0	0.785	-0.348	-0.171	0.864371	NA	0	10.9434	10	10	TRUE	NA		757	53.6712	5.74608
LYS12	YIL094C	S000001356	ORF	1115		64	27		3	3	1	2	3	2	1	3	2.27	2	2	0.785	-0.349	-0.19	0.84937	0.970008	0	3.6311	2.5782	2.5782	TRUE	NA		8122	195.737	7.61277
UTP20	YBL004W	S000000100	ORF	7481		91	60		2	2	1	1	2	2	1	1	1.48	2	1	0.783	-0.354	-0.179	0.857644	NA	0	5.5033	3.6938	3.6938	TRUE	NA		8291	29.7805	4.8963
SSE2	YBR169C	S000000373	ORF	2081		32	143		2	2	1	1	2	2	1	1	1.48	2	1	0.783	-0.354	-0.179	0.857644	NA	0	5.5033	3.6938	3.6938	TRUE	NA		2855.67	36.874	5.20453
COM2	YER130C	S000000932	ORF	1331		86	92		2	2	1	1	2	2	1	1	1.48	2	1	0.783	-0.354	-0.179	0.857644	NA	0	5.5033	3.6938	3.6938	TRUE	NA		5054.67	102.047	6.67309
UBA1	YKL210W	S000001693	ORF	3074		40	97		2	2	1	1	2	2	1	1	1.48	2	1	0.783	-0.354	-0.179	0.857644	NA	0	5.5033	3.6938	3.6938	TRUE	NA		16709.3	146.063	7.19045
UBX2	YML013W	S000004475	ORF	1754			224		2	2	1	1	2	2	1	1	1.48	2	1	0.783	-0.354	-0.179	0.857644	NA	0	5.5033	3.6938	3.6938	TRUE	NA		2696.33	41.3075	5.36833
RPL8B	YLL045C	S000003968	ORF	770		25	53		5	3	5	0	5	2	5	0	3.05	4	2	0.779	-0.361	-0.2	0.841121	0.968279	0.8588	2.7381	2.4411	2.4411	TRUE	NA		65723.3	2293.58	11.1634
ECM33	YBR078W	S000000282	ORF	1619		163	41		0	3	0	1	0	2	0	1	0.94	1	0	0.775	-0.367	-0.178	0.858735	NA	0	8.587	8.0641	8.0641	TRUE	NA		60898	1010.74	9.9812
RPG1	YBR079C	S000000283	ORF	2894		26	64		0	3	0	1	0	2	0	1	0.94	1	0	0.775	-0.367	-0.178	0.858735	NA	0	8.587	8.0641	8.0641	TRUE	NA		24695.7	229.301	7.8411
AMN1	YBR158W	S000000362	ORF	1649		265	147		0	3	0	1	0	2	0	1	0.94	1	0	0.775	-0.367	-0.178	0.858735	NA	0	8.587	8.0641	8.0641	TRUE	NA		15774	257.043	8.00587
FUR1	YHR128W	S000001170	ORF	650		60	221		0	3	0	1	0	2	0	1	0.94	1	0	0.775	-0.367	-0.178	0.858735	NA	0	8.587	8.0641	8.0641	TRUE	NA		8331.67	344.432	8.42807
PTM1	YKL039W	S000001522	ORF	1571		140	254		0	3	0	1	0	2	0	1	0.94	1	0	0.775	-0.367	-0.178	0.858735	NA	0	8.587	8.0641	8.0641	TRUE	NA		4959.33	84.8265	6.40644
ELF1	YKL160W	S000001643	ORF	437		19	70		0	3	0	1	0	2	0	1	0.94	1	0	0.775	-0.367	-0.178	0.858735	NA	0	8.587	8.0641	8.0641	TRUE	NA		4359	268.034	8.06627
COS7	YDL248W	S000002407	ORF	1151					0	3	0	1	0	2	0	1	0.94	1	0	0.775	-0.367	-0.178	0.858735	NA	0	8.587	8.0641	8.0641	TRUE	NA		1389	32.4274	5.01914
BFR2	YDR299W	S000002707	ORF	1604		54	94		0	3	0	1	0	2	0	1	0.94	1	0	0.775	-0.367	-0.178	0.858735	NA	0	8.587	8.0641	8.0641	TRUE	NA		10347.7	173.35	7.43754
RPL27B	YDR471W	S000002879	ORF	794		20	119		0	3	0	1	0	2	0	1	0.94	1	0	0.775	-0.367	-0.178	0.858735	NA	0	8.587	8.0641	8.0641	TRUE	NA		26038.3	881.206	9.78334
SAM2	YDR502C	S000002910	ORF	1154		32	271		0	3	0	1	0	2	0	1	0.94	1	0	0.775	-0.367	-0.178	0.858735	NA	0	8.587	8.0641	8.0641	TRUE	NA		44085	1026.53	10.0036
DRS1	YLL008W	S000003931	ORF	2258		27	110		0	3	0	1	0	2	0	1	0.94	1	0	0.775	-0.367	-0.178	0.858735	NA	0	8.587	8.0641	8.0641	TRUE	NA		14709.7	175.051	7.45163
PPR1	YLR014C	S000004004	ORF	2714		23	278		0	3	0	1	0	2	0	1	0.94	1	0	0.775	-0.367	-0.178	0.858735	NA	0	8.587	8.0641	8.0641	TRUE	NA		2234	22.1186	4.46719
TUB3	YML124C	S000004593	ORF	1635		15	117		2	5	4	0	2	4	4	0	2.46	3	2	0.776	-0.367	-0.196	0.84481	0.968279	0.5179	3.3592	2.8912	2.8912	TRUE	NA		7412.33	121.821	6.92862
RCF2	YNR018W	S000005301	ORF	674		45	123		0	3	0	1	0	2	0	1	0.94	1	0	0.775	-0.367	-0.178	0.858735	NA	0	8.587	8.0641	8.0641	TRUE	NA		8024.67	319.928	8.3216
MVD1	YNR043W	S000005326	ORF	1190		14	143		0	3	0	1	0	2	0	1	0.94	1	0	0.775	-0.367	-0.178	0.858735	NA	0	8.587	8.0641	8.0641	TRUE	NA		7236.33	163.402	7.35228
ESF2	YNR054C	S000005337	ORF	950		24	35		0	3	0	1	0	2	0	1	0.94	1	0	0.775	-0.367	-0.178	0.858735	NA	0	8.587	8.0641	8.0641	TRUE	NA		3913	110.68	6.79026
RPN8	YOR261C	S000005787	ORF	1016		105	54		0	3	0	1	0	2	0	1	0.94	1	0	0.775	-0.367	-0.178	0.858735	NA	0	8.587	8.0641	8.0641	TRUE	NA		8818.67	233.235	7.86564
ARC18	YLR370C	S000004362	ORF	536		31	138		1	5	2	1	1	4	2	1	2.07	2	2	0.775	-0.368	-0.196	0.844726	0.968279	0	3.9647	2.8529	2.8529	TRUE	NA		3844.67	192.743	7.59053
RPL13B	YMR142C	S000004750	ORF	1001		16	73		1	5	2	1	1	4	2	1	2.07	2	2	0.775	-0.368	-0.196	0.844726	0.968279	0	3.9647	2.8529	2.8529	TRUE	NA		62688.7	1682.83	10.7167
RPS1B	YML063W	S000004528	ORF	767		27	66		6	8	6	2	6	6	6	3	5.23	6	4	0.773	-0.372	-0.252	0.801062	0.963519	0	1.6523	1.2477	1.2477	TRUE	NA		86730.3	3038.51	11.5691
IXR1	YKL032C	S000001515	ORF	1793		183	134		1	4	0	2	1	3	0	3	1.73	2	2	0.771	-0.375	-0.189	0.849991	NA	0.9768	4.7217	3.9807	3.9807	TRUE	NA		4055	60.7708	5.92531
RPL33A	YPL143W	S000006064	ORF	848		20	50		1	4	0	2	1	3	0	3	1.73	2	2	0.771	-0.375	-0.189	0.849991	NA	0.9768	4.7217	3.9807	3.9807	TRUE	NA		47048.3	1490.85	10.5419
RPN10	YHR200W	S000001243	ORF	806		32	67		4	2	1	2	4	2	1	3	2.32	3	2	0.767	-0.382	-0.208	0.835157	0.968279	0	3.56	2.574	2.574	TRUE	NA		5553	185.13	7.5324
RPL40B	YKR094C	S000001802	ORF	754		18	152		4	2	1	2	4	2	1	3	2.32	3	2	0.767	-0.382	-0.208	0.835157	0.968279	0	3.56	2.574	2.574	TRUE	NA		41101.7	1464.78	10.5165
RRP7	YCL031C	S000000536	ORF	893		33	88		3	5	2	2	3	4	2	3	2.91	4	2	0.761	-0.394	-0.228	0.81996	0.966658	0	2.8608	2.0391	2.0391	TRUE	NA		6561	197.425	7.62516
RPL22A	YLR061W	S000004051	ORF	754		20	87		3	5	2	2	3	4	2	3	2.91	4	2	0.761	-0.394	-0.228	0.81996	0.966658	0	2.8608	2.0391	2.0391	TRUE	NA		35949	1281.15	10.3232
ILV5	YLR355C	S000004347	ORF	1187		62	195		6	10	3	5	6	8	3	7	5.93	7	5	0.76	-0.395	-0.277	0.781565	0.9583	0	1.4723	1.1307	1.1307	TRUE	NA		83813.3	1897.35	10.8898
BDH2	YAL061W	S000000057	ORF	1253		227	151		3	1	1	1	3	1	1	1	1.53	2	1	0.759	-0.397	-0.202	0.840209	NA	0	5.3376	3.6911	3.6911	TRUE	NA		1385.33	29.709	4.89283
TOM71	YHR117W	S000001159	ORF	1919					3	1	1	1	3	1	1	1	1.53	2	1	0.759	-0.397	-0.202	0.840209	NA	0	5.3376	3.6911	3.6911	TRUE	NA		4702.67	65.8497	6.04111
HGH1	YGR187C	S000003419	ORF	1184		100	69		3	1	1	1	3	1	1	1	1.53	2	1	0.759	-0.397	-0.202	0.840209	NA	0	5.3376	3.6911	3.6911	TRUE	NA		6387.33	144.961	7.17953
GAS1	YMR307W	S000004924	ORF	1679		70	181		6	6	2	4	6	5	2	6	4.54	6	4	0.759	-0.397	-0.257	0.797438	0.963519	0	1.8813	1.4254	1.4254	TRUE	NA		99773.3	1596.79	10.641
STH1	YIL126W	S000001388	ORF	4079		71	130		4	5	4	1	4	4	4	1	3.3	4	2	0.759	-0.398	-0.236	0.81366	0.96468	0	2.5392	1.8735	1.8735	TRUE	NA		7869	51.8383	5.69595
YBR139W	YBR139W	S000000343	ORF	1526		26	171		5	0	3	0	5	0	3	0	1.96	2	2	0.756	-0.403	-0.201	0.840784	NA	6.7225	4.1809	4.4188	4.4188	TRUE	NA		3298.67	58.0856	5.86011
TPD3	YAL016W	S000000014	ORF	1907			70		1	0	0	0	1	0	0	0	0.24	0	0	0.756	-0.404	-0.199	0.842256	NA	0	32.8903	10	10	TRUE	NA		8413	118.545	6.8893
LTE1	YAL024C	S000000022	ORF	4307		61	127		0	1	0	0	0	1	0	0	0.2	0	0	0.756	-0.404	-0.199	0.842256	NA	0	40.7788	10	10	TRUE	NA		2045.33	12.7607	3.67363
MTW1	YAL034W-A	S000000032	ORF	869			90		1	0	0	0	1	0	0	0	0.24	0	0	0.756	-0.404	-0.199	0.842256	NA	0	32.8903	10	10	TRUE	NA		857	26.5	4.72792
PTA1	YAL043C	S000000041	ORF	2357		51	57		1	0	0	0	1	0	0	0	0.24	0	0	0.756	-0.404	-0.199	0.842256	NA	0	32.8903	10	10	TRUE	NA		3517.67	40.1033	5.32565
GDH3	YAL062W	S000000058	ORF	1373		178	94		1	0	0	0	1	0	0	0	0.24	0	0	0.756	-0.404	-0.199	0.842256	NA	0	32.8903	10	10	TRUE	NA		896.667	17.5487	4.13329
NUP60	YAR002W	S000000063	ORF	1619		26	100		0	1	0	0	0	1	0	0	0.2	0	0	0.756	-0.404	-0.199	0.842256	NA	0	40.7788	10	10	TRUE	NA		4992.33	82.8593	6.37259
SWH1	YAR042W	S000000081	ORF	3566		94	165		0	1	0	0	0	1	0	0	0.2	0	0	0.756	-0.404	-0.199	0.842256	NA	0	40.7788	10	10	TRUE	NA		3165	23.8494	4.57588
ECM15	YBL001C	S000000097	ORF	314		68	40		1	0	0	0	1	0	0	0	0.24	0	0	0.756	-0.404	-0.199	0.842256	NA	0	32.8903	10	10	TRUE	NA		6287.33	538.049	9.07159
HAP3	YBL021C	S000000117	ORF	434		18	159		0	1	0	0	0	1	0	0	0.2	0	0	0.756	-0.404	-0.199	0.842256	NA	0	40.7788	10	10	TRUE	NA		741	45.8789	5.51976
TOD6	YBL054W	S000000150	ORF	1577		101	195		0	1	0	0	0	1	0	0	0.2	0	0	0.756	-0.404	-0.199	0.842256	NA	0	40.7788	10	10	TRUE	NA		6154	104.86	6.71232
YBL055C	YBL055C	S000000151	ORF	1256		93	71		0	1	0	0	0	1	0	0	0.2	0	0	0.756	-0.404	-0.199	0.842256	NA	0	40.7788	10	10	TRUE	NA		3277.67	70.1229	6.13181
PTH2	YBL057C	S000000153	ORF	626		6	51		0	1	0	0	0	1	0	0	0.2	0	0	0.756	-0.404	-0.199	0.842256	NA	0	40.7788	10	10	TRUE	NA		2855.33	122.565	6.93741
AAR2	YBL074C	S000000170	ORF	1067					0	1	0	0	0	1	0	0	0.2	0	0	0.756	-0.404	-0.199	0.842256	NA	0	40.7788	10	10	TRUE	NA		475.333	11.9707	3.58143
MRP21	YBL090W	S000000186	ORF	533		20	120		0	1	0	0	0	1	0	0	0.2	0	0	0.756	-0.404	-0.199	0.842256	NA	0	40.7788	10	10	TRUE	NA		1668.33	84.1086	6.39418
YBR032W	YBR032W	S000000236	ORF	302					0	1	0	0	0	1	0	0	0.2	0	0	0.756	-0.404	-0.199	0.842256	NA	0	40.7788	10	10	TRUE	NA		265.667	23.6382	4.56305
ZTA1	YBR046C	S000000250	ORF	1004		58	19		1	0	0	0	1	0	0	0	0.24	0	0	0.756	-0.404	-0.199	0.842256	NA	0	32.8903	10	10	TRUE	NA		1561	41.7786	5.38469
YBR056W	YBR056W	S000000260	ORF	1505		42	34		0	1	0	0	0	1	0	0	0.2	0	0	0.756	-0.404	-0.199	0.842256	NA	0	40.7788	10	10	TRUE	NA		3519.33	62.836	5.97352
UBP14	YBR058C	S000000262	ORF	2345		22	25		1	0	0	0	1	0	0	0	0.24	0	0	0.756	-0.404	-0.199	0.842256	NA	0	32.8903	10	10	TRUE	NA		4370	50.0753	5.64603
ALG14	YBR070C	S000000274	ORF	713		65	18		0	1	0	0	0	1	0	0	0.2	0	0	0.756	-0.404	-0.199	0.842256	NA	0	40.7788	10	10	TRUE	NA		1418.67	53.4657	5.74054
RDH54	YBR073W	S000000277	ORF	2876		75	64		1	0	0	0	1	0	0	0	0.24	0	0	0.756	-0.404	-0.199	0.842256	NA	0	32.8903	10	10	TRUE	NA		7500	70.074	6.13081
UBC4	YBR082C	S000000286	ORF	541		210	121		1	0	0	0	1	0	0	0	0.24	0	0	0.756	-0.404	-0.199	0.842256	NA	0	32.8903	10	10	TRUE	NA		14138	702.223	9.45579
RFC5	YBR087W	S000000291	ORF	1064		13	52		0	1	0	0	0	1	0	0	0.2	0	0	0.756	-0.404	-0.199	0.842256	NA	0	40.7788	10	10	TRUE	NA		3300	83.3407	6.38095
POL30	YBR088C	S000000292	ORF	776			28		1	0	0	0	1	0	0	0	0.24	0	0	0.756	-0.404	-0.199	0.842256	NA	0	32.8903	10	10	TRUE	NA		8169.33	282.885	8.14407
EXO84	YBR102C	S000000306	ORF	2261		63	116		1	0	0	0	1	0	0	0	0.24	0	0	0.756	-0.404	-0.199	0.842256	NA	0	32.8903	10	10	TRUE	NA		2779.67	33.0352	5.04593
ALG1	YBR110W	S000000314	ORF	1349			101		0	1	0	0	0	1	0	0	0.2	0	0	0.756	-0.404	-0.199	0.842256	NA	0	40.7788	10	10	TRUE	NA		2984.33	59.4456	5.8935
RAD16	YBR114W	S000000318	ORF	2372					0	1	0	0	0	1	0	0	0.2	0	0	0.756	-0.404	-0.199	0.842256	NA	0	40.7788	10	10	TRUE	NA		4073	46.1407	5.52797
MAK5	YBR142W	S000000346	ORF	2321		43	145		0	1	0	0	0	1	0	0	0.2	0	0	0.756	-0.404	-0.199	0.842256	NA	0	40.7788	10	10	TRUE	NA		8726.33	101.028	6.65861
SLI15	YBR156C	S000000360	ORF	2096		30	154		1	0	0	0	1	0	0	0	0.24	0	0	0.756	-0.404	-0.199	0.842256	NA	0	32.8903	10	10	TRUE	NA		1622	20.7943	4.37812
UBS1	YBR165W	S000000369	ORF	833		74	46		1	0	0	0	1	0	0	0	0.24	0	0	0.756	-0.404	-0.199	0.842256	NA	0	32.8903	10	10	TRUE	NA		1415.33	45.6561	5.51273
NTC20	YBR188C	S000000392	ORF	422		64	52		0	1	0	0	0	1	0	0	0.2	0	0	0.756	-0.404	-0.199	0.842256	NA	0	40.7788	10	10	TRUE	NA		993	63.2297	5.98253
MSI1	YBR195C	S000000399	ORF	1268			90		1	0	0	0	1	0	0	0	0.24	0	0	0.756	-0.404	-0.199	0.842256	NA	0	32.8903	10	10	TRUE	NA		1990.67	42.1856	5.39868
MCM7	YBR202W	S000000406	ORF	2537		76	164		0	1	0	0	0	1	0	0	0.2	0	0	0.756	-0.404	-0.199	0.842256	NA	0	40.7788	10	10	TRUE	NA		6246.33	66.1591	6.04787
ERV15	YBR210W	S000000414	ORF	428		27	216		1	0	0	0	1	0	0	0	0.24	0	0	0.756	-0.404	-0.199	0.842256	NA	0	32.8903	10	10	TRUE	NA		1234	77.474	6.27564
MET8	YBR213W	S000000417	ORF	824					0	1	0	0	0	1	0	0	0.2	0	0	0.756	-0.404	-0.199	0.842256	NA	0	40.7788	10	10	TRUE	NA		462.333	15.0769	3.91427
SDS24	YBR214W	S000000418	ORF	1583		84	180		1	0	0	0	1	0	0	0	0.24	0	0	0.756	-0.404	-0.199	0.842256	NA	0	32.8903	10	10	TRUE	NA		1554.33	26.3844	4.72162
YBR225W	YBR225W	S000000429	ORF	2702					0	1	0	0	0	1	0	0	0.2	0	0	0.756	-0.404	-0.199	0.842256	NA	0	40.7788	10	10	TRUE	NA		1590.67	15.819	3.98358
ROT2	YBR229C	S000000433	ORF	2864		17	109		1	0	0	0	1	0	0	0	0.24	0	0	0.756	-0.404	-0.199	0.842256	NA	0	32.8903	10	10	TRUE	NA		4332	40.6443	5.34498
OM14	YBR230C	S000000434	ORF	501		14	11		1	0	0	0	1	0	0	0	0.24	0	0	0.756	-0.404	-0.199	0.842256	NA	0	32.8903	10	10	TRUE	NA		2330.33	124.987	6.96563
ARO4	YBR249C	S000000453	ORF	1112		137	88		0	1	0	0	0	1	0	0	0.2	0	0	0.756	-0.404	-0.199	0.842256	NA	0	40.7788	10	10	TRUE	NA		18779.7	453.803	8.82592
SRB6	YBR253W	S000000457	ORF	365		47	93		0	1	0	0	0	1	0	0	0.2	0	0	0.756	-0.404	-0.199	0.842256	NA	0	40.7788	10	10	TRUE	NA		1389	102.257	6.67606
TAE1	YBR261C	S000000465	ORF	698		27	108		0	1	0	0	0	1	0	0	0.2	0	0	0.756	-0.404	-0.199	0.842256	NA	0	40.7788	10	10	TRUE	NA		2514.33	96.7948	6.59686
MRPL37	YBR268W	S000000472	ORF	317		7	95		0	1	0	0	0	1	0	0	0.2	0	0	0.756	-0.404	-0.199	0.842256	NA	0	40.7788	10	10	TRUE	NA		1084.33	91.9154	6.52223
HSM3	YBR272C	S000000476	ORF	1442			168		1	0	0	0	1	0	0	0	0.24	0	0	0.756	-0.404	-0.199	0.842256	NA	0	32.8903	10	10	TRUE	NA		1707	31.8092	4.99137
CHK1	YBR274W	S000000478	ORF	1583		45	194		0	1	0	0	0	1	0	0	0.2	0	0	0.756	-0.404	-0.199	0.842256	NA	0	40.7788	10	10	TRUE	NA		1931.67	32.7896	5.03517
SAF1	YBR280C	S000000484	ORF	1913		31	78		0	1	0	0	0	1	0	0	0.2	0	0	0.756	-0.404	-0.199	0.842256	NA	0	40.7788	10	10	TRUE	NA		819.667	11.5135	3.52525
YBR287W	YBR287W	S000000491	ORF	1283		37	52		0	1	0	0	0	1	0	0	0.2	0	0	0.756	-0.404	-0.199	0.842256	NA	0	40.7788	10	10	TRUE	NA		4423	92.635	6.53348
SNF5	YBR289W	S000000493	ORF	2717		14	52		0	1	0	0	0	1	0	0	0.2	0	0	0.756	-0.404	-0.199	0.842256	NA	0	40.7788	10	10	TRUE	NA		2130.33	21.0689	4.39705
BSD2	YBR290W	S000000494	ORF	965		29	102		1	0	0	0	1	0	0	0	0.24	0	0	0.756	-0.404	-0.199	0.842256	NA	0	32.8903	10	10	TRUE	NA		2663.33	74.1622	6.21261
PCA1	YBR295W	S000000499	ORF	3650		66	131		0	1	0	0	0	1	0	0	0.2	0	0	0.756	-0.404	-0.199	0.842256	NA	0	40.7788	10	10	TRUE	NA		1337.33	9.84536	3.29944
DCC1	YCL016C	S000000521	ORF	1142		33	136		0	1	0	0	0	1	0	0	0.2	0	0	0.756	-0.404	-0.199	0.842256	NA	0	40.7788	10	10	TRUE	NA		1141	26.8475	4.74672
YCL049C	YCL049C	S000000554	ORF	938		139	112		1	0	0	0	1	0	0	0	0.24	0	0	0.756	-0.404	-0.199	0.842256	NA	0	32.8903	10	10	TRUE	NA		1598.67	45.7973	5.51719
KAR4	YCL055W	S000000560	ORF	1007		130	178		0	1	0	0	0	1	0	0	0.2	0	0	0.756	-0.404	-0.199	0.842256	NA	0	40.7788	10	10	TRUE	NA		3422.67	91.3313	6.51304
VAC17	YCL063W	S000000568	ORF	1271		29	155		1	0	0	0	1	0	0	0	0.24	0	0	0.756	-0.404	-0.199	0.842256	NA	0	32.8903	10	10	TRUE	NA		2270	47.9916	5.58471
CDC10	YCR002C	S000000595	ORF	968		33	40		0	1	0	0	0	1	0	0	0.2	0	0	0.756	-0.404	-0.199	0.842256	NA	0	40.7788	10	10	TRUE	NA		5349	148.485	7.21417
MRPL32	YCR003W	S000000596	ORF	551		24	104		0	1	0	0	0	1	0	0	0.2	0	0	0.756	-0.404	-0.199	0.842256	NA	0	40.7788	10	10	TRUE	NA		1183.67	57.7248	5.85112
YCP4	YCR004C	S000000597	ORF	743		171	165		0	1	0	0	0	1	0	0	0.2	0	0	0.756	-0.404	-0.199	0.842256	NA	0	40.7788	10	10	TRUE	NA		6689.33	241.924	7.91841
YCR016W	YCR016W	S000000609	ORF	872		17	81		1	0	0	0	1	0	0	0	0.24	0	0	0.756	-0.404	-0.199	0.842256	NA	0	32.8903	10	10	TRUE	NA		5727.67	176.5	7.46353
YCR023C	YCR023C	S000000617	ORF	1835		76	245		1	0	0	0	1	0	0	0	0.24	0	0	0.756	-0.404	-0.199	0.842256	NA	0	32.8903	10	10	TRUE	NA		2544	37.2534	5.2193
PMP1	YCR024C-A	S000000619	ORF	122					0	1	0	0	0	1	0	0	0.2	0	0	0.756	-0.404	-0.199	0.842256	NA	0	40.7788	10	10	TRUE	NA		19083	4203.12	12.0372
RHB1	YCR027C	S000000622	ORF	629		199	169		1	0	0	0	1	0	0	0	0.24	0	0	0.756	-0.404	-0.199	0.842256	NA	0	32.8903	10	10	TRUE	NA		1282.33	54.7816	5.77562
SYP1	YCR030C	S000000626	ORF	2612		50	165		0	1	0	0	0	1	0	0	0.2	0	0	0.756	-0.404	-0.199	0.842256	NA	0	40.7788	10	10	TRUE	NA		2696.33	27.7386	4.79382
YCR043C	YCR043C	S000000639	ORF	383		43	148		0	1	0	0	0	1	0	0	0.2	0	0	0.756	-0.404	-0.199	0.842256	NA	0	40.7788	10	10	TRUE	NA		2981.33	209.169	7.70852
SED4	YCR067C	S000000663	ORF	3197		119	82		0	1	0	0	0	1	0	0	0.2	0	0	0.756	-0.404	-0.199	0.842256	NA	0	40.7788	10	10	TRUE	NA		3816.67	32.0794	5.00358
CDC39	YCR093W	S000000689	ORF	6326		53	101		0	1	0	0	0	1	0	0	0.2	0	0	0.756	-0.404	-0.199	0.842256	NA	0	40.7788	10	10	TRUE	NA		6921	29.3984	4.87767
OCA4	YCR095C	S000000691	ORF	1088		63	79		1	0	0	0	1	0	0	0	0.24	0	0	0.756	-0.404	-0.199	0.842256	NA	0	32.8903	10	10	TRUE	NA		1773.67	43.8054	5.45304
SOL2	YCR073W-A	S000000718	ORF	947		15	114		1	0	0	0	1	0	0	0	0.24	0	0	0.756	-0.404	-0.199	0.842256	NA	0	32.8903	10	10	TRUE	NA		1398	39.6681	5.30991
NPP2	YEL016C	S000000742	ORF	1481		165	75		0	1	0	0	0	1	0	0	0.2	0	0	0.756	-0.404	-0.199	0.842256	NA	0	40.7788	10	10	TRUE	NA		1990.67	36.1184	5.17466
IES6	YEL044W	S000000770	ORF	500		102	52		1	0	0	0	1	0	0	0	0.24	0	0	0.756	-0.404	-0.199	0.842256	NA	0	32.8903	10	10	TRUE	NA		1571	84.4288	6.39966
MAK10	YEL053C	S000000779	ORF	2201		48	66		1	0	0	0	1	0	0	0	0.24	0	0	0.756	-0.404	-0.199	0.842256	NA	0	32.8903	10	10	TRUE	NA		3046.67	37.1954	5.21705
SDD1	YEL057C	S000000783	ORF	701			80		0	1	0	0	0	1	0	0	0.2	0	0	0.756	-0.404	-0.199	0.842256	NA	0	40.7788	10	10	TRUE	NA		166.667	6.38874	2.67553
PCM1	YEL058W	S000000784	ORF	1673		32	76		0	1	0	0	0	1	0	0	0.2	0	0	0.756	-0.404	-0.199	0.842256	NA	0	40.7788	10	10	TRUE	NA		6427.33	103.233	6.68976
HPA3	YEL066W	S000000792	ORF	539			57		0	1	0	0	0	1	0	0	0.2	0	0	0.756	-0.404	-0.199	0.842256	NA	0	40.7788	10	10	TRUE	NA		1128	56.2348	5.81339
DSF1	YEL070W	S000000796	ORF	1508					0	1	0	0	0	1	0	0	0.2	0	0	0.756	-0.404	-0.199	0.842256	NA	0	40.7788	10	10	TRUE	NA		55	0.980045	-0.0290803
YEL073C	YEL073C	S000000799	ORF	323					0	1	0	0	0	1	0	0	0.2	0	0	0.756	-0.404	-0.199	0.842256	NA	0	40.7788	10	10	TRUE	NA		1533	127.533	6.99473
PMI40	YER003C	S000000805	ORF	1382		29	56		0	1	0	0	0	1	0	0	0.2	0	0	0.756	-0.404	-0.199	0.842256	NA	0	40.7788	10	10	TRUE	NA		11578.3	225.124	7.81458
PRE1	YER012W	S000000814	ORF	596		47	132		1	0	0	0	1	0	0	0	0.24	0	0	0.756	-0.404	-0.199	0.842256	NA	0	32.8903	10	10	TRUE	NA		6821.33	307.544	8.26465
HEM14	YER014W	S000000816	ORF	1619		34	107		0	1	0	0	0	1	0	0	0.2	0	0	0.756	-0.404	-0.199	0.842256	NA	0	40.7788	10	10	TRUE	NA		2388	39.6344	5.30868
SMB1	YER029C	S000000831	ORF	590		53	90		0	1	0	0	0	1	0	0	0.2	0	0	0.756	-0.404	-0.199	0.842256	NA	0	40.7788	10	10	TRUE	NA		1748.33	79.6264	6.31517
YPT31	YER031C	S000000833	ORF	671		24	116		0	1	0	0	0	1	0	0	0.2	0	0	0.756	-0.404	-0.199	0.842256	NA	0	40.7788	10	10	TRUE	NA		6315.33	252.906	7.98245
SAP1	YER047C	S000000849	ORF	2693					1	0	0	0	1	0	0	0	0.24	0	0	0.756	-0.404	-0.199	0.842256	NA	0	32.8903	10	10	TRUE	NA		2228	22.2312	4.47452
VHR2	YER064C	S000000866	ORF	1517		93	232		1	0	0	0	1	0	0	0	0.24	0	0	0.756	-0.404	-0.199	0.842256	NA	0	32.8903	10	10	TRUE	NA		5327	94.3587	6.56008
PTP3	YER075C	S000000877	ORF	2786			289		0	1	0	0	0	1	0	0	0.2	0	0	0.756	-0.404	-0.199	0.842256	NA	0	40.7788	10	10	TRUE	NA		3721	35.8892	5.16548
MRX1	YER077C	S000000879	ORF	2066		74	94		0	1	0	0	0	1	0	0	0.2	0	0	0.756	-0.404	-0.199	0.842256	NA	0	40.7788	10	10	TRUE	NA		2899	37.7053	5.2367
TSC11	YER093C	S000000895	ORF	4292		32	35		1	0	0	0	1	0	0	0	0.24	0	0	0.756	-0.404	-0.199	0.842256	NA	0	32.8903	10	10	TRUE	NA		2412.33	15.103	3.91676
PUP3	YER094C	S000000896	ORF	617		214	130		1	0	0	0	1	0	0	0	0.24	0	0	0.756	-0.404	-0.199	0.842256	NA	0	32.8903	10	10	TRUE	NA		6391.33	278.35	8.12076
GLE2	YER107C	S000000909	ORF	1097		177	113		0	1	0	0	0	1	0	0	0.2	0	0	0.756	-0.404	-0.199	0.842256	NA	0	40.7788	10	10	TRUE	NA		3311.33	81.1112	6.34183
NSA2	YER126C	S000000928	ORF	785		26	123		0	1	0	0	0	1	0	0	0.2	0	0	0.756	-0.404	-0.199	0.842256	NA	0	40.7788	10	10	TRUE	NA		10393.3	355.77	8.4748
COX15	YER141W	S000000943	ORF	1460		212	1038		0	1	0	0	0	1	0	0	0.2	0	0	0.756	-0.404	-0.199	0.842256	NA	0	40.7788	10	10	TRUE	NA		3454	63.5703	5.99028
FTR1	YER145C	S000000947	ORF	1214		29	83		0	1	0	0	0	1	0	0	0.2	0	0	0.756	-0.404	-0.199	0.842256	NA	0	40.7788	10	10	TRUE	NA		7864.67	174.079	7.4436
SCC4	YER147C	S000000949	ORF	1874		42	51		0	1	0	0	0	1	0	0	0.2	0	0	0.756	-0.404	-0.199	0.842256	NA	0	40.7788	10	10	TRUE	NA		1657.67	23.7691	4.57101
PET122	YER153C	S000000955	ORF	764					1	0	0	0	1	0	0	0	0.24	0	0	0.756	-0.404	-0.199	0.842256	NA	0	32.8903	10	10	TRUE	NA		424.333	14.9245	3.89961
OXA1	YER154W	S000000956	ORF	1208		25	63		0	1	0	0	0	1	0	0	0.2	0	0	0.756	-0.404	-0.199	0.842256	NA	0	40.7788	10	10	TRUE	NA		3607.33	80.2424	6.32629
GRX4	YER174C	S000000976	ORF	734			85		0	1	0	0	0	1	0	0	0.2	0	0	0.756	-0.404	-0.199	0.842256	NA	0	40.7788	10	10	TRUE	NA		2657	97.2703	6.60393
FAU1	YER183C	S000000985	ORF	635		17	55		0	1	0	0	0	1	0	0	0.2	0	0	0.756	-0.404	-0.199	0.842256	NA	0	40.7788	10	10	TRUE	NA		1544.67	65.3651	6.03045
TOG1	YER184C	S000000986	ORF	2384			483		0	1	0	0	0	1	0	0	0.2	0	0	0.756	-0.404	-0.199	0.842256	NA	0	40.7788	10	10	TRUE	NA		971	10.9445	3.45214
YER186C	YER186C	S000000988	ORF	920		56	124		1	0	0	0	1	0	0	0	0.24	0	0	0.756	-0.404	-0.199	0.842256	NA	0	32.8903	10	10	TRUE	NA		2106.67	61.5308	5.94324
YAP3	YHL009C	S000001001	ORF	992		128	189		1	0	0	0	1	0	0	0	0.24	0	0	0.756	-0.404	-0.199	0.842256	NA	0	32.8903	10	10	TRUE	NA		1398	37.8687	5.24293
PRS3	YHL011C	S000001003	ORF	962		94	121		0	1	0	0	0	1	0	0	0.2	0	0	0.756	-0.404	-0.199	0.842256	NA	0	40.7788	10	10	TRUE	NA		10354	289.213	8.17599
NPR3	YHL023C	S000001015	ORF	3440		29	55		0	1	0	0	0	1	0	0	0.2	0	0	0.756	-0.404	-0.199	0.842256	NA	0	40.7788	10	10	TRUE	NA		3170.33	24.7646	4.63021
EFM1	YHL039W	S000001031	ORF	1757					1	0	0	0	1	0	0	0	0.24	0	0	0.756	-0.404	-0.199	0.842256	NA	0	32.8903	10	10	TRUE	NA		5452.67	83.3915	6.38183
YHL044W	YHL044W	S000001036	ORF	707			258		1	0	0	0	1	0	0	0	0.24	0	0	0.756	-0.404	-0.199	0.842256	NA	0	32.8903	10	10	TRUE	NA		436.667	16.5965	4.0528
NEM1	YHR004C	S000001046	ORF	1340		100	112		1	0	0	0	1	0	0	0	0.24	0	0	0.756	-0.404	-0.199	0.842256	NA	0	32.8903	10	10	TRUE	NA		2132.33	42.7597	5.41818
DIA4	YHR011W	S000001053	ORF	1340		64	36		0	1	0	0	0	1	0	0	0.2	0	0	0.756	-0.404	-0.199	0.842256	NA	0	40.7788	10	10	TRUE	NA		639.667	12.8272	3.68114
VMA16	YHR026W	S000001068	ORF	641		119	132		0	1	0	0	0	1	0	0	0.2	0	0	0.756	-0.404	-0.199	0.842256	NA	0	40.7788	10	10	TRUE	NA		8964.67	375.803	8.55383
PIH1	YHR034C	S000001076	ORF	1034		15	131		1	0	0	0	1	0	0	0	0.24	0	0	0.756	-0.404	-0.199	0.842256	NA	0	32.8903	10	10	TRUE	NA		1306	33.9396	5.0849
BRL1	YHR036W	S000001078	ORF	1415					1	0	0	0	1	0	0	0	0.24	0	0	0.756	-0.404	-0.199	0.842256	NA	0	32.8903	10	10	TRUE	NA		1791.67	34.024	5.08848
AAP1	YHR047C	S000001089	ORF	2570		50	122		1	0	0	0	1	0	0	0	0.24	0	0	0.756	-0.404	-0.199	0.842256	NA	0	32.8903	10	10	TRUE	NA		2130.33	22.274	4.47729
SMF2	YHR050W	S000001092	ORF	1649			46		1	0	0	0	1	0	0	0	0.24	0	0	0.756	-0.404	-0.199	0.842256	NA	0	32.8903	10	10	TRUE	NA		3086.33	50.2929	5.65228
MED6	YHR058C	S000001100	ORF	887		36	54		0	1	0	0	0	1	0	0	0.2	0	0	0.756	-0.404	-0.199	0.842256	NA	0	40.7788	10	10	TRUE	NA		1530.33	46.3604	5.53482
GIC1	YHR061C	S000001103	ORF	944		196	241		1	0	0	0	1	0	0	0	0.24	0	0	0.756	-0.404	-0.199	0.842256	NA	0	32.8903	10	10	TRUE	NA		1448.33	41.2269	5.36552
RPP1	YHR062C	S000001104	ORF	881		44	67		1	0	0	0	1	0	0	0	0.24	0	0	0.756	-0.404	-0.199	0.842256	NA	0	32.8903	10	10	TRUE	NA		2256	68.8094	6.10453
HTD2	YHR067W	S000001109	ORF	842		22	334		1	0	0	0	1	0	0	0	0.24	0	0	0.756	-0.404	-0.199	0.842256	NA	0	32.8903	10	10	TRUE	NA		1898.67	60.5928	5.92108
DYS1	YHR068W	S000001110	ORF	1163		74	140		1	0	0	0	1	0	0	0	0.24	0	0	0.756	-0.404	-0.199	0.842256	NA	0	32.8903	10	10	TRUE	NA		10097	233.291	7.86598
RRP4	YHR069C	S000001111	ORF	1079		7	116		0	1	0	0	0	1	0	0	0.2	0	0	0.756	-0.404	-0.199	0.842256	NA	0	40.7788	10	10	TRUE	NA		6124	152.51	7.25276
PPE1	YHR075C	S000001117	ORF	1202		44	48		1	0	0	0	1	0	0	0	0.24	0	0	0.756	-0.404	-0.199	0.842256	NA	0	32.8903	10	10	TRUE	NA		904	20.2092	4.33694
YHR078W	YHR078W	S000001120	ORF	1658		39	159		0	1	0	0	0	1	0	0	0.2	0	0	0.756	-0.404	-0.199	0.842256	NA	0	40.7788	10	10	TRUE	NA		2280	36.9517	5.20757
NAM8	YHR086W	S000001128	ORF	1571		206	330		1	0	0	0	1	0	0	0	0.24	0	0	0.756	-0.404	-0.199	0.842256	NA	0	32.8903	10	10	TRUE	NA		2162.67	36.9912	5.20911
SFB3	YHR098C	S000001140	ORF	2789		75	122		1	0	0	0	1	0	0	0	0.24	0	0	0.756	-0.404	-0.199	0.842256	NA	0	32.8903	10	10	TRUE	NA		6771.33	65.2395	6.02767
ERP5	YHR110W	S000001152	ORF	638		14	110		1	0	0	0	1	0	0	0	0.24	0	0	0.756	-0.404	-0.199	0.842256	NA	0	32.8903	10	10	TRUE	NA		3088	130.059	7.02303
ORC6	YHR118C	S000001160	ORF	1307		24	47		0	1	0	0	0	1	0	0	0.2	0	0	0.756	-0.404	-0.199	0.842256	NA	0	40.7788	10	10	TRUE	NA		1683.67	34.6151	5.11333
LSM12	YHR121W	S000001163	ORF	563		68	99		0	1	0	0	0	1	0	0	0.2	0	0	0.756	-0.404	-0.199	0.842256	NA	0	40.7788	10	10	TRUE	NA		3616.33	172.602	7.4313
CIA2	YHR122W	S000001164	ORF	695		54	147		1	0	0	0	1	0	0	0	0.24	0	0	0.756	-0.404	-0.199	0.842256	NA	0	32.8903	10	10	TRUE	NA		2533.33	97.9472	6.61393
NSG1	YHR133C	S000001175	ORF	875		35	136		0	1	0	0	0	1	0	0	0.2	0	0	0.756	-0.404	-0.199	0.842256	NA	0	40.7788	10	10	TRUE	NA		4047.67	124.303	6.95772
ARO9	YHR137W	S000001179	ORF	1541		229	98		0	1	0	0	0	1	0	0	0.2	0	0	0.756	-0.404	-0.199	0.842256	NA	0	40.7788	10	10	TRUE	NA		5870	102.358	6.67747
YHR138C	YHR138C	S000001180	ORF	344		53	80		0	1	0	0	0	1	0	0	0.2	0	0	0.756	-0.404	-0.199	0.842256	NA	0	40.7788	10	10	TRUE	NA		1081.33	84.4667	6.40031
DCD1	YHR144C	S000001187	ORF	938		35	237		0	1	0	0	0	1	0	0	0.2	0	0	0.756	-0.404	-0.199	0.842256	NA	0	40.7788	10	10	TRUE	NA		1819.33	52.1188	5.70373
DBP8	YHR169W	S000001212	ORF	1295		130	91		1	0	0	0	1	0	0	0	0.24	0	0	0.756	-0.404	-0.199	0.842256	NA	0	32.8903	10	10	TRUE	NA		5107	105.969	6.7275
ATG7	YHR171W	S000001214	ORF	1892			148		1	0	0	0	1	0	0	0	0.24	0	0	0.756	-0.404	-0.199	0.842256	NA	0	32.8903	10	10	TRUE	NA		730	10.3678	3.37404
STB5	YHR178W	S000001221	ORF	2231		47	139		0	1	0	0	0	1	0	0	0.2	0	0	0.756	-0.404	-0.199	0.842256	NA	0	40.7788	10	10	TRUE	NA		849.333	10.2297	3.35469
YHR180W	YHR180W	S000001223	ORF	491		45	93		1	0	0	0	1	0	0	0	0.24	0	0	0.756	-0.404	-0.199	0.842256	NA	0	32.8903	10	10	TRUE	NA		350.333	19.1728	4.26099
YHR182W	YHR182W	S000001225	ORF	2357		Potential_AUG_annotation_error	30		1	0	0	0	1	0	0	0	0.24	0	0	0.756	-0.404	-0.199	0.842256	NA	0	32.8903	10	10	TRUE	NA		1415.33	16.1355	4.01217
KOG1	YHR186C	S000001229	ORF	4673		88	52		0	1	0	0	0	1	0	0	0.2	0	0	0.756	-0.404	-0.199	0.842256	NA	0	40.7788	10	10	TRUE	NA		3411.67	19.618	4.29411
NVJ1	YHR195W	S000001238	ORF	965		149	192		0	1	0	0	0	1	0	0	0.2	0	0	0.756	-0.404	-0.199	0.842256	NA	0	40.7788	10	10	TRUE	NA		1764.33	49.129	5.6185
CFD1	YIL003W	S000001265	ORF	881		31	90		0	1	0	0	0	1	0	0	0.2	0	0	0.756	-0.404	-0.199	0.842256	NA	0	40.7788	10	10	TRUE	NA		1733.67	52.8779	5.72459
HIS6	YIL020C	S000001282	ORF	785		53	99		1	0	0	0	1	0	0	0	0.24	0	0	0.756	-0.404	-0.199	0.842256	NA	0	32.8903	10	10	TRUE	NA		1754.33	60.0519	5.90814
YIL024C	YIL024C	S000001286	ORF	569			104		0	1	0	0	0	1	0	0	0.2	0	0	0.756	-0.404	-0.199	0.842256	NA	0	40.7788	10	10	TRUE	NA		374.667	17.6936	4.14516
ULP2	YIL031W	S000001293	ORF	3104					1	0	0	0	1	0	0	0	0.24	0	0	0.756	-0.404	-0.199	0.842256	NA	0	32.8903	10	10	TRUE	NA		3025.67	26.1929	4.71111
NEO1	YIL048W	S000001310	ORF	3455		330	126		0	1	0	0	0	1	0	0	0.2	0	0	0.756	-0.404	-0.199	0.842256	NA	0	40.7788	10	10	TRUE	NA		3534.33	27.4881	4.78073
MMF1	YIL051C	S000001313	ORF	437		34	93		0	1	0	0	0	1	0	0	0.2	0	0	0.756	-0.404	-0.199	0.842256	NA	0	40.7788	10	10	TRUE	NA		10305.3	633.673	9.30759
PCI8	YIL071C	S000001333	ORF	1334		15	205		0	1	0	0	0	1	0	0	0.2	0	0	0.756	-0.404	-0.199	0.842256	NA	0	40.7788	10	10	TRUE	NA		1013.33	20.4118	4.35133
DPH1	YIL103W	S000001365	ORF	1277		27	74		0	1	0	0	0	1	0	0	0.2	0	0	0.756	-0.404	-0.199	0.842256	NA	0	40.7788	10	10	TRUE	NA		4228	88.9669	6.4752
PRM5	YIL117C	S000001379	ORF	956		95	84		1	0	0	0	1	0	0	0	0.24	0	0	0.756	-0.404	-0.199	0.842256	NA	0	32.8903	10	10	TRUE	NA		2431	68.33	6.09445
RPI1	YIL119C	S000001381	ORF	1223		116	234		0	1	0	0	0	1	0	0	0.2	0	0	0.756	-0.404	-0.199	0.842256	NA	0	40.7788	10	10	TRUE	NA		2691	59.1251	5.8857
MET18	YIL128W	S000001390	ORF	3098					0	1	0	0	0	1	0	0	0.2	0	0	0.756	-0.404	-0.199	0.842256	NA	0	40.7788	10	10	TRUE	NA		3868.67	33.5556	5.06848
TPM2	YIL138C	S000001400	ORF	485		21	322		1	0	0	0	1	0	0	0	0.24	0	0	0.756	-0.404	-0.199	0.842256	NA	0	32.8903	10	10	TRUE	NA		4992	276.578	8.11154
CCT2	YIL142W	S000001404	ORF	1583			54		0	1	0	0	0	1	0	0	0.2	0	0	0.756	-0.404	-0.199	0.842256	NA	0	40.7788	10	10	TRUE	NA		12982.3	220.372	7.7838
NDC80	YIL144W	S000001406	ORF	2075		91	2		0	1	0	0	0	1	0	0	0.2	0	0	0.756	-0.404	-0.199	0.842256	NA	0	40.7788	10	10	TRUE	NA		2658.67	34.4295	5.10557
ATG32	YIL146C	S000001408	ORF	1589		49	28		0	1	0	0	0	1	0	0	0.2	0	0	0.756	-0.404	-0.199	0.842256	NA	0	40.7788	10	10	TRUE	NA		1079.67	18.2579	4.19045
MCM10	YIL150C	S000001412	ORF	1715					1	0	0	0	1	0	0	0	0.24	0	0	0.756	-0.404	-0.199	0.842256	NA	0	32.8903	10	10	TRUE	NA		703.667	11.0252	3.46274
AIM21	YIR003W	S000001442	ORF	2039		43	72		0	1	0	0	0	1	0	0	0.2	0	0	0.756	-0.404	-0.199	0.842256	NA	0	40.7788	10	10	TRUE	NA		2854.33	37.616	5.23327
MRS1	YIR021W	S000001460	ORF	1091			44		0	1	0	0	0	1	0	0	0.2	0	0	0.756	-0.404	-0.199	0.842256	NA	0	40.7788	10	10	TRUE	NA		1959.33	48.2579	5.59269
DAL81	YIR023W	S000001462	ORF	2912		20	36		1	0	0	0	1	0	0	0	0.24	0	0	0.756	-0.404	-0.199	0.842256	NA	0	32.8903	10	10	TRUE	NA		2822.67	26.0467	4.70303
INA22	YIR024C	S000001463	ORF	650		25	54		0	1	0	0	0	1	0	0	0.2	0	0	0.756	-0.404	-0.199	0.842256	NA	0	40.7788	10	10	TRUE	NA		901.333	37.2612	5.2196
YVH1	YIR026C	S000001465	ORF	1094		28	70		1	0	0	0	1	0	0	0	0.24	0	0	0.756	-0.404	-0.199	0.842256	NA	0	32.8903	10	10	TRUE	NA		4295.33	105.503	6.72114
DAL3	YIR032C	S000001471	ORF	587					0	1	0	0	0	1	0	0	0.2	0	0	0.756	-0.404	-0.199	0.842256	NA	0	40.7788	10	10	TRUE	NA		286	13.0922	3.71064
BYE1	YKL005C	S000001488	ORF	1784		122	160		0	1	0	0	0	1	0	0	0.2	0	0	0.756	-0.404	-0.199	0.842256	NA	0	40.7788	10	10	TRUE	NA		2996	45.1265	5.4959
ARC19	YKL013C	S000001496	ORF	515		33	148		0	1	0	0	0	1	0	0	0.2	0	0	0.756	-0.404	-0.199	0.842256	NA	0	40.7788	10	10	TRUE	NA		4571.33	238.518	7.89795
PUT3	YKL015W	S000001498	ORF	2939		100	105		0	1	0	0	0	1	0	0	0.2	0	0	0.756	-0.404	-0.199	0.842256	NA	0	40.7788	10	10	TRUE	NA		3450.33	31.5461	4.97939
YKL023W	YKL023W	S000001506	ORF	833		50	89		0	1	0	0	0	1	0	0	0.2	0	0	0.756	-0.404	-0.199	0.842256	NA	0	40.7788	10	10	TRUE	NA		1454	46.9034	5.55162
TCD2	YKL027W	S000001510	ORF	1343			109		1	0	0	0	1	0	0	0	0.24	0	0	0.756	-0.404	-0.199	0.842256	NA	0	32.8903	10	10	TRUE	NA		5556	111.166	6.79657
TUL1	YKL034W	S000001517	ORF	2276		3	114		1	0	0	0	1	0	0	0	0.24	0	0	0.756	-0.404	-0.199	0.842256	NA	0	32.8903	10	10	TRUE	NA		1935.67	22.853	4.51431
YET1	YKL065C	S000001548	ORF	620		31	29		1	0	0	0	1	0	0	0	0.24	0	0	0.756	-0.404	-0.199	0.842256	NA	0	32.8903	10	10	TRUE	NA		5628	243.92	7.93026
YNK1	YKL067W	S000001550	ORF	461		57	195		1	0	0	0	1	0	0	0	0.24	0	0	0.756	-0.404	-0.199	0.842256	NA	0	32.8903	10	10	TRUE	NA		5696	332.012	8.37509
NUP100	YKL068W	S000001551	ORF	2879		121	116		1	0	0	0	1	0	0	0	0.24	0	0	0.756	-0.404	-0.199	0.842256	NA	0	32.8903	10	10	TRUE	NA		6198	57.8488	5.85422
YKL070W	YKL070W	S000001553	ORF	509		167	295		0	1	0	0	0	1	0	0	0.2	0	0	0.756	-0.404	-0.199	0.842256	NA	0	40.7788	10	10	TRUE	NA		759.333	40.0866	5.32505
LHS1	YKL073W	S000001556	ORF	2645		92	95		0	1	0	0	0	1	0	0	0.2	0	0	0.756	-0.404	-0.199	0.842256	NA	0	40.7788	10	10	TRUE	NA		4505	45.7671	5.51624
UTP11	YKL099C	S000001582	ORF	752		61	92		1	0	0	0	1	0	0	0	0.24	0	0	0.756	-0.404	-0.199	0.842256	NA	0	32.8903	10	10	TRUE	NA		4857.33	173.566	7.43934
PRR1	YKL116C	S000001599	ORF	1556		119	307		0	1	0	0	0	1	0	0	0.2	0	0	0.756	-0.404	-0.199	0.842256	NA	0	40.7788	10	10	TRUE	NA		2849.33	49.206	5.62076
VPH2	YKL119C	S000001602	ORF	647			105		0	1	0	0	0	1	0	0	0.2	0	0	0.756	-0.404	-0.199	0.842256	NA	0	40.7788	10	10	TRUE	NA		1878	77.9966	6.28534
OAC1	YKL120W	S000001603	ORF	974		78	196		0	1	0	0	0	1	0	0	0.2	0	0	0.756	-0.404	-0.199	0.842256	NA	0	40.7788	10	10	TRUE	NA		10738	296.244	8.21064
DGR2	YKL121W	S000001604	ORF	2558		155	109		1	0	0	0	1	0	0	0	0.24	0	0	0.756	-0.404	-0.199	0.842256	NA	0	32.8903	10	10	TRUE	NA		1524.33	16.0127	4.00114
PMU1	YKL128C	S000001611	ORF	887		18	137		0	1	0	0	0	1	0	0	0.2	0	0	0.756	-0.404	-0.199	0.842256	NA	0	40.7788	10	10	TRUE	NA		3723	112.786	6.81744
RMA1	YKL132C	S000001615	ORF	1292			146		0	1	0	0	0	1	0	0	0.2	0	0	0.756	-0.404	-0.199	0.842256	NA	0	40.7788	10	10	TRUE	NA		830.667	17.2762	4.11072
MRPL31	YKL138C	S000001621	ORF	395		99	51		1	0	0	0	1	0	0	0	0.24	0	0	0.756	-0.404	-0.199	0.842256	NA	0	32.8903	10	10	TRUE	NA		1780.33	121.112	6.9202
TGL1	YKL140W	S000001623	ORF	1646		243	82		1	0	0	0	1	0	0	0	0.24	0	0	0.756	-0.404	-0.199	0.842256	NA	0	32.8903	10	10	TRUE	NA		2569	41.9391	5.39022
RSM22	YKL155C	S000001638	ORF	1886		Potential_AUG_annotation_error	130		0	1	0	0	0	1	0	0	0.2	0	0	0.756	-0.404	-0.199	0.842256	NA	0	40.7788	10	10	TRUE	NA		2878.33	41.0095	5.35788
KDX1	YKL161C	S000001644	ORF	1301		243	21		1	0	0	0	1	0	0	0	0.24	0	0	0.756	-0.404	-0.199	0.842256	NA	0	32.8903	10	10	TRUE	NA		1507.67	31.1396	4.96068
MCD4	YKL165C	S000001648	ORF	2759		42	56		0	1	0	0	0	1	0	0	0.2	0	0	0.756	-0.404	-0.199	0.842256	NA	0	40.7788	10	10	TRUE	NA		4824.33	46.9862	5.55416
TPK3	YKL166C	S000001649	ORF	1196			189		0	1	0	0	0	1	0	0	0.2	0	0	0.756	-0.404	-0.199	0.842256	NA	0	40.7788	10	10	TRUE	NA		3066.67	68.9001	6.10643
STE3	YKL178C	S000001661	ORF	1412					0	1	0	0	0	1	0	0	0.2	0	0	0.756	-0.404	-0.199	0.842256	NA	0	40.7788	10	10	TRUE	NA		14848.3	282.571	8.14247
CNB1	YKL190W	S000001673	ORF	603		33	170		1	0	0	0	1	0	0	0	0.24	0	0	0.756	-0.404	-0.199	0.842256	NA	0	32.8903	10	10	TRUE	NA		4271	190.325	7.57232
MNN4	YKL201C	S000001684	ORF	3536					0	1	0	0	0	1	0	0	0.2	0	0	0.756	-0.404	-0.199	0.842256	NA	0	40.7788	10	10	TRUE	NA		4606.67	35.0073	5.12959
OSH6	YKR003W	S000001711	ORF	1346		87	41		0	1	0	0	0	1	0	0	0.2	0	0	0.756	-0.404	-0.199	0.842256	NA	0	40.7788	10	10	TRUE	NA		2918	58.2539	5.86428
YKR005C	YKR005C	S000001713	ORF	1646		Potential_AUG_annotation_error	0		1	0	0	0	1	0	0	0	0.24	0	0	0.756	-0.404	-0.199	0.842256	NA	0	32.8903	10	10	TRUE	NA		410.667	6.70416	2.74506
YPT52	YKR014C	S000001722	ORF	704		132	96		1	0	0	0	1	0	0	0	0.24	0	0	0.756	-0.404	-0.199	0.842256	NA	0	32.8903	10	10	TRUE	NA		4908	187.334	7.54947
YKR015C	YKR015C	S000001723	ORF	1706					1	0	0	0	1	0	0	0	0.24	0	0	0.756	-0.404	-0.199	0.842256	NA	0	32.8903	10	10	TRUE	NA		546	8.6	3.10434
VPS51	YKR020W	S000001728	ORF	494		19	205		0	1	0	0	0	1	0	0	0.2	0	0	0.756	-0.404	-0.199	0.842256	NA	0	40.7788	10	10	TRUE	NA		1053	57.2778	5.8399
NTR2	YKR022C	S000001730	ORF	968		40	101		1	0	0	0	1	0	0	0	0.24	0	0	0.756	-0.404	-0.199	0.842256	NA	0	32.8903	10	10	TRUE	NA		1867.67	51.8452	5.69614
GCN3	YKR026C	S000001734	ORF	917		86	143		0	1	0	0	0	1	0	0	0.2	0	0	0.756	-0.404	-0.199	0.842256	NA	0	40.7788	10	10	TRUE	NA		4396.33	128.827	7.00929
RHO4	YKR055W	S000001763	ORF	875		37	290		0	1	0	0	0	1	0	0	0.2	0	0	0.756	-0.404	-0.199	0.842256	NA	0	40.7788	10	10	TRUE	NA		1028.67	31.5901	4.9814
RPS21A	YKR057W	S000001765	ORF	585		33	180		0	1	0	0	0	1	0	0	0.2	0	0	0.756	-0.404	-0.199	0.842256	NA	0	40.7788	10	10	TRUE	NA		25544.7	1173.35	10.1964
LAS1	YKR063C	S000001771	ORF	1508		24	87		1	0	0	0	1	0	0	0	0.24	0	0	0.756	-0.404	-0.199	0.842256	NA	0	32.8903	10	10	TRUE	NA		2438.67	43.4546	5.44144
CCP1	YKR066C	S000001774	ORF	1085		20	104		0	1	0	0	0	1	0	0	0.2	0	0	0.756	-0.404	-0.199	0.842256	NA	0	40.7788	10	10	TRUE	NA		5430	134.479	7.07124
TRZ1	YKR079C	S000001787	ORF	2516		17	124		0	1	0	0	0	1	0	0	0.2	0	0	0.756	-0.404	-0.199	0.842256	NA	0	40.7788	10	10	TRUE	NA		4508	48.1457	5.58934
NUP133	YKR082W	S000001790	ORF	3473		49	53		1	0	0	0	1	0	0	0	0.24	0	0	0.756	-0.404	-0.199	0.842256	NA	0	32.8903	10	10	TRUE	NA		6215.67	48.0914	5.58771
ESL2	YKR096W	S000001804	ORF	3587		223	107		0	1	0	0	0	1	0	0	0.2	0	0	0.756	-0.404	-0.199	0.842256	NA	0	40.7788	10	10	TRUE	NA		3047.33	22.8283	4.51275
YFL066C	YFL066C	S000001828	ORF	1178					0	1	0	0	0	1	0	0	0.2	0	0	0.756	-0.404	-0.199	0.842256	NA	0	40.7788	10	10	TRUE	NA		620.667	14.1579	3.82353
SWP82	YFL049W	S000001845	ORF	1871		44	143		1	0	0	0	1	0	0	0	0.24	0	0	0.756	-0.404	-0.199	0.842256	NA	0	32.8903	10	10	TRUE	NA		2269	32.5871	5.02623
OTU1	YFL044C	S000001850	ORF	905		21	191		1	0	0	0	1	0	0	0	0.24	0	0	0.756	-0.404	-0.199	0.842256	NA	0	32.8903	10	10	TRUE	NA		1416.33	42.0534	5.39415
LPD1	YFL018C	S000001876	ORF	1499		93	59		0	1	0	0	0	1	0	0	0.2	0	0	0.756	-0.404	-0.199	0.842256	NA	0	40.7788	10	10	TRUE	NA		12558.3	225.12	7.81455
SMC1	YFL008W	S000001886	ORF	3677		65	95		0	1	0	0	0	1	0	0	0.2	0	0	0.756	-0.404	-0.199	0.842256	NA	0	40.7788	10	10	TRUE	NA		4141.67	30.2668	4.91966
YFR018C	YFR018C	S000001914	ORF	1091		63	138		1	0	0	0	1	0	0	0	0.24	0	0	0.756	-0.404	-0.199	0.842256	NA	0	32.8903	10	10	TRUE	NA		1999	49.2349	5.62161
MET10	YFR030W	S000001926	ORF	3107		55	47		1	0	0	0	1	0	0	0	0.24	0	0	0.756	-0.404	-0.199	0.842256	NA	0	32.8903	10	10	TRUE	NA		5132	44.3844	5.47198
IRC5	YFR038W	S000001934	ORF	2561			91		1	0	0	0	1	0	0	0	0.24	0	0	0.756	-0.404	-0.199	0.842256	NA	0	32.8903	10	10	TRUE	NA		3850.33	40.3993	5.33626
IRC6	YFR043C	S000001939	ORF	713			43		0	1	0	0	0	1	0	0	0.2	0	0	0.756	-0.404	-0.199	0.842256	NA	0	40.7788	10	10	TRUE	NA		837.667	31.5694	4.98045
DUG1	YFR044C	S000001940	ORF	1445		19	28		0	1	0	0	0	1	0	0	0.2	0	0	0.756	-0.404	-0.199	0.842256	NA	0	40.7788	10	10	TRUE	NA		8020.33	149.145	7.22057
YFR045W	YFR045W	S000001941	ORF	1001		16	106		1	0	0	0	1	0	0	0	0.24	0	0	0.756	-0.404	-0.199	0.842256	NA	0	32.8903	10	10	TRUE	NA		689.333	18.5046	4.20981
RMD8	YFR048W	S000001944	ORF	1988		53	49		1	0	0	0	1	0	0	0	0.24	0	0	0.756	-0.404	-0.199	0.842256	NA	0	32.8903	10	10	TRUE	NA		2684.33	36.2831	5.18123
AUA1	YFL010W-A	S000001955	ORF	284					0	1	0	0	0	1	0	0	0.2	0	0	0.756	-0.404	-0.199	0.842256	NA	0	40.7788	10	10	TRUE	NA		2383.67	225.534	7.8172
YBL111C	YBL111C	S000002151	ORF	2102					0	1	0	0	0	1	0	0	0.2	0	0	0.756	-0.404	-0.199	0.842256	NA	0	40.7788	10	10	TRUE	NA		558.667	7.14175	2.83628
ATP16	YDL004W	S000002162	ORF	482		43	242		0	1	0	0	0	1	0	0	0.2	0	0	0.756	-0.404	-0.199	0.842256	NA	0	40.7788	10	10	TRUE	NA		7131	397.547	8.63498
GRX6	YDL010W	S000002168	ORF	695			257		0	1	0	0	0	1	0	0	0.2	0	0	0.756	-0.404	-0.199	0.842256	NA	0	40.7788	10	10	TRUE	NA		1935.67	74.8394	6.22573
MPS1	YDL028C	S000002186	ORF	2294		58	636		0	1	0	0	0	1	0	0	0.2	0	0	0.756	-0.404	-0.199	0.842256	NA	0	40.7788	10	10	TRUE	NA		2504.67	29.3387	4.87473
BSC1	YDL037C	S000002195	ORF	986		179	513		0	1	0	0	0	1	0	0	0.2	0	0	0.756	-0.404	-0.199	0.842256	NA	0	40.7788	10	10	TRUE	NA		2196.33	59.8558	5.90342
PRM7	YDL039C	S000002197	ORF	2096			104		0	1	0	0	0	1	0	0	0.2	0	0	0.756	-0.404	-0.199	0.842256	NA	0	40.7788	10	10	TRUE	NA		7558.67	96.9033	6.59847
LHP1	YDL051W	S000002209	ORF	827		30	103		1	0	0	0	1	0	0	0	0.24	0	0	0.756	-0.404	-0.199	0.842256	NA	0	32.8903	10	10	TRUE	NA		10883.3	353.623	8.46607
SLC1	YDL052C	S000002210	ORF	911		35	64		0	1	0	0	0	1	0	0	0.2	0	0	0.756	-0.404	-0.199	0.842256	NA	0	40.7788	10	10	TRUE	NA		3639.67	107.356	6.74626
PEX19	YDL065C	S000002223	ORF	1028		31	58		0	1	0	0	0	1	0	0	0.2	0	0	0.756	-0.404	-0.199	0.842256	NA	0	40.7788	10	10	TRUE	NA		3076	80.404	6.3292
RPS16B	YDL083C	S000002241	ORF	863		20	98		0	1	0	0	0	1	0	0	0.2	0	0	0.756	-0.404	-0.199	0.842256	NA	0	40.7788	10	10	TRUE	NA		37909.3	1180.37	10.205
NSE4	YDL105W	S000002263	ORF	1208					1	0	0	0	1	0	0	0	0.24	0	0	0.756	-0.404	-0.199	0.842256	NA	0	32.8903	10	10	TRUE	NA		966	21.4879	4.42546
PHO2	YDL106C	S000002264	ORF	1679		65	231		0	1	0	0	0	1	0	0	0.2	0	0	0.756	-0.404	-0.199	0.842256	NA	0	40.7788	10	10	TRUE	NA		1968.67	31.5069	4.9776
RRP42	YDL111C	S000002269	ORF	797					1	0	0	0	1	0	0	0	0.24	0	0	0.756	-0.404	-0.199	0.842256	NA	0	32.8903	10	10	TRUE	NA		4720.33	159.147	7.31422
HEM25	YDL119C	S000002277	ORF	923			128		0	1	0	0	0	1	0	0	0.2	0	0	0.756	-0.404	-0.199	0.842256	NA	0	40.7788	10	10	TRUE	NA		878.667	25.5804	4.67697
YFH1	YDL120W	S000002278	ORF	524		82	169		0	1	0	0	0	1	0	0	0.2	0	0	0.756	-0.404	-0.199	0.842256	NA	0	40.7788	10	10	TRUE	NA		2011.33	103.142	6.68849
PCL2	YDL127W	S000002285	ORF	926					1	0	0	0	1	0	0	0	0.24	0	0	0.756	-0.404	-0.199	0.842256	NA	0	32.8903	10	10	TRUE	NA		2399.67	69.6345	6.12173
VCX1	YDL128W	S000002286	ORF	1235		90	174		1	0	0	0	1	0	0	0	0.24	0	0	0.756	-0.404	-0.199	0.842256	NA	0	32.8903	10	10	TRUE	NA		7294.33	158.71	7.31025
CDC53	YDL132W	S000002290	ORF	2447		302	67		0	1	0	0	0	1	0	0	0.2	0	0	0.756	-0.404	-0.199	0.842256	NA	0	40.7788	10	10	TRUE	NA		4432.33	48.6724	5.60503
RDI1	YDL135C	S000002294	ORF	608		166	66		1	0	0	0	1	0	0	0	0.24	0	0	0.756	-0.404	-0.199	0.842256	NA	0	32.8903	10	10	TRUE	NA		3821	168.872	7.39979
RPN5	YDL147W	S000002306	ORF	1337		40	147		0	1	0	0	0	1	0	0	0.2	0	0	0.756	-0.404	-0.199	0.842256	NA	0	40.7788	10	10	TRUE	NA		11485.3	230.832	7.8507
CMR1	YDL156W	S000002315	ORF	1568					1	0	0	0	1	0	0	0	0.24	0	0	0.756	-0.404	-0.199	0.842256	NA	0	32.8903	10	10	TRUE	NA		813.333	13.9382	3.80097
YDL176W	YDL176W	S000002335	ORF	2126		44	232		0	1	0	0	0	1	0	0	0.2	0	0	0.756	-0.404	-0.199	0.842256	NA	0	40.7788	10	10	TRUE	NA		2119.33	26.7868	4.74345
YDL180W	YDL180W	S000002339	ORF	1643		385	34		0	1	0	0	0	1	0	0	0.2	0	0	0.756	-0.404	-0.199	0.842256	NA	0	40.7788	10	10	TRUE	NA		1954.33	31.9629	4.99832
INH1	YDL181W	S000002340	ORF	257		87	88		0	1	0	0	0	1	0	0	0.2	0	0	0.756	-0.404	-0.199	0.842256	NA	0	40.7788	10	10	TRUE	NA		2479.33	259.231	8.01809
LYS20	YDL182W	S000002341	ORF	1286		21	93		0	1	0	0	0	1	0	0	0.2	0	0	0.756	-0.404	-0.199	0.842256	NA	0	40.7788	10	10	TRUE	NA		7170	149.818	7.22706
ARF1	YDL192W	S000002351	ORF	545		37	58		0	1	0	0	0	1	0	0	0.2	0	0	0.756	-0.404	-0.199	0.842256	NA	0	40.7788	10	10	TRUE	NA		26160	1289.81	10.3329
ASF2	YDL197C	S000002356	ORF	1577		43	165		0	1	0	0	0	1	0	0	0.2	0	0	0.756	-0.404	-0.199	0.842256	NA	0	40.7788	10	10	TRUE	NA		1532.67	26.1156	4.70684
ACK1	YDL203C	S000002362	ORF	1871		87	233		0	1	0	0	0	1	0	0	0.2	0	0	0.756	-0.404	-0.199	0.842256	NA	0	40.7788	10	10	TRUE	NA		2191	31.4668	4.97576
NHP2	YDL208W	S000002367	ORF	470		26	128		0	1	0	0	0	1	0	0	0.2	0	0	0.756	-0.404	-0.199	0.842256	NA	0	40.7788	10	10	TRUE	NA		12112.3	692.492	9.43565
UGA4	YDL210W	S000002369	ORF	1715					1	0	0	0	1	0	0	0	0.24	0	0	0.756	-0.404	-0.199	0.842256	NA	0	32.8903	10	10	TRUE	NA		293.333	4.59602	2.20039
RRI1	YDL216C	S000002375	ORF	1322		Potential_AUG_annotation_error	100		0	1	0	0	0	1	0	0	0.2	0	0	0.756	-0.404	-0.199	0.842256	NA	0	40.7788	10	10	TRUE	NA		570.333	11.5926	3.53514
CDC13	YDL220C	S000002379	ORF	2774					1	0	0	0	1	0	0	0	0.24	0	0	0.756	-0.404	-0.199	0.842256	NA	0	32.8903	10	10	TRUE	NA		756	7.32318	2.87247
SHS1	YDL225W	S000002384	ORF	1655		41	93		0	1	0	0	0	1	0	0	0.2	0	0	0.756	-0.404	-0.199	0.842256	NA	0	40.7788	10	10	TRUE	NA		5238.67	85.0565	6.41035
HO	YDL227C	S000002386	ORF	1760					0	1	0	0	0	1	0	0	0.2	0	0	0.756	-0.404	-0.199	0.842256	NA	0	40.7788	10	10	TRUE	NA		6521.33	99.5654	6.63757
LRG1	YDL240W	S000002399	ORF	3053		174	2		0	1	0	0	0	1	0	0	0.2	0	0	0.756	-0.404	-0.199	0.842256	NA	0	40.7788	10	10	TRUE	NA		3529.33	31.0635	4.95715
ATG31	YDR022C	S000002429	ORF	590		96	81		0	1	0	0	0	1	0	0	0.2	0	0	0.756	-0.404	-0.199	0.842256	NA	0	40.7788	10	10	TRUE	NA		708.333	32.2604	5.01169
VPS54	YDR027C	S000002434	ORF	2669		114	76		1	0	0	0	1	0	0	0	0.24	0	0	0.756	-0.404	-0.199	0.842256	NA	0	32.8903	10	10	TRUE	NA		2452.67	24.693	4.62603
REG1	YDR028C	S000002435	ORF	3044		318	257		1	0	0	0	1	0	0	0	0.24	0	0	0.756	-0.404	-0.199	0.842256	NA	0	32.8903	10	10	TRUE	NA		5586	49.3107	5.62383
LYS14	YDR034C	S000002441	ORF	2372		145	70		1	0	0	0	1	0	0	0	0.24	0	0	0.756	-0.404	-0.199	0.842256	NA	0	32.8903	10	10	TRUE	NA		2499.33	28.3135	4.82342
DET1	YDR051C	S000002458	ORF	1004		31	42		1	0	0	0	1	0	0	0	0.24	0	0	0.756	-0.404	-0.199	0.842256	NA	0	32.8903	10	10	TRUE	NA		3186	85.2701	6.41397
PST1	YDR055W	S000002462	ORF	1334		50	160		0	1	0	0	0	1	0	0	0.2	0	0	0.756	-0.404	-0.199	0.842256	NA	0	40.7788	10	10	TRUE	NA		12302.3	247.809	7.95308
YOS9	YDR057W	S000002464	ORF	1628		29	65		1	0	0	0	1	0	0	0	0.24	0	0	0.756	-0.404	-0.199	0.842256	NA	0	32.8903	10	10	TRUE	NA		2523	41.6435	5.38002
DOS2	YDR068W	S000002475	ORF	932		68	175		1	0	0	0	1	0	0	0	0.24	0	0	0.756	-0.404	-0.199	0.842256	NA	0	32.8903	10	10	TRUE	NA		2492.67	71.8676	6.16727
DOA4	YDR069C	S000002476	ORF	2780		44	281		0	1	0	0	0	1	0	0	0.2	0	0	0.756	-0.404	-0.199	0.842256	NA	0	40.7788	10	10	TRUE	NA		1483.33	14.3377	3.84174
RRP8	YDR083W	S000002490	ORF	1178		114	117		0	1	0	0	0	1	0	0	0.2	0	0	0.756	-0.404	-0.199	0.842256	NA	0	40.7788	10	10	TRUE	NA		5919	135.017	7.07699
TVP23	YDR084C	S000002491	ORF	599		55	109		1	0	0	0	1	0	0	0	0.24	0	0	0.756	-0.404	-0.199	0.842256	NA	0	32.8903	10	10	TRUE	NA		1805	80.972	6.33935
MSH6	YDR097C	S000002504	ORF	3728		92	175		1	0	0	0	1	0	0	0	0.24	0	0	0.756	-0.404	-0.199	0.842256	NA	0	32.8903	10	10	TRUE	NA		4372.67	31.5177	4.97809
TVP15	YDR100W	S000002507	ORF	431		28	128		0	1	0	0	0	1	0	0	0.2	0	0	0.756	-0.404	-0.199	0.842256	NA	0	40.7788	10	10	TRUE	NA		2428	151.376	7.24199
YDR109C	YDR109C	S000002516	ORF	2147					0	1	0	0	0	1	0	0	0.2	0	0	0.756	-0.404	-0.199	0.842256	NA	0	40.7788	10	10	TRUE	NA		2083	26.07	4.70432
FOB1	YDR110W	S000002517	ORF	1700					0	1	0	0	0	1	0	0	0.2	0	0	0.756	-0.404	-0.199	0.842256	NA	0	40.7788	10	10	TRUE	NA		3197	50.5334	5.65916
PDS1	YDR113C	S000002520	ORF	1121		105	49		1	0	0	0	1	0	0	0	0.24	0	0	0.756	-0.404	-0.199	0.842256	NA	0	32.8903	10	10	TRUE	NA		1681	40.2946	5.33251
MRX14	YDR115W	S000002522	ORF	317			121		1	0	0	0	1	0	0	0	0.24	0	0	0.756	-0.404	-0.199	0.842256	NA	0	32.8903	10	10	TRUE	NA		1508.67	127.885	6.9987
TMA64	YDR117C	S000002524	ORF	1697		40	14		1	0	0	0	1	0	0	0	0.24	0	0	0.756	-0.404	-0.199	0.842256	NA	0	32.8903	10	10	TRUE	NA		2755	43.6239	5.44705
DPB4	YDR121W	S000002528	ORF	590		98	105		1	0	0	0	1	0	0	0	0.24	0	0	0.756	-0.404	-0.199	0.842256	NA	0	32.8903	10	10	TRUE	NA		1859.67	84.6969	6.40424
INO2	YDR123C	S000002530	ORF	914		93	136		0	1	0	0	0	1	0	0	0.2	0	0	0.756	-0.404	-0.199	0.842256	NA	0	40.7788	10	10	TRUE	NA		2761	81.1717	6.34291
YDR131C	YDR131C	S000002538	ORF	1670		2	78		0	1	0	0	0	1	0	0	0.2	0	0	0.756	-0.404	-0.199	0.842256	NA	0	40.7788	10	10	TRUE	NA		1103	17.7478	4.14957
YCF1	YDR135C	S000002542	ORF	4547		36	74		0	1	0	0	0	1	0	0	0.2	0	0	0.756	-0.404	-0.199	0.842256	NA	0	40.7788	10	10	TRUE	NA		7640.67	45.1534	5.49676
RGP1	YDR137W	S000002544	ORF	1991			131		0	1	0	0	0	1	0	0	0.2	0	0	0.756	-0.404	-0.199	0.842256	NA	0	40.7788	10	10	TRUE	NA		2888	38.9772	5.28456
HPR1	YDR138W	S000002545	ORF	2258		26	429		0	1	0	0	0	1	0	0	0.2	0	0	0.756	-0.404	-0.199	0.842256	NA	0	40.7788	10	10	TRUE	NA		2856.67	33.9954	5.08727
KGD2	YDR148C	S000002555	ORF	1391		204	128		0	1	0	0	0	1	0	0	0.2	0	0	0.756	-0.404	-0.199	0.842256	NA	0	40.7788	10	10	TRUE	NA		6244	120.62	6.91433
STB3	YDR169C	S000002576	ORF	1541		367	40		1	0	0	0	1	0	0	0	0.24	0	0	0.756	-0.404	-0.199	0.842256	NA	0	32.8903	10	10	TRUE	NA		2546.67	44.4073	5.47272
CDC1	YDR182W	S000002590	ORF	1475		41	83		1	0	0	0	1	0	0	0	0.24	0	0	0.756	-0.404	-0.199	0.842256	NA	0	32.8903	10	10	TRUE	NA		3785.67	68.966	6.10781
ATC1	YDR184C	S000002592	ORF	884		31	221		0	1	0	0	0	1	0	0	0.2	0	0	0.756	-0.404	-0.199	0.842256	NA	0	40.7788	10	10	TRUE	NA		4942	150.223	7.23096
UPS3	YDR185C	S000002593	ORF	539		105	7		0	1	0	0	0	1	0	0	0.2	0	0	0.756	-0.404	-0.199	0.842256	NA	0	40.7788	10	10	TRUE	NA		562	28.0177	4.80827
REF2	YDR195W	S000002603	ORF	1601		220	76		0	1	0	0	0	1	0	0	0.2	0	0	0.756	-0.404	-0.199	0.842256	NA	0	40.7788	10	10	TRUE	NA		2216	37.1932	5.21697
UPC2	YDR213W	S000002621	ORF	2741		Potential_AUG_annotation_error	242		1	0	0	0	1	0	0	0	0.24	0	0	0.756	-0.404	-0.199	0.842256	NA	0	32.8903	10	10	TRUE	NA		1292	12.666	3.66288
HTA1	YDR225W	S000002633	ORF	398		62	156		0	1	0	0	0	1	0	0	0.2	0	0	0.756	-0.404	-0.199	0.842256	NA	0	40.7788	10	10	TRUE	NA		24878.7	1679.69	10.714
SIR4	YDR227W	S000002635	ORF	4076		81	195		0	1	0	0	0	1	0	0	0.2	0	0	0.756	-0.404	-0.199	0.842256	NA	0	40.7788	10	10	TRUE	NA		3350	22.0849	4.46499
RMD5	YDR255C	S000002663	ORF	1265		30	46		1	0	0	0	1	0	0	0	0.24	0	0	0.756	-0.404	-0.199	0.842256	NA	0	32.8903	10	10	TRUE	NA		870	18.4805	4.20793
YDR262W	YDR262W	S000002670	ORF	818		38	198		1	0	0	0	1	0	0	0	0.24	0	0	0.756	-0.404	-0.199	0.842256	NA	0	32.8903	10	10	TRUE	NA		3032.67	99.6222	6.63839
MSW1	YDR268W	S000002676	ORF	1139		83	101		0	1	0	0	0	1	0	0	0.2	0	0	0.756	-0.404	-0.199	0.842256	NA	0	40.7788	10	10	TRUE	NA		1165.33	27.4923	4.78096
[truncated: 1,606 more rows]

## Sheet: rRNA
Symbol	secondary identifier	primary identifier	class		A_1	A_2	E_1	E_2	norm.A_1	norm.A_2	norm.E_1	norm.E_2	baseMean	WT	dglu	FoldChange	log2FoldChange	stat	pvalue	padj	dispGeneEst	dispFit	dispMAP	dispersion	betaConv	maxCooks
RDN25-2	YNCL0021C	S000006485	RRNAGene		250	375	1101	380	243	293	1101	537	543.65	268	819	2.998	1.584	2.937	0.00331073	0.171842	0.1223	0.1461	0.1423	0.1423	TRUE	NA
ETS1-2	YNCL0026C	S000029707	RRNAGene		4	4	14	7	4	3	14	10	7.73	4	12	2.975	1.573	1.197	0.231417	0.664529	0	1.1604	0.8884	0.8884	TRUE	NA
RDN58-2	YNCL0023C	S000006489	RRNAGene		26	29	60	30	25	23	60	42	37.59	24	51	2.085	1.06	1.381	0.167325	0.575431	0	0.343	0.2748	0.2748	TRUE	NA
RDN37-2	YNCL0020C	S000006487	RRNAGene		712	976	1779	677	691	764	1779	957	1047.88	728	1368	1.863	0.897	1.751	0.0799358	0.452394	0.0905	0.139	0.1292	0.1292	TRUE	NA
ITS2-2	YNCL0022C	S000029712	RRNAGene		6	3	6	5	6	2	6	7	5.31	4	6	1.497	0.582	0.395	0.692789	0.944849	0	1.6287	1.2411	1.2411	TRUE	NA
ITS1-2	YNCL0024C	S000029709	RRNAGene		7	5	7	5	7	4	7	7	6.2	6	7	1.272	0.347	0.249	0.80342	0.963519	0	1.4151	1.0677	1.0677	TRUE	NA
RDN18-2	YNCL0025C	S000006483	RRNAGene		432	570	604	259	419	446	604	366	458.95	432	485	1.12	0.163	0.317	0.7513	0.952128	0.0588	0.1488	0.1294	0.1294	TRUE	NA
RDN5-1	YNCL0018W	S000006479	RRNAGene		5	6	6	2	5	5	6	3	4.59	5	4	0.944	-0.082	-0.054	0.95709	0.991951	0	1.8622	1.3911	1.3911	TRUE	NA
ETS2-2	YNCL0019C	S000029713	RRNAGene		1	0	0	0	1	0	0	0	0.24	0	0	0.756	-0.404	-0.199	0.842256	NA	0	32.8903	10	10	TRUE	NA

## Sheet: tRNA
Symbol	secondary identifier	primary identifier	class		A_1	A_2	E_1	E_2	norm.A_1	norm.A_2	norm.E_1	norm.E_2	baseMean	WT	dglu	FoldChange	log2FoldChange	stat	pvalue	padj	dispGeneEst	dispFit	dispMAP	dispersion	betaConv	maxCooks
tG(GCC)O1	YNCO0004C	S000006586	TRNAGene		0	0	20	8	0	0	20	11	7.83	0	16	39.039	5.287	3.161	0.00156986	0.140391	0.1179	1.1473	1.0824	1.0824	TRUE	NA			tG(GCC)O1
tG(GCC)C	YNCC0007C	S000006575	TRNAGene		0	0	17	7	0	0	17	10	6.72	0	14	32.877	5.039	2.95	0.00318122	0.171842	0	1.3139	1.2371	1.2371	TRUE	NA			tS(AGA)H
tG(GCC)P1	YNCP0009W	S000006588	TRNAGene		0	0	19	5	0	0	19	7	6.52	0	13	31.434	4.974	2.886	0.00390694	0.171842	0.6057	1.3515	1.3104	1.3104	TRUE	NA			tE(CUC)D
tS(AGA)H	YNCH0004C	S000006726	TRNAGene		0	0	17	6	0	0	17	8	6.37	0	12	30.829	4.946	2.869	0.00411762	0.171842	0.2223	1.3796	1.3099	1.3099	TRUE	NA			tD(GUC)J2
tG(GCC)E	YNCE0004C	S000006578	TRNAGene		0	0	16	5	0	0	16	7	5.77	0	12	27.427	4.778	2.728	0.00636646	0.183411	0.3393	1.5102	1.443	1.443	TRUE	NA			tA(UGC)E
tG(GCC)G1	YNCG0039W	S000006581	TRNAGene		0	0	16	5	0	0	16	7	5.77	0	12	27.427	4.778	2.728	0.00636646	0.183411	0.3393	1.5102	1.443	1.443	TRUE	NA			tM(CAU)M
tS(AGA)A	YNCA0006C	S000006719	TRNAGene		0	0	14	6	0	0	14	8	5.62	0	11	26.759	4.742	2.705	0.00683672	0.183411	0	1.5461	1.4524	1.4524	TRUE	NA			tE(UUC)J
tS(AGA)E	YNCE0005W	S000006724	TRNAGene		0	0	17	4	0	0	17	6	5.66	0	12	26.677	4.738	2.69	0.007142	0.183411	0.8177	1.5354	1.4959	1.4959	TRUE	NA			tH(GUG)K
tS(AGA)J	YNCJ0023C	S000006727	TRNAGene		0	0	17	4	0	0	17	6	5.66	0	12	26.677	4.738	2.69	0.007142	0.183411	0.8177	1.5354	1.4959	1.4959	TRUE	NA			tT(UGU)P
tG(GCC)B	YNCB0005C	S000006574	TRNAGene		0	0	15	5	0	0	15	7	5.52	0	11	26.088	4.705	2.671	0.00755536	0.183411	0.2746	1.5726	1.496	1.496	TRUE	NA			tG(UCC)O
tG(GCC)J1	YNCJ0017C	S000006583	TRNAGene		0	0	15	5	0	0	15	7	5.52	0	11	26.088	4.705	2.671	0.00755536	0.183411	0.2746	1.5726	1.496	1.496	TRUE	NA			tK(CUU)E2
tG(GCC)F2	YNCF0008C	S000006580	TRNAGene		0	0	14	5	0	0	14	7	5.27	0	10	24.748	4.629	2.612	0.0090071	0.183411	0.1799	1.641	1.5545	1.5545	TRUE	NA			tQ(UUG)D3
tG(GCC)M	YNCM0007C	S000006585	TRNAGene		0	0	14	5	0	0	14	7	5.27	0	10	24.748	4.629	2.612	0.0090071	0.183411	0.1799	1.641	1.5545	1.5545	TRUE	NA			tP(UGG)F
tG(GCC)G2	YNCG0043C	S000006582	TRNAGene		0	0	15	4	0	0	15	6	5.16	0	10	24.044	4.588	2.574	0.0100516	0.183411	0.569	1.6713	1.61	1.61	TRUE	NA			tK(UUU)G2
tG(GCC)O2	YNCO0009W	S000006587	TRNAGene		0	0	15	4	0	0	15	6	5.16	0	10	24.044	4.588	2.574	0.0100516	0.183411	0.569	1.6713	1.61	1.61	TRUE	NA			tG(CCC)O
tS(AGA)D1	YNCD0006W	S000006721	TRNAGene		0	0	15	4	0	0	15	6	5.16	0	10	24.044	4.588	2.574	0.0100516	0.183411	0.569	1.6713	1.61	1.61	TRUE	NA			tR(UCU)J1
tS(AGA)D2	YNCD0019C	S000006722	TRNAGene		0	0	15	4	0	0	15	6	5.16	0	10	24.044	4.588	2.574	0.0100516	0.183411	0.569	1.6713	1.61	1.61	TRUE	NA			tV(AAC)G1
tS(AGA)L	YNCL0002C	S000006728	TRNAGene		0	0	15	4	0	0	15	6	5.16	0	10	24.044	4.588	2.574	0.0100516	0.183411	0.569	1.6713	1.61	1.61	TRUE	NA			tY(GUA)J1
tE(CUC)D	YNCD0021C	S000006546	TRNAGene		0	0	17	2	0	0	17	3	4.96	0	10	22.359	4.483	2.476	0.0132695	0.212493	2.4079	1.7356	1.7795	1.7795	TRUE	NA			tP(AGG)N
tS(AGA)M	YNCM0009C	S000006729	TRNAGene		0	0	15	3	0	0	15	4	4.81	0	10	21.972	4.458	2.468	0.0135778	0.212493	1.1792	1.7845	1.7502	1.7502	TRUE	NA			tV(CAC)D
tG(GCC)J2	YNCJ0024W	S000006584	TRNAGene		0	0	13	4	0	0	13	6	4.66	0	10	21.41	4.42	2.447	0.0144087	0.214758	0.3393	1.8364	1.7504	1.7504	TRUE	NA			tS(UGA)P
tG(GCC)F1	YNCF0006W	S000006579	TRNAGene		0	0	12	4	0	0	12	6	4.41	0	9	20.095	4.329	2.379	0.0173774	0.236484	0.2223	1.9329	1.8334	1.8334	TRUE	NA			tL(CAA)G3
tD(GUC)J2	YNCJ0012W	S000006537	TRNAGene		0	0	12	3	0	0	12	4	4.06	0	8	18.111	4.179	2.264	0.0235827	0.268414	0.7906	2.0898	2.0092	2.0092	TRUE	NA			tT(AGU)D
tS(AGA)G	YNCG0025C	S000006725	TRNAGene		0	0	12	3	0	0	12	4	4.06	0	8	18.111	4.179	2.264	0.0235827	0.268414	0.7906	2.0898	2.0092	2.0092	TRUE	NA			tF(GAA)G
tD(GUC)J3	YNCJ0013C	S000006538	TRNAGene		0	0	15	1	0	0	15	1	4.1	0	8	17.57	4.135	2.212	0.026989	0.296406	3.8089	2.0693	2.1953	2.1953	TRUE	NA			tN(GUU)K
tA(UGC)E	YNCE0016C	S000006522	TRNAGene		0	0	10	4	0	0	10	6	3.91	0	8	17.476	4.127	2.231	0.0256488	0.286717	0	2.163	2.0327	2.0327	TRUE	NA			tS(GCU)O
tM(CAU)M	YNCM0028C	S000006664	TRNAGene		0	0	14	1	0	0	14	1	3.85	0	8	16.373	4.033	2.142	0.0322187	0.329163	3.6702	2.195	2.3033	2.3033	TRUE	NA			tX(XXX)L
tD(GUC)I2	YNCI0010C	S000006535	TRNAGene		0	0	12	2	0	0	12	3	3.71	0	8	16.099	4.009	2.137	0.0326008	0.329163	1.6471	2.2765	2.2374	2.2374	TRUE	NA			tT(CGU)K
tD(GUC)O	YNCO0019W	S000006545	TRNAGene		0	0	10	3	0	0	10	4	3.56	0	7	15.555	3.959	2.109	0.0349647	0.334325	0.3393	2.3648	2.2456	2.2456	TRUE	NA			tI(AAU)I1
tG(GCC)P2	YNCP0023W	S000006589	TRNAGene		0	0	10	3	0	0	10	4	3.56	0	7	15.555	3.959	2.109	0.0349647	0.334325	0.3393	2.3648	2.2456	2.2456	TRUE	NA			tC(GCA)G
tD(GUC)G2	YNCG0023C	S000006533	TRNAGene		0	0	11	2	0	0	11	3	3.46	0	7	14.859	3.893	2.058	0.0396195	0.339751	1.4416	2.4317	2.3698	2.3698	TRUE	NA			tL(UAG)L1
tE(UUC)J	YNCJ0002C	S000006557	TRNAGene		0	0	11	2	0	0	11	3	3.46	0	7	14.859	3.893	2.058	0.0396195	0.339751	1.4416	2.4317	2.3698	2.3698	TRUE	NA			tL(UAA)J
tH(GUG)K	YNCK0012C	S000006598	TRNAGene		0	0	11	2	0	0	11	3	3.46	0	7	14.859	3.893	2.058	0.0396195	0.339751	1.4416	2.4317	2.3698	2.3698	TRUE	NA			tR(CCU)J
tH(GUG)M	YNCM0020W	S000006599	TRNAGene		0	0	9	3	0	0	9	4	3.31	0	6	14.289	3.837	2.025	0.0428913	0.357999	0	2.5334	2.3907	2.3907	TRUE	NA			tV(UAC)B
tD(GUC)J4	YNCJ0026W	S000006539	TRNAGene		0	0	12	1	0	0	12	1	3.35	0	6	13.996	3.807	1.99	0.0465896	0.365147	3.3638	2.5027	2.5665	2.5665	TRUE	NA			tW(CCA)G2
tD(GUC)D	YNCD0012W	S000006531	TRNAGene		0	0	10	2	0	0	10	3	3.21	0	6	13.627	3.768	1.974	0.0484141	0.365147	1.2043	2.611	2.5234	2.5234	TRUE	NA			tA(AGC)D
tE(UUC)E3	YNCE0027C	S000006552	TRNAGene		0	0	10	2	0	0	10	3	3.21	0	6	13.627	3.768	1.974	0.0484141	0.365147	1.2043	2.611	2.5234	2.5234	TRUE	NA			tR(ACG)J
tE(UUC)K	YNCK0005C	S000006558	TRNAGene		0	0	10	2	0	0	10	3	3.21	0	6	13.627	3.768	1.974	0.0484141	0.365147	1.2043	2.611	2.5234	2.5234	TRUE	NA			tS(CGA)C
tH(GUG)H	YNCH0001W	S000006597	TRNAGene		0	0	10	2	0	0	10	3	3.21	0	6	13.627	3.768	1.974	0.0484141	0.365147	1.2043	2.611	2.5234	2.5234	TRUE	NA			tR(CCG)L
tT(UGU)P	YNCP0016W	S000006752	TRNAGene		0	0	10	2	0	0	10	3	3.21	0	6	13.627	3.768	1.974	0.0484141	0.365147	1.2043	2.611	2.5234	2.5234	TRUE	NA			tI(UAU)D
tA(UGC)G	YNCG0036W	S000006523	TRNAGene		0	0	11	1	0	0	11	1	3.1	0	6	12.815	3.68	1.907	0.0565186	0.397714	3.1863	2.6937	2.7313	2.7313	TRUE	NA			tL(GAG)G
tA(UGC)L	YNCL0004C	S000006524	TRNAGene		0	0	11	1	0	0	11	1	3.1	0	6	12.815	3.68	1.907	0.0565186	0.397714	3.1863	2.6937	2.7313	2.7313	TRUE	NA			tQ(CUG)M
tA(UGC)O	YNCO0029C	S000006525	TRNAGene		0	0	11	1	0	0	11	1	3.1	0	6	12.815	3.68	1.907	0.0565186	0.397714	3.1863	2.6937	2.7313	2.7313	TRUE	NA
tG(UCC)O	YNCO0001C	S000006592	TRNAGene		0	0	9	2	0	0	9	3	2.96	0	6	12.404	3.633	1.885	0.0594947	0.397714	0.9768	2.8206	2.7033	2.7033	TRUE	NA
tH(GUG)E2	YNCE0021C	S000006594	TRNAGene		0	0	9	2	0	0	9	3	2.96	0	6	12.404	3.633	1.885	0.0594947	0.397714	0.9768	2.8206	2.7033	2.7033	TRUE	NA
tH(GUG)G1	YNCG0003C	S000006595	TRNAGene		0	0	9	2	0	0	9	3	2.96	0	6	12.404	3.633	1.885	0.0594947	0.397714	0.9768	2.8206	2.7033	2.7033	TRUE	NA
tK(CUU)E2	YNCE0022C	S000006619	TRNAGene		0	0	9	2	0	0	9	3	2.96	0	6	12.404	3.633	1.885	0.0594947	0.397714	0.9768	2.8206	2.7033	2.7033	TRUE	NA
tT(UGU)G2	YNCG0046W	S000006750	TRNAGene		0	0	9	2	0	0	9	3	2.96	0	6	12.404	3.633	1.885	0.0594947	0.397714	0.9768	2.8206	2.7033	2.7033	TRUE	NA
tQ(UUG)D3	YNCD0016C	S000006695	TRNAGene		0	0	6	4	0	0	6	6	2.91	0	6	12.309	3.622	1.883	0.0597206	0.397714	0	2.8602	2.6548	2.6548	TRUE	NA
tE(UUC)C	YNCC0001C	S000006549	TRNAGene		0	0	10	1	0	0	10	1	2.85	0	6	11.645	3.542	1.819	0.0689394	0.420627	2.9857	2.9182	2.9246	2.9246	TRUE	NA
tE(UUC)I	YNCI0011W	S000006556	TRNAGene		0	0	10	1	0	0	10	1	2.85	0	6	11.645	3.542	1.819	0.0689394	0.420627	2.9857	2.9182	2.9246	2.9246	TRUE	NA
tK(CUU)G1	YNCG0005W	S000006621	TRNAGene		0	0	10	1	0	0	10	1	2.85	0	6	11.645	3.542	1.819	0.0689394	0.420627	2.9857	2.9182	2.9246	2.9246	TRUE	NA
tP(UGG)F	YNCF0002W	S000006681	TRNAGene		0	0	10	1	0	0	10	1	2.85	0	6	11.645	3.542	1.819	0.0689394	0.420627	2.9857	2.9182	2.9246	2.9246	TRUE	NA
tK(UUU)G2	YNCG0029C	S000006631	TRNAGene		0	0	4	5	0	0	4	7	2.77	0	6	11.491	3.522	1.818	0.0690888	0.420627	0	3.0046	2.8049	2.8049	TRUE	NA
tE(UUC)P	YNCP0004C	S000006561	TRNAGene		0	0	8	2	0	0	8	3	2.71	0	6	11.194	3.485	1.789	0.0735345	0.427751	0.7906	3.0689	2.9171	2.9171	TRUE	NA
tH(GUG)G2	YNCG0011W	S000006596	TRNAGene		0	0	6	3	0	0	6	4	2.56	0	5	10.551	3.399	1.739	0.082098	0.452394	0	3.2369	3.0078	3.0078	TRUE	NA
tE(UUC)E2	YNCE0018W	S000006551	TRNAGene		0	0	9	1	0	0	9	1	2.6	0	5	10.488	3.391	1.725	0.0845528	0.452394	2.7667	3.1858	3.154	3.154	TRUE	NA
tE(UUC)G3	YNCG0022W	S000006555	TRNAGene		0	0	9	1	0	0	9	1	2.6	0	5	10.488	3.391	1.725	0.0845528	0.452394	2.7667	3.1858	3.154	3.154	TRUE	NA
tE(UUC)L	YNCL0044W	S000006559	TRNAGene		0	0	9	1	0	0	9	1	2.6	0	5	10.488	3.391	1.725	0.0845528	0.452394	2.7667	3.1858	3.154	3.154	TRUE	NA
tK(CUU)C	YNCC0009C	S000006615	TRNAGene		0	0	9	1	0	0	9	1	2.6	0	5	10.488	3.391	1.725	0.0845528	0.452394	2.7667	3.1858	3.154	3.154	TRUE	NA
tK(UUU)K	YNCK0021W	S000006632	TRNAGene		0	0	3	5	0	0	3	7	2.52	0	5	10.209	3.352	1.709	0.0875241	0.460421	0	3.2898	3.0896	3.0896	TRUE	NA
tK(CUU)D2	YNCD0029C	S000006617	TRNAGene		0	0	7	2	0	0	7	3	2.46	0	5	10.001	3.322	1.688	0.0913725	0.470282	0	3.3678	3.1735	3.1735	TRUE	NA
tK(UUU)L	YNCL0047W	S000006633	TRNAGene		0	0	4	4	0	0	4	6	2.41	0	5	9.799	3.293	1.673	0.0943671	0.470282	0	3.4253	3.1763	3.1763	TRUE	NA
tG(CCC)O	YNCO0020C	S000006573	TRNAGene		0	0	8	1	0	0	8	1	2.35	0	4	9.342	3.224	1.624	0.104424	0.470282	2.5075	3.5102	3.4345	3.4345	TRUE	NA
tG(UCC)N	YNCN0002C	S000006591	TRNAGene		0	0	8	1	0	0	8	1	2.35	0	4	9.342	3.224	1.624	0.104424	0.470282	2.5075	3.5102	3.4345	3.4345	TRUE	NA
tK(CUU)E1	YNCE0009C	S000006618	TRNAGene		0	0	8	1	0	0	8	1	2.35	0	4	9.342	3.224	1.624	0.104424	0.470282	2.5075	3.5102	3.4345	3.4345	TRUE	NA
tK(CUU)J	YNCJ0018W	S000006625	TRNAGene		0	0	8	1	0	0	8	1	2.35	0	4	9.342	3.224	1.624	0.104424	0.470282	2.5075	3.5102	3.4345	3.4345	TRUE	NA
tK(CUU)M	YNCM0025C	S000006627	TRNAGene		0	0	8	1	0	0	8	1	2.35	0	4	9.342	3.224	1.624	0.104424	0.470282	2.5075	3.5102	3.4345	3.4345	TRUE	NA
tR(UCU)J1	YNCJ0011W	S000006714	TRNAGene		0	0	8	1	0	0	8	1	2.35	0	4	9.342	3.224	1.624	0.104424	0.470282	2.5075	3.5102	3.4345	3.4345	TRUE	NA
tV(AAC)G1	YNCG0018C	S000006755	TRNAGene		0	0	8	1	0	0	8	1	2.35	0	4	9.342	3.224	1.624	0.104424	0.470282	2.5075	3.5102	3.4345	3.4345	TRUE	NA
tY(GUA)J1	YNCJ0010W	S000006781	TRNAGene		0	0	8	1	0	0	8	1	2.35	0	4	9.342	3.224	1.624	0.104424	0.470282	2.5075	3.5102	3.4345	3.4345	TRUE	NA
tK(UUU)D	YNCD0003W	S000006629	TRNAGene		0	0	2	5	0	0	2	7	2.27	0	4	8.933	3.159	1.59	0.111914	0.483487	1.2068	3.638	3.4575	3.4575	TRUE	NA
tE(UUC)G1	YNCG0012W	S000006553	TRNAGene		0	0	10	0	0	0	10	0	2.5	0	5	8.865	3.148	1.56	0.11872	0.48894	10	3.3123	4.0804	4.0804	TRUE	NA
tP(AGG)N	YNCN0016C	S000006679	TRNAGene		0	0	10	0	0	0	10	0	2.5	0	5	8.865	3.148	1.56	0.11872	0.48894	10	3.3123	4.0804	4.0804	TRUE	NA
tR(UCU)M2	YNCM0004C	S000006718	TRNAGene		0	0	6	2	0	0	6	3	2.21	0	4	8.825	3.142	1.579	0.114307	0.483487	0	3.7344	3.4907	3.4907	TRUE	NA
tY(GUA)M2	YNCM0037W	S000006784	TRNAGene		0	0	6	2	0	0	6	3	2.21	0	4	8.825	3.142	1.579	0.114307	0.483487	0	3.7344	3.4907	3.4907	TRUE	NA
tY(GUA)O	YNCO0010W	S000006785	TRNAGene		0	0	6	2	0	0	6	3	2.21	0	4	8.825	3.142	1.579	0.114307	0.483487	0	3.7344	3.4907	3.4907	TRUE	NA
tK(UUU)G1	YNCG0004W	S000006630	TRNAGene		0	0	3	4	0	0	3	6	2.16	0	4	8.573	3.1	1.556	0.119782	0.489143	0	3.8058	3.538	3.538	TRUE	NA
tK(CUU)F	YNCF0014C	S000006620	TRNAGene		0	0	7	1	0	0	7	1	2.1	0	4	8.218	3.039	1.515	0.129709	0.489143	2.1922	3.9118	3.7795	3.7795	TRUE	NA
tK(CUU)G2	YNCG0007C	S000006622	TRNAGene		0	0	7	1	0	0	7	1	2.1	0	4	8.218	3.039	1.515	0.129709	0.489143	2.1922	3.9118	3.7795	3.7795	TRUE	NA
tP(AGG)C	YNCC0004C	S000006678	TRNAGene		0	0	7	1	0	0	7	1	2.1	0	4	8.218	3.039	1.515	0.129709	0.489143	2.1922	3.9118	3.7795	3.7795	TRUE	NA
tR(UCU)D	YNCD0011W	S000006709	TRNAGene		0	0	7	1	0	0	7	1	2.1	0	4	8.218	3.039	1.515	0.129709	0.489143	2.1922	3.9118	3.7795	3.7795	TRUE	NA
tR(UCU)G1	YNCG0017W	S000006711	TRNAGene		0	0	7	1	0	0	7	1	2.1	0	4	8.218	3.039	1.515	0.129709	0.489143	2.1922	3.9118	3.7795	3.7795	TRUE	NA
tV(AAC)G3	YNCG0002C	S000006757	TRNAGene		0	0	7	1	0	0	7	1	2.1	0	4	8.218	3.039	1.515	0.129709	0.489143	2.1922	3.9118	3.7795	3.7795	TRUE	NA
tV(AAC)M2	YNCM0023C	S000006764	TRNAGene		0	0	7	1	0	0	7	1	2.1	0	4	8.218	3.039	1.515	0.129709	0.489143	2.1922	3.9118	3.7795	3.7795	TRUE	NA
tY(GUA)F1	YNCF0007W	S000006779	TRNAGene		0	0	7	1	0	0	7	1	2.1	0	4	8.218	3.039	1.515	0.129709	0.489143	2.1922	3.9118	3.7795	3.7795	TRUE	NA
tA(UGC)A	YNCA0004W	S000006521	TRNAGene		0	1	10	3	0	1	10	4	3.76	0	7	8.213	3.038	1.712	0.0868698	0.460421	0	2.2485	1.8993	1.8993	TRUE	NA
tD(GUC)N	YNCN0008C	S000006544	TRNAGene		0	0	5	2	0	0	5	3	1.96	0	4	7.673	2.94	1.461	0.143892	NA	0	4.1946	3.89	3.89	TRUE	NA
tR(UCU)G2	YNCG0038C	S000006712	TRNAGene		0	0	5	2	0	0	5	3	1.96	0	4	7.673	2.94	1.461	0.143892	NA	0	4.1946	3.89	3.89	TRUE	NA
tR(UCU)J2	YNCJ0014C	S000006715	TRNAGene		0	0	5	2	0	0	5	3	1.96	0	4	7.673	2.94	1.461	0.143892	NA	0	4.1946	3.89	3.89	TRUE	NA
tV(CAC)D	YNCD0022C	S000006767	TRNAGene		0	0	5	2	0	0	5	3	1.96	0	4	7.673	2.94	1.461	0.143892	NA	0	4.1946	3.89	3.89	TRUE	NA
tY(GUA)M1	YNCM0006W	S000006783	TRNAGene		0	0	5	2	0	0	5	3	1.96	0	4	7.673	2.94	1.461	0.143892	NA	0	4.1946	3.89	3.89	TRUE	NA
tK(UUU)O	YNCO0016W	S000006634	TRNAGene		0	0	2	4	0	0	2	6	1.91	0	4	7.367	2.881	1.428	0.153255	NA	0	4.2857	4.0124	4.0124	TRUE	NA
tK(CUU)G3	YNCG0041W	S000006623	TRNAGene		0	0	6	1	0	0	6	1	1.85	0	4	7.12	2.832	1.398	0.162093	NA	1.8421	4.4216	4.2147	4.2147	TRUE	NA
tP(UGG)O1	YNCO0011W	S000006687	TRNAGene		0	0	6	1	0	0	6	1	1.85	0	4	7.12	2.832	1.398	0.162093	NA	1.8421	4.4216	4.2147	4.2147	TRUE	NA
tV(AAC)H	YNCH0002C	S000006758	TRNAGene		0	0	6	1	0	0	6	1	1.85	0	4	7.12	2.832	1.398	0.162093	NA	1.8421	4.4216	4.2147	4.2147	TRUE	NA
tG(UCC)G	YNCG0035W	S000006590	TRNAGene		0	0	8	0	0	0	8	0	2	0	4	6.866	2.779	1.358	0.174521	0.575431	10	4.1075	4.9382	4.9382	TRUE	NA
tK(CUU)I	YNCI0007C	S000006624	TRNAGene		0	0	8	0	0	0	8	0	2	0	4	6.866	2.779	1.358	0.174521	0.575431	10	4.1075	4.9382	4.9382	TRUE	NA
tK(CUU)K	YNCK0007W	S000006626	TRNAGene		0	0	8	0	0	0	8	0	2	0	4	6.866	2.779	1.358	0.174521	0.575431	10	4.1075	4.9382	4.9382	TRUE	NA
tS(UGA)P	YNCP0012W	S000006736	TRNAGene		0	0	8	0	0	0	8	0	2	0	4	6.866	2.779	1.358	0.174521	0.575431	10	4.1075	4.9382	4.9382	TRUE	NA
tD(GUC)G1	YNCG0021W	S000006532	TRNAGene		1	0	10	2	1	0	10	3	3.45	0	6	6.754	2.756	1.529	0.126199	0.489143	0	2.4365	2.1114	2.1114	TRUE	NA
tL(CAA)G3	YNCG0040C	S000006641	TRNAGene		0	0	5	1	0	0	5	1	1.6	0	3	6.051	2.597	1.27	0.203989	NA	0.0007	5.0905	4.7849	4.7849	TRUE	NA
tV(AAC)J	YNCJ0015W	S000006759	TRNAGene		0	0	5	1	0	0	5	1	1.6	0	3	6.051	2.597	1.27	0.203989	NA	0.0007	5.0905	4.7849	4.7849	TRUE	NA
tV(AAC)K1	YNCK0011C	S000006760	TRNAGene		0	0	5	1	0	0	5	1	1.6	0	3	6.051	2.597	1.27	0.203989	NA	0.0007	5.0905	4.7849	4.7849	TRUE	NA
tD(GUC)I1	YNCI0008C	S000006534	TRNAGene		2	1	15	5	2	1	15	7	6.2	2	11	5.958	2.575	1.738	0.0821815	0.452394	0	1.4143	1.1353	1.1353	TRUE	NA
tV(AAC)K2	YNCK0014W	S000006761	TRNAGene		0	0	7	0	0	0	7	0	1.75	0	4	5.908	2.563	1.245	0.213269	NA	10	4.6755	5.5468	5.5468	TRUE	NA
tV(AAC)L	YNCL0036C	S000006762	TRNAGene		0	0	7	0	0	0	7	0	1.75	0	4	5.908	2.563	1.245	0.213269	NA	10	4.6755	5.5468	5.5468	TRUE	NA
tV(AAC)M1	YNCM0021C	S000006763	TRNAGene		0	0	7	0	0	0	7	0	1.75	0	4	5.908	2.563	1.245	0.213269	NA	10	4.6755	5.5468	5.5468	TRUE	NA
tY(GUA)J2	YNCJ0027C	S000006782	TRNAGene		0	0	7	0	0	0	7	0	1.75	0	4	5.908	2.563	1.245	0.213269	NA	10	4.6755	5.5468	5.5468	TRUE	NA
tD(GUC)J1	YNCJ0006W	S000006536	TRNAGene		1	0	12	0	1	0	12	0	3.24	0	6	5.651	2.498	1.316	0.188202	0.604178	6.4283	2.5837	2.8819	2.8819	TRUE	NA
tE(UUC)E1	YNCE0012W	S000006550	TRNAGene		1	0	12	0	1	0	12	0	3.24	0	6	5.651	2.498	1.316	0.188202	0.604178	6.4283	2.5837	2.8819	2.8819	TRUE	NA
tK(UUU)P	YNCP0017C	S000006635	TRNAGene		0	0	3	2	0	0	3	3	1.46	0	3	5.466	2.451	1.194	0.232508	NA	0	5.5889	5.1078	5.1078	TRUE	NA
tS(UGA)I	YNCI0006W	S000006735	TRNAGene		0	1	8	1	0	1	8	1	2.55	0	4	5.275	2.399	1.261	0.207351	0.639416	0	3.2509	2.7908	2.7908	TRUE	NA
tT(AGU)D	YNCD0005C	S000006739	TRNAGene		0	0	4	1	0	0	4	1	1.35	0	2	5.018	2.327	1.129	0.258694	NA	0	6.0064	5.5667	5.5667	TRUE	NA
tT(AGU)N2	YNCN0010C	S000006745	TRNAGene		0	0	4	1	0	0	4	1	1.35	0	2	5.018	2.327	1.129	0.258694	NA	0	6.0064	5.5667	5.5667	TRUE	NA
tK(CUU)P	YNCP0010W	S000006628	TRNAGene		0	0	6	0	0	0	6	0	1.5	0	3	4.983	2.317	1.121	0.262231	NA	10	5.4328	6.3573	6.3573	TRUE	NA
tM(CAU)D	YNCD0025W	S000006659	TRNAGene		0	0	6	0	0	0	6	0	1.5	0	3	4.983	2.317	1.121	0.262231	NA	10	5.4328	6.3573	6.3573	TRUE	NA
tY(GUA)F2	YNCF0012C	S000006780	TRNAGene		0	0	6	0	0	0	6	0	1.5	0	3	4.983	2.317	1.121	0.262231	NA	10	5.4328	6.3573	6.3573	TRUE	NA
tM(CAU)J2	YNCJ0020W	S000006662	TRNAGene		0	2	11	1	0	2	11	1	3.49	1	6	4.584	2.197	1.226	0.220058	0.644763	1.3544	2.4068	2.2318	2.2318	TRUE	NA
tF(GAA)G	YNCG0020C	S000006565	TRNAGene		0	0	2	2	0	0	2	3	1.21	0	2	4.427	2.146	1.039	0.298779	NA	0	6.7192	6.1088	6.1088	TRUE	NA
tD(GUC)L1	YNCL0008W	S000006541	TRNAGene		0	0	13	0	0	0	13	0	3.25	0	6	4.377	2.13	1.039	0.298648	0.723366	10	2.5782	3.2842	10	TRUE	NA
tD(GUC)L2	YNCL0040W	S000006542	TRNAGene		0	0	13	0	0	0	13	0	3.25	0	6	4.377	2.13	1.039	0.298648	0.723366	10	2.5782	3.2842	10	TRUE	NA
tR(UCU)B	YNCB0015W	S000006708	TRNAGene		1	0	7	1	1	0	7	1	2.35	0	4	4.356	2.123	1.106	0.268889	0.723366	0	3.5207	3.0035	3.0035	TRUE	NA
tV(AAC)E2	YNCE0026W	S000006754	TRNAGene		0	1	6	1	0	1	6	1	2.05	0	4	4.191	2.067	1.057	0.290369	0.723366	0	4.012	3.3221	3.3221	TRUE	NA
tV(AAC)M3	YNCM0029C	S000006765	TRNAGene		0	1	6	1	0	1	6	1	2.05	0	4	4.191	2.067	1.057	0.290369	0.723366	0	4.012	3.3221	3.3221	TRUE	NA
tD(GUC)M	YNCM0024W	S000006543	TRNAGene		1	2	12	2	1	2	12	3	4.34	2	8	4.159	2.056	1.265	0.205905	0.6381	0	1.9633	1.5677	1.5677	TRUE	NA
tL(CAA)L	YNCL0034W	S000006643	TRNAGene		0	0	5	0	0	0	5	0	1.25	0	2	4.1	2.035	0.985	0.324557	NA	10	6.4931	7.4887	7.4887	TRUE	NA
tN(GUU)K	YNCK0003W	S000006671	TRNAGene		0	0	5	0	0	0	5	0	1.25	0	2	4.1	2.035	0.985	0.324557	NA	10	6.4931	7.4887	7.4887	TRUE	NA
tS(GCU)O	YNCO0008W	S000006733	TRNAGene		0	0	5	0	0	0	5	0	1.25	0	2	4.1	2.035	0.985	0.324557	NA	10	6.4931	7.4887	7.4887	TRUE	NA
tS(UGA)E	YNCE0015C	S000006734	TRNAGene		0	0	5	0	0	0	5	0	1.25	0	2	4.1	2.035	0.985	0.324557	NA	10	6.4931	7.4887	7.4887	TRUE	NA
tT(AGU)N1	YNCN0004W	S000006744	TRNAGene		0	0	5	0	0	0	5	0	1.25	0	2	4.1	2.035	0.985	0.324557	NA	10	6.4931	7.4887	7.4887	TRUE	NA
tV(AAC)G2	YNCG0037W	S000006756	TRNAGene		0	0	5	0	0	0	5	0	1.25	0	2	4.1	2.035	0.985	0.324557	NA	10	6.4931	7.4887	7.4887	TRUE	NA
tF(GAA)P1	YNCP0008C	S000006570	TRNAGene		0	0	3	1	0	0	3	1	1.1	0	2	4.033	2.012	0.973	0.330588	NA	0	7.3373	6.697	6.697	TRUE	NA
tL(CAA)D	YNCD0031C	S000006638	TRNAGene		0	0	3	1	0	0	3	1	1.1	0	2	4.033	2.012	0.973	0.330588	NA	0	7.3373	6.697	6.697	TRUE	NA
tL(CAA)K	YNCK0016W	S000006642	TRNAGene		0	0	3	1	0	0	3	1	1.1	0	2	4.033	2.012	0.973	0.330588	NA	0	7.3373	6.697	6.697	TRUE	NA
tD(GUC)K	YNCK0018C	S000006540	TRNAGene		2	2	13	3	2	2	13	4	5.19	2	8	3.817	1.932	1.265	0.205826	0.6381	0	1.6644	1.3078	1.3078	TRUE	NA
tX(XXX)L	YNCL0039W	S000006732	TRNAGene		1	0	8	0	1	0	8	0	2.24	0	4	3.81	1.93	0.973	0.330565	0.749212	5.6001	3.6771	3.8431	3.8431	TRUE	NA
tT(CGU)K	YNCK0002C	S000006748	TRNAGene		2	2	13	2	2	2	13	3	4.83	2	8	3.503	1.808	1.154	0.248468	0.688235	0	1.7765	1.4291	1.4291	TRUE	NA
tE(UUC)B	YNCB0018W	S000006548	TRNAGene		1	2	9	2	1	2	9	3	3.59	2	6	3.365	1.751	1.038	0.299084	0.723366	0	2.3458	1.7923	1.7923	TRUE	NA
tI(AAU)I1	YNCI0003C	S000006605	TRNAGene		3	0	9	3	3	0	9	4	4.04	2	6	3.325	1.733	1.015	0.309977	0.732247	0.8272	2.1003	1.9317	1.9317	TRUE	NA
tE(CUC)I	YNCI0004W	S000006547	TRNAGene		1	4	13	3	1	3	13	4	5.34	2	8	3.315	1.729	1.135	0.256226	0.700424	0	1.6217	1.325	1.325	TRUE	NA
tC(GCA)G	YNCG0030C	S000006527	TRNAGene		0	0	4	0	0	0	4	0	1	0	2	3.27	1.709	0.834	0.40441	NA	10	8.0835	9.1663	9.1663	TRUE	NA
tE(UUC)M	YNCM0010W	S000006560	TRNAGene		0	0	4	0	0	0	4	0	1	0	2	3.27	1.709	0.834	0.40441	NA	10	8.0835	9.1663	9.1663	TRUE	NA
tL(CAA)C	YNCC0002W	S000006637	TRNAGene		0	0	4	0	0	0	4	0	1	0	2	3.27	1.709	0.834	0.40441	NA	10	8.0835	9.1663	9.1663	TRUE	NA
tL(CAA)G1	YNCG0008W	S000006639	TRNAGene		0	0	4	0	0	0	4	0	1	0	2	3.27	1.709	0.834	0.40441	NA	10	8.0835	9.1663	9.1663	TRUE	NA
tL(CAA)N	YNCN0007W	S000006645	TRNAGene		0	0	4	0	0	0	4	0	1	0	2	3.27	1.709	0.834	0.40441	NA	10	8.0835	9.1663	9.1663	TRUE	NA
tL(UAG)L1	YNCL0032C	S000006655	TRNAGene		0	0	4	0	0	0	4	0	1	0	2	3.27	1.709	0.834	0.40441	NA	10	8.0835	9.1663	9.1663	TRUE	NA
tM(CAU)O2	YNCO0030W	S000006666	TRNAGene		0	0	4	0	0	0	4	0	1	0	2	3.27	1.709	0.834	0.40441	NA	10	8.0835	9.1663	9.1663	TRUE	NA
tR(UCU)K	YNCK0006C	S000006716	TRNAGene		0	0	4	0	0	0	4	0	1	0	2	3.27	1.709	0.834	0.40441	NA	10	8.0835	9.1663	9.1663	TRUE	NA
tS(AGA)D3	YNCD0028W	S000006723	TRNAGene		0	0	4	0	0	0	4	0	1	0	2	3.27	1.709	0.834	0.40441	NA	10	8.0835	9.1663	9.1663	TRUE	NA
tS(GCU)F	YNCF0009C	S000006731	TRNAGene		0	0	4	0	0	0	4	0	1	0	2	3.27	1.709	0.834	0.40441	NA	10	8.0835	9.1663	9.1663	TRUE	NA
tT(AGU)C	YNCC0014W	S000006738	TRNAGene		0	0	4	0	0	0	4	0	1	0	2	3.27	1.709	0.834	0.40441	NA	10	8.0835	9.1663	9.1663	TRUE	NA
tT(AGU)H	YNCH0003C	S000006740	TRNAGene		0	0	4	0	0	0	4	0	1	0	2	3.27	1.709	0.834	0.40441	NA	10	8.0835	9.1663	9.1663	TRUE	NA
tT(AGU)I1	YNCI0002W	S000006741	TRNAGene		0	0	4	0	0	0	4	0	1	0	2	3.27	1.709	0.834	0.40441	NA	10	8.0835	9.1663	9.1663	TRUE	NA
tT(AGU)I2	YNCI0009W	S000006742	TRNAGene		0	0	4	0	0	0	4	0	1	0	2	3.27	1.709	0.834	0.40441	NA	10	8.0835	9.1663	9.1663	TRUE	NA
tT(AGU)J	YNCJ0001C	S000006743	TRNAGene		0	0	4	0	0	0	4	0	1	0	2	3.27	1.709	0.834	0.40441	NA	10	8.0835	9.1663	9.1663	TRUE	NA
tT(AGU)O2	YNCO0013C	S000006747	TRNAGene		0	0	4	0	0	0	4	0	1	0	2	3.27	1.709	0.834	0.40441	NA	10	8.0835	9.1663	9.1663	TRUE	NA
tX(XXX)D	YNCD0024C	S000006777	TRNAGene		0	0	4	0	0	0	4	0	1	0	2	3.27	1.709	0.834	0.40441	NA	10	8.0835	9.1663	9.1663	TRUE	NA
tF(GAA)P2	YNCP0011C	S000006571	TRNAGene		0	0	2	1	0	0	2	1	0.85	0	2	3.109	1.637	0.796	0.42627	NA	0	9.4479	8.4844	8.4844	TRUE	NA
tL(UAA)J	YNCJ0021C	S000006650	TRNAGene		0	0	2	1	0	0	2	1	0.85	0	2	3.109	1.637	0.796	0.42627	NA	0	9.4479	8.4844	8.4844	TRUE	NA
tE(UUC)G2	YNCG0016C	S000006554	TRNAGene		4	3	16	4	4	2	16	6	6.97	3	11	2.995	1.582	1.144	0.252661	0.694492	0	1.272	1.0219	1.0219	TRUE	NA
tR(CCU)J	YNCJ0025W	S000006707	TRNAGene		1	0	6	0	1	0	6	0	1.74	0	3	2.94	1.556	0.767	0.44312	NA	4.9616	4.6944	4.7218	4.7218	TRUE	NA
tC(GCA)B	YNCB0017C	S000006526	TRNAGene		0	0	3	0	0	0	3	0	0.75	0	2	2.72	1.444	0.709	0.478387	NA	10	10.7342	10	10	TRUE	NA
tC(GCA)P1	YNCP0007C	S000006528	TRNAGene		0	0	3	0	0	0	3	0	0.75	0	2	2.72	1.444	0.709	0.478387	NA	10	10.7342	10	10	TRUE	NA
tI(AAU)E2	YNCE0029C	S000006603	TRNAGene		0	0	3	0	0	0	3	0	0.75	0	2	2.72	1.444	0.709	0.478387	NA	10	10.7342	10	10	TRUE	NA
tL(CAA)M	YNCM0027W	S000006644	TRNAGene		0	0	3	0	0	0	3	0	0.75	0	2	2.72	1.444	0.709	0.478387	NA	10	10.7342	10	10	TRUE	NA
tM(CAU)J1	YNCJ0016C	S000006661	TRNAGene		0	0	3	0	0	0	3	0	0.75	0	2	2.72	1.444	0.709	0.478387	NA	10	10.7342	10	10	TRUE	NA
tN(GUU)O1	YNCO0005W	S000006675	TRNAGene		0	0	3	0	0	0	3	0	0.75	0	2	2.72	1.444	0.709	0.478387	NA	10	10.7342	10	10	TRUE	NA
tP(UGG)N1	YNCN0009W	S000006685	TRNAGene		0	0	3	0	0	0	3	0	0.75	0	2	2.72	1.444	0.709	0.478387	NA	10	10.7342	10	10	TRUE	NA
tP(UGG)N2	YNCN0011W	S000006686	TRNAGene		0	0	3	0	0	0	3	0	0.75	0	2	2.72	1.444	0.709	0.478387	NA	10	10.7342	10	10	TRUE	NA
tR(UCU)G3	YNCG0032W	S000006713	TRNAGene		0	0	3	0	0	0	3	0	0.75	0	2	2.72	1.444	0.709	0.478387	NA	10	10.7342	10	10	TRUE	NA
tR(UCU)M1	YNCM0033C	S000006717	TRNAGene		0	0	3	0	0	0	3	0	0.75	0	2	2.72	1.444	0.709	0.478387	NA	10	10.7342	10	10	TRUE	NA
tT(AGU)O1	YNCO0002W	S000006746	TRNAGene		0	0	3	0	0	0	3	0	0.75	0	2	2.72	1.444	0.709	0.478387	NA	10	10.7342	10	10	TRUE	NA
tV(AAC)O	YNCO0021C	S000006766	TRNAGene		0	0	3	0	0	0	3	0	0.75	0	2	2.72	1.444	0.709	0.478387	NA	10	10.7342	10	10	TRUE	NA
tG(GCC)D1	YNCD0001W	S000006576	TRNAGene		4	5	16	5	4	4	16	7	7.72	4	12	2.626	1.393	1.054	0.291843	0.723366	0	1.1619	0.9123	0.9123	TRUE	NA
tS(AGA)B	YNCB0006W	S000006720	TRNAGene		1	8	16	4	1	6	16	6	7.22	4	11	2.573	1.364	0.969	0.332717	0.749212	0.6014	1.2325	1.0993	1.0993	TRUE	NA
tF(GAA)H1	YNCH0009C	S000006566	TRNAGene		0	0	1	1	0	0	1	1	0.6	0	1	2.42	1.275	0.627	0.530825	NA	0	13.3069	10	10	TRUE	NA
tF(GAA)M	YNCM0019W	S000006568	TRNAGene		0	0	1	1	0	0	1	1	0.6	0	1	2.42	1.275	0.627	0.530825	NA	0	13.3069	10	10	TRUE	NA
tQ(UUG)L	YNCL0009C	S000006699	TRNAGene		0	0	1	1	0	0	1	1	0.6	0	1	2.42	1.275	0.627	0.530825	NA	0	13.3069	10	10	TRUE	NA
tV(UAC)B	YNCB0011C	S000006769	TRNAGene		0	0	1	1	0	0	1	1	0.6	0	1	2.42	1.275	0.627	0.530825	NA	0	13.3069	10	10	TRUE	NA
tV(UAC)D	YNCD0007C	S000006770	TRNAGene		0	0	1	1	0	0	1	1	0.6	0	1	2.42	1.275	0.627	0.530825	NA	0	13.3069	10	10	TRUE	NA
tW(CCA)G2	YNCG0042C	S000006772	TRNAGene		0	0	1	1	0	0	1	1	0.6	0	1	2.42	1.275	0.627	0.530825	NA	0	13.3069	10	10	TRUE	NA
tA(AGC)D	YNCD0004W	S000006510	TRNAGene		0	0	2	0	0	0	2	0	0.5	0	1	2.263	1.178	0.579	0.562278	NA	0	16.0356	10	10	TRUE	NA
tA(AGC)F	YNCF0011C	S000006511	TRNAGene		0	0	2	0	0	0	2	0	0.5	0	1	2.263	1.178	0.579	0.562278	NA	0	16.0356	10	10	TRUE	NA
tA(AGC)H	YNCH0006C	S000006513	TRNAGene		0	0	2	0	0	0	2	0	0.5	0	1	2.263	1.178	0.579	0.562278	NA	0	16.0356	10	10	TRUE	NA
tA(AGC)J	YNCJ0005C	S000006514	TRNAGene		0	0	2	0	0	0	2	0	0.5	0	1	2.263	1.178	0.579	0.562278	NA	0	16.0356	10	10	TRUE	NA
tA(AGC)K2	YNCK0019W	S000006516	TRNAGene		0	0	2	0	0	0	2	0	0.5	0	1	2.263	1.178	0.579	0.562278	NA	0	16.0356	10	10	TRUE	NA
tA(AGC)L	YNCL0035C	S000006517	TRNAGene		0	0	2	0	0	0	2	0	0.5	0	1	2.263	1.178	0.579	0.562278	NA	0	16.0356	10	10	TRUE	NA
tF(GAA)F	YNCF0005C	S000006564	TRNAGene		0	0	2	0	0	0	2	0	0.5	0	1	2.263	1.178	0.579	0.562278	NA	0	16.0356	10	10	TRUE	NA
tI(AAU)D	YNCD0015C	S000006601	TRNAGene		0	0	2	0	0	0	2	0	0.5	0	1	2.263	1.178	0.579	0.562278	NA	0	16.0356	10	10	TRUE	NA
tI(AAU)E1	YNCE0025C	S000006602	TRNAGene		0	0	2	0	0	0	2	0	0.5	0	1	2.263	1.178	0.579	0.562278	NA	0	16.0356	10	10	TRUE	NA
tI(AAU)G	YNCG0033W	S000006604	TRNAGene		0	0	2	0	0	0	2	0	0.5	0	1	2.263	1.178	0.579	0.562278	NA	0	16.0356	10	10	TRUE	NA
tI(AAU)L1	YNCL0038W	S000006607	TRNAGene		0	0	2	0	0	0	2	0	0.5	0	1	2.263	1.178	0.579	0.562278	NA	0	16.0356	10	10	TRUE	NA
tI(AAU)L2	YNCL0051C	S000006608	TRNAGene		0	0	2	0	0	0	2	0	0.5	0	1	2.263	1.178	0.579	0.562278	NA	0	16.0356	10	10	TRUE	NA
tI(AAU)N1	YNCN0012C	S000006609	TRNAGene		0	0	2	0	0	0	2	0	0.5	0	1	2.263	1.178	0.579	0.562278	NA	0	16.0356	10	10	TRUE	NA
tI(AAU)N2	YNCN0015W	S000006610	TRNAGene		0	0	2	0	0	0	2	0	0.5	0	1	2.263	1.178	0.579	0.562278	NA	0	16.0356	10	10	TRUE	NA
tI(AAU)P1	YNCP0020W	S000006611	TRNAGene		0	0	2	0	0	0	2	0	0.5	0	1	2.263	1.178	0.579	0.562278	NA	0	16.0356	10	10	TRUE	NA
tI(AAU)P2	YNCP0024C	S000006612	TRNAGene		0	0	2	0	0	0	2	0	0.5	0	1	2.263	1.178	0.579	0.562278	NA	0	16.0356	10	10	TRUE	NA
tL(CAA)G2	YNCG0019W	S000006640	TRNAGene		0	0	2	0	0	0	2	0	0.5	0	1	2.263	1.178	0.579	0.562278	NA	0	16.0356	10	10	TRUE	NA
tL(UAA)K	YNCK0004W	S000006651	TRNAGene		0	0	2	0	0	0	2	0	0.5	0	1	2.263	1.178	0.579	0.562278	NA	0	16.0356	10	10	TRUE	NA
tN(GUU)C	YNCC0005W	S000006668	TRNAGene		0	0	2	0	0	0	2	0	0.5	0	1	2.263	1.178	0.579	0.562278	NA	0	16.0356	10	10	TRUE	NA
tN(GUU)G	YNCG0031W	S000006670	TRNAGene		0	0	2	0	0	0	2	0	0.5	0	1	2.263	1.178	0.579	0.562278	NA	0	16.0356	10	10	TRUE	NA
tN(GUU)L	YNCL0050C	S000006672	TRNAGene		0	0	2	0	0	0	2	0	0.5	0	1	2.263	1.178	0.579	0.562278	NA	0	16.0356	10	10	TRUE	NA
tN(GUU)N1	YNCN0003W	S000006673	TRNAGene		0	0	2	0	0	0	2	0	0.5	0	1	2.263	1.178	0.579	0.562278	NA	0	16.0356	10	10	TRUE	NA
tP(UGG)L	YNCL0001W	S000006683	TRNAGene		0	0	2	0	0	0	2	0	0.5	0	1	2.263	1.178	0.579	0.562278	NA	0	16.0356	10	10	TRUE	NA
tP(UGG)M	YNCM0008C	S000006684	TRNAGene		0	0	2	0	0	0	2	0	0.5	0	1	2.263	1.178	0.579	0.562278	NA	0	16.0356	10	10	TRUE	NA
tR(ACG)J	YNCJ0008W	S000006702	TRNAGene		0	0	2	0	0	0	2	0	0.5	0	1	2.263	1.178	0.579	0.562278	NA	0	16.0356	10	10	TRUE	NA
tS(CGA)C	YNCC0013W	S000006730	TRNAGene		0	0	2	0	0	0	2	0	0.5	0	1	2.263	1.178	0.579	0.562278	NA	0	16.0356	10	10	TRUE	NA
tG(GCC)D2	YNCD0020W	S000006577	TRNAGene		13	12	26	15	13	9	26	21	17.31	11	24	2.056	1.04	1.055	0.291353	0.723366	0	0.5909	0.4635	0.4635	TRUE	NA
tH(GUG)E1	YNCE0013W	S000006593	TRNAGene		0	7	9	3	0	5	9	4	4.68	2	6	2.015	1.011	0.614	0.539316	0.881694	1.488	1.8306	1.7822	1.7822	TRUE	NA
tL(CAA)A	YNCA0005W	S000006636	TRNAGene		1	0	2	1	1	0	2	1	1.1	0	2	1.995	0.996	0.484	0.628411	NA	0	7.385	5.6822	5.6822	TRUE	NA
tL(UAG)J	YNCJ0029W	S000006654	TRNAGene		0	2	3	1	0	2	3	1	1.49	1	2	1.873	0.906	0.45	0.652646	NA	0	5.4512	4.3744	4.3744	TRUE	NA
tP(UGG)A	YNCA0002W	S000006680	TRNAGene		1	0	3	0	1	0	3	0	0.99	0	2	1.738	0.798	0.386	0.699569	NA	0	8.1416	7.6197	7.6197	TRUE	NA
tK(CUU)D1	YNCD0026W	S000006616	TRNAGene		1	3	7	0	1	2	7	0	2.58	2	4	1.714	0.778	0.415	0.678357	0.93306	1.5992	3.2141	2.924	2.924	TRUE	NA
tA(AGC)G	YNCG0034W	S000006512	TRNAGene		0	0	1	0	0	0	1	0	0.25	0	0	1.704	0.769	0.378	0.705177	NA	0	31.9397	10	10	TRUE	NA
tA(AGC)K1	YNCK0008W	S000006515	TRNAGene		0	0	1	0	0	0	1	0	0.25	0	0	1.704	0.769	0.378	0.705177	NA	0	31.9397	10	10	TRUE	NA
tA(AGC)M2	YNCM0035C	S000006519	TRNAGene		0	0	1	0	0	0	1	0	0.25	0	0	1.704	0.769	0.378	0.705177	NA	0	31.9397	10	10	TRUE	NA
tA(AGC)P	YNCP0022W	S000006520	TRNAGene		0	0	1	0	0	0	1	0	0.25	0	0	1.704	0.769	0.378	0.705177	NA	0	31.9397	10	10	TRUE	NA
tF(GAA)B	YNCB0002W	S000006562	TRNAGene		0	0	1	0	0	0	1	0	0.25	0	0	1.704	0.769	0.378	0.705177	NA	0	31.9397	10	10	TRUE	NA
tF(GAA)D	YNCD0023C	S000006563	TRNAGene		0	0	1	0	0	0	1	0	0.25	0	0	1.704	0.769	0.378	0.705177	NA	0	31.9397	10	10	TRUE	NA
tF(GAA)H2	YNCH0010C	S000006567	TRNAGene		0	0	1	0	0	0	1	0	0.25	0	0	1.704	0.769	0.378	0.705177	NA	0	31.9397	10	10	TRUE	NA
tI(AAU)I2	YNCI0005W	S000006606	TRNAGene		0	0	1	0	0	0	1	0	0.25	0	0	1.704	0.769	0.378	0.705177	NA	0	31.9397	10	10	TRUE	NA
tL(UAA)B2	YNCB0012W	S000006648	TRNAGene		0	0	1	0	0	0	1	0	0.25	0	0	1.704	0.769	0.378	0.705177	NA	0	31.9397	10	10	TRUE	NA
tL(UAA)L	YNCL0049C	S000006652	TRNAGene		0	0	1	0	0	0	1	0	0.25	0	0	1.704	0.769	0.378	0.705177	NA	0	31.9397	10	10	TRUE	NA
tL(UAA)N	YNCN0020C	S000006653	TRNAGene		0	0	0	1	0	0	0	1	0.35	0	0	1.704	0.769	0.378	0.705177	NA	0	22.6233	10	10	TRUE	NA
tL(UAG)L2	YNCL0037W	S000006656	TRNAGene		0	0	1	0	0	0	1	0	0.25	0	0	1.704	0.769	0.378	0.705177	NA	0	31.9397	10	10	TRUE	NA
tN(GUU)F	YNCF0004C	S000006669	TRNAGene		0	0	1	0	0	0	1	0	0.25	0	0	1.704	0.769	0.378	0.705177	NA	0	31.9397	10	10	TRUE	NA
tN(GUU)O2	YNCO0018W	S000006676	TRNAGene		0	0	1	0	0	0	1	0	0.25	0	0	1.704	0.769	0.378	0.705177	NA	0	31.9397	10	10	TRUE	NA
tN(GUU)P	YNCP0019W	S000006677	TRNAGene		0	0	1	0	0	0	1	0	0.25	0	0	1.704	0.769	0.378	0.705177	NA	0	31.9397	10	10	TRUE	NA
tQ(UUG)C	YNCC0010C	S000006692	TRNAGene		0	0	1	0	0	0	1	0	0.25	0	0	1.704	0.769	0.378	0.705177	NA	0	31.9397	10	10	TRUE	NA
tQ(UUG)D1	YNCD0009W	S000006693	TRNAGene		0	0	1	0	0	0	1	0	0.25	0	0	1.704	0.769	0.378	0.705177	NA	0	31.9397	10	10	TRUE	NA
tQ(UUG)D2	YNCD0014C	S000006694	TRNAGene		0	0	1	0	0	0	1	0	0.25	0	0	1.704	0.769	0.378	0.705177	NA	0	31.9397	10	10	TRUE	NA
tQ(UUG)H	YNCH0005W	S000006698	TRNAGene		0	0	1	0	0	0	1	0	0.25	0	0	1.704	0.769	0.378	0.705177	NA	0	31.9397	10	10	TRUE	NA
tR(CCG)L	YNCL0045W	S000006706	TRNAGene		0	0	0	1	0	0	0	1	0.35	0	0	1.704	0.769	0.378	0.705177	NA	0	22.6233	10	10	TRUE	NA
tR(UCU)E	YNCE0010W	S000006710	TRNAGene		0	0	1	0	0	0	1	0	0.25	0	0	1.704	0.769	0.378	0.705177	NA	0	31.9397	10	10	TRUE	NA
tW(CCA)G1	YNCG0009C	S000006771	TRNAGene		0	0	0	1	0	0	0	1	0.35	0	0	1.704	0.769	0.378	0.705177	NA	0	22.6233	10	10	TRUE	NA
tW(CCA)J	YNCJ0019C	S000006773	TRNAGene		0	0	1	0	0	0	1	0	0.25	0	0	1.704	0.769	0.378	0.705177	NA	0	31.9397	10	10	TRUE	NA
tP(UGG)H	YNCH0013C	S000006682	TRNAGene		0	2	4	0	0	2	4	0	1.39	1	2	1.686	0.753	0.367	0.713769	NA	4.4426	5.8471	5.7188	5.7188	TRUE	NA
tT(AGU)B	YNCB0007W	S000006737	TRNAGene		1	1	4	0	1	1	4	0	1.44	1	2	1.665	0.735	0.363	0.716301	NA	0	5.6599	4.6407	4.6407	TRUE	NA
tT(UGU)G1	YNCG0027W	S000006749	TRNAGene		2	4	8	1	2	3	8	1	3.62	2	4	1.65	0.722	0.432	0.665467	0.926144	0	2.3272	1.8264	1.8264	TRUE	NA
tL(UAA)D	YNCD0008W	S000006649	TRNAGene		1	0	1	1	1	0	1	1	0.85	0	1	1.567	0.648	0.314	0.753817	NA	0	9.5277	7.1846	7.1846	TRUE	NA
tV(CAC)H	YNCH0016C	S000006768	TRNAGene		1	4	7	0	1	3	7	0	2.78	2	4	1.485	0.57	0.308	0.758006	0.952128	1.7384	2.9968	2.775	2.775	TRUE	NA
tI(AAU)B	YNCB0004W	S000006600	TRNAGene		1	0	2	0	1	0	2	0	0.74	0	1	1.373	0.457	0.224	0.822943	NA	0	10.8378	9.8323	9.8323	TRUE	NA
tP(UGG)O2	YNCO0017W	S000006688	TRNAGene		1	0	2	0	1	0	2	0	0.74	0	1	1.373	0.457	0.224	0.822943	NA	0	10.8378	9.8323	9.8323	TRUE	NA
tQ(UUG)E1	YNCE0014W	S000006696	TRNAGene		1	0	2	0	1	0	2	0	0.74	0	1	1.373	0.457	0.224	0.822943	NA	0	10.8378	9.8323	9.8323	TRUE	NA
tV(AAC)E1	YNCE0023W	S000006753	TRNAGene		2	2	5	0	2	2	5	0	2.13	2	2	1.295	0.373	0.194	0.846084	0.968279	0.7906	3.8705	3.3126	3.3126	TRUE	NA
tD(GUC)B	YNCB0016W	S000006530	TRNAGene		6	7	12	2	6	5	12	3	6.53	6	8	1.281	0.357	0.255	0.798755	0.963519	0.2299	1.3487	1.0964	1.0964	TRUE	NA
tC(GCA)P2	YNCP0018C	S000006529	TRNAGene		2	1	2	1	2	1	2	1	1.53	2	2	1.169	0.225	0.115	0.90884	NA	0	5.313	3.6209	3.6209	TRUE	NA
tQ(UUG)B	YNCB0013W	S000006691	TRNAGene		0	1	1	0	0	1	1	0	0.45	0	0	1.152	0.204	0.1	0.920144	NA	0	17.9758	10	10	TRUE	NA
tP(UGG)O3	tP(UGG)O3	S000006689	TRNAGene		0	2	2	0	0	2	2	0	0.89	1	1	1.126	0.171	0.083	0.933935	NA	0	9.0536	8.3646	8.3646	TRUE	NA
tY(GUA)D	YNCD0018W	S000006778	TRNAGene		4	3	7	0	4	2	7	0	3.31	3	4	1.113	0.154	0.087	0.930877	0.986179	1.2483	2.5354	2.3294	2.3294	TRUE	NA
tA(AGC)M1	YNCM0018C	S000006518	TRNAGene		1	0	1	0	1	0	1	0	0.49	0	0	1.078	0.109	0.053	0.957413	NA	0	16.2697	10	10	TRUE	NA
tL(UAA)B1	YNCB0001W	S000006647	TRNAGene		1	2	1	1	1	2	1	1	1.24	2	1	0.965	-0.052	-0.026	0.979593	NA	0	6.557	4.3374	4.3374	TRUE	NA
tF(GAA)N	YNCN0006W	S000006569	TRNAGene		1	0	0	0	1	0	0	0	0.24	0	0	0.756	-0.404	-0.199	0.842256	NA	0	32.8903	10	10	TRUE	NA

## Sheet: snRNA
Symbol	secondary identifier	primary identifier	class		A_1	A_2	E_1	E_2	norm.A_1	norm.A_2	norm.E_1	norm.E_2	baseMean	WT	dglu	FoldChange	log2FoldChange	stat	pvalue	padj	dispGeneEst	dispFit	dispMAP	dispersion	betaConv	maxCooks
SNR17A	YNCO0025W	S000007294	SnoRNAGene		0	0	8	9	0	0	8	13	5.18	0	10	24.224	4.598	2.592	0.00953501	0.183411	0	1.666	1.5609	1.5609	TRUE	NA
SNR75	YNCM0014W	S000007309	SnoRNAGene		0	0	6	1	0	0	6	1	1.85	0	4	7.12	2.832	1.398	0.162093	NA	1.8421	4.4216	4.2147	4.2147	TRUE	NA
SNR70	YNCP0014C	S000006461	SnoRNAGene		0	0	4	1	0	0	4	1	1.35	0	2	5.018	2.327	1.129	0.258694	NA	0	6.0064	5.5667	5.5667	TRUE	NA
NME1	YNCN0013W	S000007436	SnoRNAGene		0	0	6	0	0	0	6	0	1.5	0	3	4.983	2.317	1.121	0.262231	NA	10	5.4328	6.3573	6.3573	TRUE	NA
SNR41	YNCP0015C	S000007305	SnoRNAGene		3	0	11	4	3	0	11	6	4.89	2	8	4.155	2.055	1.258	0.208431	0.639598	0.7079	1.7568	1.6365	1.6365	TRUE	NA
SNR11	YNCM0031W	S000007293	SnoRNAGene		0	0	5	0	0	0	5	0	1.25	0	2	4.1	2.035	0.985	0.324557	NA	10	6.4931	7.4887	7.4887	TRUE	NA
SNR76	YNCM0013W	S000007310	SnoRNAGene		0	2	7	2	0	2	7	3	2.85	1	5	3.721	1.896	1.033	0.301484	0.723366	0	2.9232	2.4804	2.4804	TRUE	NA
SNR30	YNCL0003W	S000007497	SnoRNAGene		2	0	8	2	2	0	8	3	3.19	1	6	3.651	1.868	1.037	0.299555	0.723366	0	2.6222	2.3181	2.3181	TRUE	NA
SNR47	YNCD0010C	S000006507	SnoRNAGene		0	1	6	0	0	1	6	0	1.7	0	3	3.182	1.67	0.821	0.411571	NA	4.552	4.8212	4.7976	4.7976	TRUE	NA
SNR10	YNCG0013W	S000007499	SnoRNAGene		0	0	3	0	0	0	3	0	0.75	0	2	2.72	1.444	0.709	0.478387	NA	10	10.7342	10	10	TRUE	NA
SNR67	YNCE0002W	S000006458	SnoRNAGene		1	2	8	1	1	2	8	1	2.99	2	4	2.718	1.442	0.817	0.413959	0.835481	0	2.7932	2.1602	2.1602	TRUE	NA
SNR19	YNCN0005C	S000007295	SnRNAGene		1	1	5	1	1	1	5	1	2.04	1	3	2.491	1.317	0.695	0.486901	0.870976	0	4.0258	2.8948	2.8948	TRUE	NA
SNR5	YNCO0028W	S000007291	SnoRNAGene		0	0	1	1	0	0	1	1	0.6	0	1	2.42	1.275	0.627	0.530825	NA	0	13.3069	10	10	TRUE	NA
SNR128	YNCJ0003C	S000006508	SnoRNAGene		6	4	11	9	6	3	11	13	8.17	4	12	2.392	1.258	0.978	0.32796	0.746555	0	1.1047	0.8542	0.8542	TRUE	NA
LSR1	YNCB0019C	S000006478	SnRNAGene		3	1	8	2	3	1	8	3	3.63	2	6	2.382	1.252	0.747	0.454771	0.850212	0	2.3215	1.8108	1.8108	TRUE	NA
SNR59	YNCP0003W	S000006450	SnoRNAGene		0	0	2	0	0	0	2	0	0.5	0	1	2.263	1.178	0.579	0.562278	NA	0	16.0356	10	10	TRUE	NA
SNR7-L	YNCG0044C	S000006495	SnRNAGene		0	0	2	0	0	0	2	0	0.5	0	1	2.263	1.178	0.579	0.562278	NA	0	16.0356	10	10	TRUE	NA
SNR7-S	YNCG0045C	S000006496	SnRNAGene		0	0	2	0	0	0	2	0	0.5	0	1	2.263	1.178	0.579	0.562278	NA	0	16.0356	10	10	TRUE	NA
SNR64	YNCK0001W	S000006455	SnoRNAGene		3	3	6	3	3	2	6	4	3.88	2	5	1.729	0.79	0.491	0.623291	0.918274	0	2.1832	1.591	1.591	TRUE	NA
DPB2	YNCP0013C	S000006442	SnoRNAGene		0	0	1	0	0	0	1	0	0.25	0	0	1.704	0.769	0.378	0.705177	NA	0	31.9397	10	10	TRUE	NA
SNR58	YNCO0003C	S000006449	SnoRNAGene		0	0	1	0	0	0	1	0	0.25	0	0	1.704	0.769	0.378	0.705177	NA	0	31.9397	10	10	TRUE	NA
SNR13	YNCD0030W	S000006498	SnoRNAGene		0	0	1	0	0	0	1	0	0.25	0	0	1.704	0.769	0.378	0.705177	NA	0	31.9397	10	10	TRUE	NA
SNR44	YNCL0046W	S000006504	SnoRNAGene		0	0	1	0	0	0	1	0	0.25	0	0	1.704	0.769	0.378	0.705177	NA	0	31.9397	10	10	TRUE	NA
SNR190	YNCJ0004C	S000006509	SnoRNAGene		0	0	1	0	0	0	1	0	0.25	0	0	1.704	0.769	0.378	0.705177	NA	0	31.9397	10	10	TRUE	NA
SNR83	YNCM0030W	S000028468	SnoRNAGene		0	0	0	1	0	0	0	1	0.35	0	0	1.704	0.769	0.378	0.705177	NA	0	22.6233	10	10	TRUE	NA
SNR14	YNCE0011C	S000006499	SnRNAGene		0	0	1	0	0	0	1	0	0.25	0	0	1.704	0.769	0.378	0.705177	NA	0	31.9397	10	10	TRUE	NA
SNR71	YNCH0014W	S000006462	SnoRNAGene		0	1	1	1	0	1	1	1	0.8	0	1	1.682	0.75	0.363	0.71657	NA	0	10.0816	7.5145	7.5145	TRUE	NA
SNR4	YNCE0019W	S000006493	SnoRNAGene		0	1	0	1	0	1	0	1	0.55	0	0	1.181	0.24	0.118	0.905997	NA	0	14.6111	10	10	TRUE	NA
SNR66	YNCN0014W	S000006457	SnoRNAGene		5	5	9	1	5	4	9	1	4.8	4	5	1.172	0.228	0.147	0.882743	0.982719	0.3289	1.7897	1.4546	1.4546	TRUE	NA
SNR86	YNCM0034C	S000119075	SnoRNAGene		1	0	0	1	1	0	0	1	0.6	0	0	1.122	0.165	0.081	0.9352	NA	0	13.4671	10	10	TRUE	NA
SNR77	YNCM0012W	S000007311	SnoRNAGene		3	4	4	2	3	3	4	3	3.22	3	4	1.105	0.144	0.085	0.931869	0.986179	0	2.6027	1.8648	1.8648	TRUE	NA
AOS1	YNCL0042C	S000006446	SnoRNAGene		0	3	2	0	0	2	2	0	1.09	1	1	0.928	-0.107	-0.052	0.958546	NA	3.4739	7.4477	7.066	7.066	TRUE	NA
SNR37	YNCJ0007C	S000006501	SnoRNAGene		1	1	1	0	1	1	1	0	0.69	1	0	0.809	-0.305	-0.148	0.882034	NA	0	11.6833	8.5881	8.5881	TRUE	NA
SNR17B	YNCP0005C	S000007441	SnoRNAGene		2	0	1	0	2	0	1	0	0.74	1	0	0.785	-0.348	-0.171	0.864371	NA	0	10.9434	10	10	TRUE	NA
SNR39B	YNCG0015C	S000007303	SnoRNAGene		2	2	1	1	2	2	1	1	1.48	2	1	0.783	-0.354	-0.179	0.857644	NA	0	5.5033	3.6938	3.6938	TRUE	NA
PRP4	YNCE0003W	S000006444	SnoRNAGene		0	1	0	0	0	1	0	0	0.2	0	0	0.756	-0.404	-0.199	0.842256	NA	0	40.7788	10	10	TRUE	NA
SNR57	YNCL0043C	S000006448	SnoRNAGene		0	1	0	0	0	1	0	0	0.2	0	0	0.756	-0.404	-0.199	0.842256	NA	0	40.7788	10	10	TRUE	NA
SNR68	YNCI0001W	S000006459	SnoRNAGene		0	1	0	0	0	1	0	0	0.2	0	0	0.756	-0.404	-0.199	0.842256	NA	0	40.7788	10	10	TRUE	NA
SNR34	YNCL0048W	S000006500	SnoRNAGene		0	1	0	0	0	1	0	0	0.2	0	0	0.756	-0.404	-0.199	0.842256	NA	0	40.7788	10	10	TRUE	NA
SNR43	YNCC0003C	S000006503	SnoRNAGene		1	0	0	0	1	0	0	0	0.24	0	0	0.756	-0.404	-0.199	0.842256	NA	0	32.8903	10	10	TRUE	NA
SNR74	YNCM0015W	S000007308	SnoRNAGene		1	0	0	0	1	0	0	0	0.24	0	0	0.756	-0.404	-0.199	0.842256	NA	0	32.8903	10	10	TRUE	NA
SNR85	YNCM0002C	S000081376	SnoRNAGene		1	0	0	0	1	0	0	0	0.24	0	0	0.756	-0.404	-0.199	0.842256	NA	0	32.8903	10	10	TRUE	NA
SNR6	YNCL0006W	S000006494	SnRNAGene		0	1	0	0	0	1	0	0	0.2	0	0	0.756	-0.404	-0.199	0.842256	NA	0	40.7788	10	10	TRUE	NA
SNR39	YNCG0014C	S000007302	SnoRNAGene		1	2	0	1	1	2	0	1	0.99	2	0	0.723	-0.468	-0.226	0.82082	NA	0	8.1836	6.2677	6.2677	TRUE	NA
SNR62	YNCO0015C	S000006453	SnoRNAGene		0	2	0	0	0	2	0	0	0.39	1	0	0.574	-0.801	-0.393	0.694039	NA	0	20.4551	10	10	TRUE	NA
SNR79	YNCL0005C	S000007313	SnoRNAGene		0	2	0	0	0	2	0	0	0.39	1	0	0.574	-0.801	-0.393	0.694039	NA	0	20.4551	10	10	TRUE	NA
VPS4	YNCG0026W	S000006440	SnoRNAGene		2	1	0	0	2	1	0	0	0.68	2	0	0.447	-1.162	-0.57	0.56868	NA	0	11.8063	10	10	TRUE	NA
SNR60	YNCJ0009C	S000006451	SnoRNAGene		3	5	0	1	3	4	0	1	2.06	4	0	0.342	-1.546	-0.796	0.425866	0.835481	0	3.9917	3.2244	3.2244	TRUE	NA
SNR40	YNCN0001W	S000007304	SnoRNAGene		7	5	0	0	7	4	0	0	2.68	6	0	0.111	-3.167	-1.632	0.102765	0.470282	0	3.1015	2.8859	2.8859	TRUE	NA

## Sheet: ncRNA
Symbol	secondary identifier	primary identifier	class		A_1	A_2	E_1	E_2	norm.A_1	norm.A_2	norm.E_1	norm.E_2	baseMean	WT	dglu	FoldChange	log2FoldChange	stat	pvalue	padj	dispGeneEst	dispFit	dispMAP	dispersion	betaConv	maxCooks
RUF5-1	YNCH0007W	S000028470	NcRNAGene		0	0	0	5	0	0	0	7	1.77	0	4	5.812	2.539	1.233	0.217638	NA	10	4.6298	5.5764	5.5764	TRUE	NA
SCR1	YNCE0024W	S000006491	NcRNAGene		3	7	31	14	3	5	31	20	14.8	4	26	5.256	2.394	2.195	0.0281358	0.303673	0	0.6689	0.5473	0.5473	TRUE	NA
RPR1	YNCE0007C	S000006490	NcRNAGene		0	0	6	0	0	0	6	0	1.5	0	3	4.983	2.317	1.121	0.262231	NA	10	5.4328	6.3573	6.3573	TRUE	NA
RUF5-2	YNCH0008W	S000028474	NcRNAGene		0	2	0	6	0	2	0	8	2.51	1	4	2.953	1.562	0.799	0.424122	0.835481	6.8193	3.2963	3.6005	3.6005	TRUE	NA
TLC1	YNCB0010W	S000006657	TelomeraseRNAGene		0	0	2	0	0	0	2	0	0.5	0	1	2.263	1.178	0.579	0.562278	NA	0	16.0356	10	10	TRUE	NA
HRA1	YNCA0001W	S000119380	NcRNAGene		0	1	0	0	0	1	0	0	0.2	0	0	0.756	-0.404	-0.199	0.842256	NA	0	40.7788	10	10	TRUE	NA
IRT1	YNCJ0028C	S000178119	NcRNAGene		0	1	0	0	0	1	0	0	0.2	0	0	0.756	-0.404	-0.199	0.842256	NA	0	40.7788	10	10	TRUE	NA
SRG1	YNCE0017W	S000029010	NcRNAGene		5	4	2	2	5	3	2	3	3.2	4	2	0.672	-0.574	-0.338	0.735022	0.952128	0	2.6139	1.8841	1.8841	TRUE	NA

## Sheet: Gag-Pol
Symbol	secondary identifier	primary identifier	class		A_1	A_2	E_1	E_2	norm.A_1	norm.A_2	norm.E_1	norm.E_2	baseMean	WT	dglu	FoldChange	log2FoldChange	stat	pvalue	padj	dispGeneEst	dispFit	dispMAP	dispersion	betaConv	maxCooks
YPR158C-D	YPR158C-D	S000007362	TransposableElementGene		0	0	21	4	0	0	21	6	6.66	0	14	31.924	4.997	2.895	0.0037923	0.171842	1.2647	1.3247	1.3223	1.3223	TRUE	NA
YGR038C-B	YGR038C-B	S000007408	TransposableElementGene		0	0	21	4	0	0	21	6	6.66	0	14	31.924	4.997	2.895	0.0037923	0.171842	1.2647	1.3247	1.3223	1.3223	TRUE	NA
YPL257W-B	YPL257W-B	S000007358	TransposableElementGene		0	0	20	2	0	0	20	3	5.71	0	12	26.118	4.707	2.644	0.00818863	0.183411	2.7442	1.5248	1.6047	1.6047	TRUE	NA
YOL103W-B	YOL103W-B	S000007350	TransposableElementGene		0	0	18	3	0	0	18	4	5.56	0	11	25.842	4.692	2.646	0.0081538	0.183411	1.5846	1.5615	1.5638	1.5638	TRUE	NA
YLR157C-B	YLR157C-B	S000007374	TransposableElementGene		0	0	17	3	0	0	17	4	5.31	0	10	24.554	4.618	2.589	0.00961847	0.183411	1.4592	1.6288	1.6195	1.6195	TRUE	NA
YHR214C-B	YHR214C-B	S000003534	TransposableElementGene		0	0	16	3	0	0	16	4	5.06	0	10	23.266	4.54	2.53	0.0113954	0.192798	1.3244	1.7028	1.681	1.681	TRUE	NA
YPR137C-B	YPR137C-B	S000007360	TransposableElementGene		0	0	13	4	0	0	13	6	4.66	0	10	21.41	4.42	2.447	0.0144087	0.214758	0.3393	1.8364	1.7504	1.7504	TRUE	NA
YMR050C	YMR050C	S000004653	TransposableElementGene		0	0	11	5	0	0	11	7	4.52	0	9	20.731	4.374	2.416	0.0156902	0.223229	0	1.8916	1.7722	1.7722	TRUE	NA
YDR261C-D	YDR261C-D	S000007395	TransposableElementGene		0	0	10	5	0	0	10	7	4.27	0	8	19.393	4.278	2.344	0.0190724	0.254028	0	1.9947	1.8635	1.8635	TRUE	NA
YOR142W-B	YOR142W-B	S000007352	TransposableElementGene		0	0	11	4	0	0	11	6	4.16	0	8	18.785	4.232	2.307	0.0210499	0.263544	0	2.0411	1.9264	1.9264	TRUE	NA
YAR009C	YAR009C	S000000067	TransposableElementGene		0	0	16	1	0	0	16	1	4.35	0	8	18.77	4.23	2.278	0.0227177	0.268414	3.9356	1.958	2.0998	2.0998	TRUE	NA
YER138C	YER138C	S000000940	TransposableElementGene		0	0	14	2	0	0	14	3	4.21	0	8	18.594	4.217	2.283	0.0224255	0.268414	1.9921	2.0216	2.0209	2.0209	TRUE	NA
YER160C	YER160C	S000000962	TransposableElementGene		0	0	9	5	0	0	9	7	4.02	0	8	18.06	4.175	2.268	0.0233052	0.268414	0	2.1107	1.9673	1.9673	TRUE	NA
YLR227W-B	YLR227W-B	S000007376	TransposableElementGene		1	0	26	3	1	0	26	4	7.8	0	15	16.673	4.059	2.574	0.0100672	0.183411	0	1.1505	1.1393	1.1393	TRUE	NA
YPR158W-B	YPR158W-B	S000007364	TransposableElementGene		0	0	13	1	0	0	13	1	3.6	0	7	15.18	3.924	2.068	0.0386558	0.339751	3.5252	2.3382	2.4263	2.4263	TRUE	NA
YDR098C-B	YDR098C-B	S000007391	TransposableElementGene		0	0	13	1	0	0	13	1	3.6	0	7	15.18	3.924	2.068	0.0386558	0.339751	3.5252	2.3382	2.4263	2.4263	TRUE	NA
YGR161C-D	YGR161C-D	S000007368	TransposableElementGene		0	0	6	5	0	0	6	7	3.27	0	6	14.092	3.817	2.015	0.0439451	0.361969	0	2.5649	2.3843	2.3843	TRUE	NA
YML039W	YML039W	S000004503	TransposableElementGene		1	0	17	5	1	0	17	7	6.26	0	12	13.409	3.745	2.324	0.0201401	0.26266	0	1.4017	1.2402	1.2402	TRUE	NA
YHR214C-C	YHR214C-C	S000007421	TransposableElementGene		0	0	6	2	0	0	6	3	2.21	0	4	8.825	3.142	1.579	0.114307	0.483487	0	3.7344	3.4907	3.4907	TRUE	NA
YOL103W-A	YOL103W-A	S000007349	TransposableElementGene		0	0	6	2	0	0	6	3	2.21	0	4	8.825	3.142	1.579	0.114307	0.483487	0	3.7344	3.4907	3.4907	TRUE	NA
YDR210W-D	YDR210C-D	S000007410	TransposableElementGene		0	1	11	3	0	1	11	4	4.01	0	8	8.811	3.139	1.788	0.0737974	0.427751	0	2.1164	1.8049	1.8049	TRUE	NA
YML040W	YML040W	S000004504	TransposableElementGene		0	0	6	1	0	0	6	1	1.85	0	4	7.12	2.832	1.398	0.162093	NA	1.8421	4.4216	4.2147	4.2147	TRUE	NA
YER159C-A	YER159C-A	S000007403	TransposableElementGene		0	0	3	3	0	0	3	4	1.81	0	4	6.986	2.804	1.386	0.165871	NA	0	4.5233	4.1658	4.1658	TRUE	NA
YGR027W-A	YGR027W-A	S000007405	TransposableElementGene		0	0	4	2	0	0	4	3	1.71	0	4	6.551	2.712	1.334	0.182298	NA	0	4.7897	4.4082	4.4082	TRUE	NA
YGR027W-B	YGR027W-B	S000007406	TransposableElementGene		2	1	16	5	2	1	16	7	6.45	2	12	6.228	2.639	1.796	0.0725228	0.427751	0	1.3645	1.1047	1.1047	TRUE	NA
YNL054W-B	YNL054W-B	S000007385	TransposableElementGene		0	2	8	5	0	2	8	7	4.16	1	8	5.674	2.504	1.478	0.139524	0.519892	0	2.0435	1.7402	1.7402	TRUE	NA
YPR158C-C	YPR158C-C	S000007361	TransposableElementGene		0	0	3	2	0	0	3	3	1.46	0	3	5.466	2.451	1.194	0.232508	NA	0	5.5889	5.1078	5.1078	TRUE	NA
YJR027W	YJR027W	S000003788	TransposableElementGene		2	3	25	2	2	2	25	3	8.03	2	14	5.071	2.342	1.664	0.0960314	0.470282	0.7958	1.1218	1.045	1.045	TRUE	NA
YOR142W-A	YOR142W-A	S000007351	TransposableElementGene		0	0	4	1	0	0	4	1	1.35	0	2	5.018	2.327	1.129	0.258694	NA	0	6.0064	5.5667	5.5667	TRUE	NA
YER137C-A	YER137C-A	S000007402	TransposableElementGene		0	0	4	1	0	0	4	1	1.35	0	2	5.018	2.327	1.129	0.258694	NA	0	6.0064	5.5667	5.5667	TRUE	NA
YPR137C-A	YPR137C-A	S000007359	TransposableElementGene		0	0	1	3	0	0	1	4	1.31	0	2	4.758	2.25	1.091	0.275337	NA	0.0011	6.1987	5.7872	5.7872	TRUE	NA
YML045W	YML045W	S000004508	TransposableElementGene		0	0	16	0	0	0	16	0	4	0	8	4.487	2.166	1.056	0.290996	0.723366	10	2.1195	2.785	10	TRUE	NA
YJR026W	YJR026W	S000003787	TransposableElementGene		0	0	2	2	0	0	2	3	1.21	0	2	4.427	2.146	1.039	0.298779	NA	0	6.7192	6.1088	6.1088	TRUE	NA
YGR161C-C	YGR161C-C	S000007367	TransposableElementGene		0	0	2	2	0	0	2	3	1.21	0	2	4.427	2.146	1.039	0.298779	NA	0	6.7192	6.1088	6.1088	TRUE	NA
YNL284C-B	YNL284C-B	S000007387	TransposableElementGene		1	1	9	2	1	1	9	3	3.4	1	6	4.375	2.129	1.233	0.217706	0.644763	0	2.4734	1.8867	1.8867	TRUE	NA
YMR045C	YMR045C	S000004648	TransposableElementGene		0	1	6	1	0	1	6	1	2.05	0	4	4.191	2.067	1.057	0.290369	0.723366	0	4.012	3.3221	3.3221	TRUE	NA
YLR035C-A	YLR035C-A	S000007225	TransposableElementGene		0	0	3	1	0	0	3	1	1.1	0	2	4.033	2.012	0.973	0.330588	NA	0	7.3373	6.697	6.697	TRUE	NA
YPL257W-A	YPL257W-A	S000007357	TransposableElementGene		0	0	3	1	0	0	3	1	1.1	0	2	4.033	2.012	0.973	0.330588	NA	0	7.3373	6.697	6.697	TRUE	NA
YPR158W-A	YPR158W-A	S000007363	TransposableElementGene		0	0	3	1	0	0	3	1	1.1	0	2	4.033	2.012	0.973	0.330588	NA	0	7.3373	6.697	6.697	TRUE	NA
YLR227W-A	YLR227W-A	S000007375	TransposableElementGene		0	0	3	1	0	0	3	1	1.1	0	2	4.033	2.012	0.973	0.330588	NA	0	7.3373	6.697	6.697	TRUE	NA
YLR410W-B	YLR410W-B	S000007380	TransposableElementGene		0	0	3	1	0	0	3	1	1.1	0	2	4.033	2.012	0.973	0.330588	NA	0	7.3373	6.697	6.697	TRUE	NA
YGR038C-A	YGR038C-A	S000007407	TransposableElementGene		0	0	3	1	0	0	3	1	1.1	0	2	4.033	2.012	0.973	0.330588	NA	0	7.3373	6.697	6.697	TRUE	NA
YDR210W-B	YDR210W-B	S000007393	TransposableElementGene		0	0	1	2	0	0	1	3	0.96	0	2	3.444	1.784	0.864	0.387508	NA	0	8.4399	7.6792	7.6792	TRUE	NA
YDR261C-C	YDR261C-C	S000007394	TransposableElementGene		0	0	1	2	0	0	1	3	0.96	0	2	3.444	1.784	0.864	0.387508	NA	0	8.4399	7.6792	7.6792	TRUE	NA
YDR034C-D	YDR034C-D	S000007345	TransposableElementGene		1	0	5	1	1	0	5	1	1.85	0	3	3.375	1.755	0.888	0.374526	NA	0	4.4385	3.6454	3.6454	TRUE	NA
YLR157C-A	YLR157C-A	S000007373	TransposableElementGene		0	0	4	0	0	0	4	0	1	0	2	3.27	1.709	0.834	0.40441	NA	10	8.0835	9.1663	9.1663	TRUE	NA
YML045W-A	YML045W-A	S000007381	TransposableElementGene		0	0	4	0	0	0	4	0	1	0	2	3.27	1.709	0.834	0.40441	NA	10	8.0835	9.1663	9.1663	TRUE	NA
YDR170W-A	YDR170W-A	S000007227	TransposableElementGene		0	1	4	1	0	1	4	1	1.55	0	2	3.143	1.652	0.821	0.411761	NA	0	5.2645	4.188	4.188	TRUE	NA
YMR051C	YMR051C	S000004654	TransposableElementGene		0	0	2	1	0	0	2	1	0.85	0	2	3.109	1.637	0.796	0.42627	NA	0	9.4479	8.4844	8.4844	TRUE	NA
YGR161W-B	YGR161W-B	S000007370	TransposableElementGene		0	0	2	1	0	0	2	1	0.85	0	2	3.109	1.637	0.796	0.42627	NA	0	9.4479	8.4844	8.4844	TRUE	NA
YNL054W-A	YNL054W-A	S000007384	TransposableElementGene		0	0	2	1	0	0	2	1	0.85	0	2	3.109	1.637	0.796	0.42627	NA	0	9.4479	8.4844	8.4844	TRUE	NA
YDR098C-A	YDR098C-A	S000007390	TransposableElementGene		0	0	2	1	0	0	2	1	0.85	0	2	3.109	1.637	0.796	0.42627	NA	0	9.4479	8.4844	8.4844	TRUE	NA
YLR256W-A	YLR256W-A	S000007377	TransposableElementGene		0	0	3	0	0	0	3	0	0.75	0	2	2.72	1.444	0.709	0.478387	NA	10	10.7342	10	10	TRUE	NA
YDR210W-C	YDR210C-C	S000007409	TransposableElementGene		0	1	3	1	0	1	3	1	1.3	0	2	2.638	1.399	0.686	0.492816	NA	0	6.2522	4.8664	4.8664	TRUE	NA
YFL002W-A	YFL002W-A	S000002962	TransposableElementGene		0	0	1	1	0	0	1	1	0.6	0	1	2.42	1.275	0.627	0.530825	NA	0	13.3069	10	10	TRUE	NA
YIL082W-A	YIL082W-A	S000003537	TransposableElementGene		0	0	1	1	0	0	1	1	0.6	0	1	2.42	1.275	0.627	0.530825	NA	0	13.3069	10	10	TRUE	NA
YOR343C-B	YOR343W-B	S000007356	TransposableElementGene		0	0	2	0	0	0	2	0	0.5	0	1	2.263	1.178	0.579	0.562278	NA	0	16.0356	10	10	TRUE	NA
YDR316W-A	YDR316W-A	S000007398	TransposableElementGene		0	2	4	1	0	2	4	1	1.74	1	2	2.197	1.135	0.573	0.566321	NA	0	4.689	3.8435	3.8435	TRUE	NA
YOR192C-B	YOR192C-B	S000007354	TransposableElementGene		1	0	0	3	1	0	0	4	1.3	0	2	2.165	1.115	0.541	0.588846	NA	5.3026	6.2324	6.1021	6.1021	TRUE	NA
YMR046C	YMR046C	S000004649	TransposableElementGene		0	1	3	0	0	1	3	0	0.95	0	2	1.86	0.896	0.434	0.664499	NA	0	8.5407	7.9161	7.9161	TRUE	NA
YPL060C-A	YPL060C-A	S000007388	TransposableElementGene		0	0	0	1	0	0	0	1	0.35	0	0	1.704	0.769	0.378	0.705177	NA	0	22.6233	10	10	TRUE	NA
YDR210W-A	YDR210W-A	S000007392	TransposableElementGene		0	0	0	1	0	0	0	1	0.35	0	0	1.704	0.769	0.378	0.705177	NA	0	22.6233	10	10	TRUE	NA
YDR261W-B	YDR261W-B	S000007397	TransposableElementGene		0	0	1	0	0	0	1	0	0.25	0	0	1.704	0.769	0.378	0.705177	NA	0	31.9397	10	10	TRUE	NA
YJL113W	YJL113W	S000003649	TransposableElementGene		0	0	0	1	0	0	0	1	0.35	0	0	1.704	0.769	0.378	0.705177	NA	0	22.6233	10	10	TRUE	NA
YJR028W	YJR028W	S000003789	TransposableElementGene		1	1	1	2	1	1	1	3	1.4	1	2	1.627	0.702	0.352	0.724519	NA	0	5.8299	3.9537	3.9537	TRUE	NA
YCL019W	YCL019W	S000000524	TransposableElementGene		1	1	2	1	1	1	2	1	1.29	1	2	1.518	0.602	0.3	0.764107	NA	0	6.2866	4.1745	4.1745	TRUE	NA
YJR029W	YJR029W	S000003790	TransposableElementGene		6	6	11	4	6	5	11	6	6.79	6	8	1.508	0.592	0.436	0.662902	0.926144	0	1.3018	0.9985	0.9985	TRUE	NA
YAR010C	YAR010C	S000000068	TransposableElementGene		1	3	2	2	1	2	2	3	2.04	2	2	1.295	0.373	0.199	0.842276	0.968279	0	4.0357	2.8276	2.8276	TRUE	NA
YBL005W-A	YBL005W-A	S000002146	TransposableElementGene		1	1	1	1	1	1	1	1	1.04	1	1	1.2	0.263	0.129	0.897579	NA	0	7.7635	5.0363	5.0363	TRUE	NA
YNL284C-A	YNL284C-A	S000007386	TransposableElementGene		0	1	1	0	0	1	1	0	0.45	0	0	1.152	0.204	0.1	0.920144	NA	0	17.9758	10	10	TRUE	NA
YOR192C-A	YOR192C-A	S000007353	TransposableElementGene		1	0	0	1	1	0	0	1	0.6	0	0	1.122	0.165	0.081	0.9352	NA	0	13.4671	10	10	TRUE	NA
YDR365W-B	YDR365W-B	S000007401	TransposableElementGene		10	6	12	1	10	5	12	1	6.95	8	6	0.958	-0.062	-0.044	0.965104	0.994947	0.6486	1.2748	1.1394	1.1394	TRUE	NA
YDR365W-A	YDR365W-A	S000007400	TransposableElementGene		3	1	3	0	3	1	3	0	1.67	2	2	0.895	-0.161	-0.081	0.935547	NA	0.7906	4.8822	4.0652	4.0652	TRUE	NA
YGR109W-B	YGR109W-B	S000007347	TransposableElementGene		2	0	1	0	2	0	1	0	0.74	1	0	0.785	-0.348	-0.171	0.864371	NA	0	10.9434	10	10	TRUE	NA
YDR034C-C	YDR034C-C	S000007344	TransposableElementGene		1	0	0	0	1	0	0	0	0.24	0	0	0.756	-0.404	-0.199	0.842256	NA	0	32.8903	10	10	TRUE	NA
YBR012W-B	YBR012W-B	S000002155	TransposableElementGene		13	10	7	5	13	8	7	7	8.63	10	7	0.716	-0.481	-0.384	0.701074	0.948164	0	1.0529	0.8088	0.8088	TRUE	NA
YBL101W-A	YBL100W-A	S000002148	TransposableElementGene		2	0	0	0	2	0	0	0	0.49	1	0	0.526	-0.927	-0.455	0.649042	NA	0	16.5109	10	10	TRUE	NA
YBR012W-A	YBR012W-A	S000002154	TransposableElementGene		11	9	4	3	11	7	4	4	6.49	9	4	0.514	-0.96	-0.693	0.488359	0.870976	0	1.3564	1.0266	1.0266	TRUE	NA
YDR316W-B	YDR316W-B	S000007399	TransposableElementGene		23	31	14	6	22	24	14	8	17.27	23	11	0.508	-0.976	-0.98	0.32691	0.746555	0	0.5919	0.4703	0.4703	TRUE	NA
YBL101W-B	YBL100W-B	S000002149	TransposableElementGene		10	12	2	0	10	9	2	0	5.28	10	1	0.171	-2.549	-1.585	0.11304	0.483487	0	1.6389	1.397	1.397	TRUE	NA
YBL005W-B	YBL005W-B	S000002147	TransposableElementGene		43	50	6	3	42	39	6	4	22.78	40	5	0.144	-2.792	-2.889	0.00386933	0.171842	0	0.4805	0.3871	0.3871	TRUE	NA

## Sheet: mtRNA
Symbol	secondary identifier	primary identifier	class		A_1	A_2	E_1	E_2	norm.A_1	norm.A_2	norm.E_1	norm.E_2	baseMean	WT	dglu	FoldChange	log2FoldChange	stat	pvalue	padj	dispGeneEst	dispFit	dispMAP	dispersion	betaConv	maxCooks
	YNCQ0002W	S000007287	mtRRNAGene		2	3	4	2	2	2	4	3	2.78	2	4	1.431	0.517	0.296	0.76744	0.95321	0	2.9924	2.1227	2.1227	TRUE	NA
COX1	Q0045	S000007260	mtORF		1	0	0	0	1	0	0	0	0.24	0	0	0.756	-0.404	-0.199	0.842256	NA	0	32.8903	10	10	TRUE	NA
AI2	Q0055	S000007262	mtORF		1	0	0	0	1	0	0	0	0.24	0	0	0.756	-0.404	-0.199	0.842256	NA	0	32.8903	10	10	TRUE	NA
AI3	Q0060	S000007263	mtORF		1	0	0	0	1	0	0	0	0.24	0	0	0.756	-0.404	-0.199	0.842256	NA	0	32.8903	10	10	TRUE	NA
AI4	Q0065	S000007264	mtORF		1	0	0	0	1	0	0	0	0.24	0	0	0.756	-0.404	-0.199	0.842256	NA	0	32.8903	10	10	TRUE	NA
AI5_ALPHA	Q0070	S000007265	mtORF		1	0	0	0	1	0	0	0	0.24	0	0	0.756	-0.404	-0.199	0.842256	NA	0	32.8903	10	10	TRUE	NA
	YNCQ0006W	S000007288	mtRRNAGene		3	3	0	1	3	2	0	1	1.67	2	0	0.429	-1.221	-0.613	0.539986	NA	0	4.8969	3.8889	3.8889	TRUE	NA
